# Supplementary material for: Calcium-dependent adhesion protein CDH18, a potential biomarker for prognosis in uterine corpus endometrial carcinoma
Source: Front Mol Biosci. 2025 Feb 13;12:1530253. doi: 10.3389/fmolb.2025.1530253 (PMC11864935; doi:10.3389/fmolb.2025.1530253)
Supplement: Supplementary file 1 [file DataSheet1.zip]

Archive with 6 entries (5 files):
- suppmental file/
- suppmental file/CDH18.surv.pdf
- suppmental file/GO.GSEA.result.txt
- suppmental file/KEGG.GSEA.result.txt
- suppmental file/promoter methylatiion.tif
- suppmental file/supplemental methods.docx
