# Supplementary material for: Calcium-dependent adhesion protein CDH18, a potential biomarker for prognosis in uterine corpus endometrial carcinoma
Source: Front Mol Biosci. 2025 Feb 13;12:1530253. doi: 10.3389/fmolb.2025.1530253 (PMC11864935; doi:10.3389/fmolb.2025.1530253)
Supplement: Supplementary file 1 [file DataSheet1.zip › suppmental file/GO.GSEA.result.txt]

ID	Description	setSize	enrichmentScore	NES	pvalue	p.adjust	qvalue	rank	leading_edge	core_enrichment
GOMF_OLFACTORY_RECEPTOR_ACTIVITY	GOMF_OLFACTORY_RECEPTOR_ACTIVITY	422	0.640059727070438	1.53252837748001	1e-10	1.80466666666667e-07	1.51614035087719e-07	14493	tags=73%, list=26%, signal=55%	OR10J4/OR52E1/OR4C45/LINC02203/OR4F3/OR13C9/OR2M5/OR7D4/OR4F29/OR13H1/OR4S2/OR51B6/OR10AG1/OR5AL1/OR2W1/OR8D2/OR8B8/OR8B3/OR5M10/OR52E2/OR52E5/OR51H1/OR4E2/OR4F4/OR52Z1/OR8U1/OR5F1/OR52A4P/OR4C46/OR4X1/OR1P1/OR8K3/OR8D1/OR6K2/OR4X2/OR7G3/OR8K5/OR52E6/OR4C3/OR52E4/OR10D3/OR2T27/OR2M7/OR10G8/OR5AK2/OR4D11/OR51B2/OR4K5/OR8B4/OR2M2/OR13C3/OR5K4/OR10Z1/OR8B2/OR5T1/OR8I2/OR8H1/OR9A2/OR4N5/OR5B3/OR8G3P/…
GOBP_SENSORY_PERCEPTION_OF_SMELL	GOBP_SENSORY_PERCEPTION_OF_SMELL	446	0.629694048561946	1.50870793725094	1e-10	1.80466666666667e-07	1.51614035087719e-07	14493	tags=70%, list=26%, signal=53%	OR10J4/OR52E1/OR4C45/LINC02203/OR4F3/OR13C9/OR2M5/OR7D4/OR4F29/OR13H1/OR4S2/OR51B6/OR10AG1/OR5AL1/OR2W1/OR8D2/OR8B8/OR8B3/OR5M10/OR52E2/OR52E5/OR51H1/OR4E2/OR4F4/OR52Z1/OR8U1/OR5F1/OR52A4P/OR4C46/OR4X1/OR1P1/OR8K3/OR8D1/OR6K2/OR4X2/OR7G3/OR8K5/OR52E6/OR4C3/OR52E4/OR10D3/OR2T27/OR2M7/OR10G8/OR5AK2/OR4D11/OR51B2/OR4K5/OR8B4/OR2M2/OR13C3/OR5K4/OR10Z1/CNGA2/OR8B2/OR5T1/OR8I2/OR8H1/OR9A2/OR4N5/OR5B3/O…
GOBP_DETECTION_OF_CHEMICAL_STIMULUS	GOBP_DETECTION_OF_CHEMICAL_STIMULUS	500	0.601269574835978	1.44281166820835	1e-10	1.80466666666667e-07	1.51614035087719e-07	14493	tags=64%, list=26%, signal=48%	OR10J4/OR52E1/OR4C45/LINC02203/OR4F3/OR13C9/OR2M5/OR7D4/OR4F29/OR13H1/OR4S2/OR51B6/OR10AG1/OR5AL1/OR2W1/OR8D2/OR8B8/OR8B3/OR5M10/OR52E2/OR52E5/OR51H1/OR4E2/OR4F4/OR52Z1/OR8U1/OR5F1/OR52A4P/OR4C46/OR4X1/OR1P1/OR8K3/OR8D1/OR6K2/OR4X2/OR7G3/OR8K5/OR52E6/OR4C3/OR52E4/OR10D3/OR2T27/OR2M7/OR10G8/OR5AK2/OR4D11/OR51B2/OR4K5/OR8B4/OR2M2/OR13C3/OR5K4/OR10Z1/OR8B2/OR5T1/OR8I2/TAS2R30/OR8H1/OR9A2/OR4N5/OR5B3…
GOBP_NEGATIVE_REGULATION_OF_COAGULATION	GOBP_NEGATIVE_REGULATION_OF_COAGULATION	51	-0.695867828677507	-2.48191364465722	1.02667722860902e-09	1.17995226565905e-06	9.91303976029541e-07	5654	tags=49%, list=10%, signal=44%	ANXA5/KLKB1/PDGFA/ALOX12/NOS3/PLAU/FGB/SERPINF2/PLAT/PLAUR/SERPINB2/CEACAM1/PROC/HRG/FGA/ADAMTS18/F12/KRT1/F2/TSPAN8/FGG/VTN/PLG/KNG1/APOH
GOMF_RNA_BINDING_INVOLVED_IN_POSTTRANSCRIPTIONAL_GENE_SILENCING	GOMF_RNA_BINDING_INVOLVED_IN_POSTTRANSCRIPTIONAL_GENE_SILENCING	184	0.649787946432202	1.52738833625497	1.08972318586909e-09	1.17995226565905e-06	9.91303976029541e-07	4770	tags=30%, list=8%, signal=27%	MIR411/MIR758/MIR188/MIR100/MIR509-1/MIR487B/MIR9-1/MIR384/MIR217/MIR99A/MIR329-1/MIR767/MIR15B/MIR154/MIR873/MIR129-1/MIR638/MIR409/MIR208A/MIR488/MIR552/MIR30A/MIR30C1/MIR518A1/MIR892B/MIR511/MIR505/MIR876/MIR181A2/MIR301A/MIR30E/MIR103A1/MIR495/MIR150/MIR644A/MIR6086/MIR374A/MIR448/MIR665/MIR520B/MIR361/MIR920/MIR206/MIR128-1/MIR183/MIR520C/MIR323A/MIR218-1/MIR1277/MIR138-1/MIR654/MIR543/MIR48…
GOMF_MRNA_BINDING	GOMF_MRNA_BINDING	473	0.560599929475773	1.3433083789404	3.37385398228661e-09	3.04434091001661e-06	2.55761808025621e-06	7066	tags=15%, list=12%, signal=13%	MIR411/MIR758/MIR188/MIR100/MIR509-1/MIR487B/MIR9-1/MIR384/MIR217/MIR99A/MIR329-1/MIR767/MIR15B/MIR154/MIR873/MIR129-1/MIR638/MIR409/MIR208A/MIR346/MIR488/MIR552/DAZ2/MIR30A/MIR30C1/MIR518A1/DAZ1/MIR892B/MIR511/MIR505/MIR876/MIR181A2/MIR301A/MIR30E/MIR103A1/MIR495/MIR150/MIR644A/DPPA5/MIR6086/MIR374A/MIR448/MIR665/MIR520B/MIR361/MIR920/MIR206/MIR128-1/MIR183/MIR520C/MIR323A/MIR218-1/MIR1277/MIR13…
GOBP_FIBRINOLYSIS	GOBP_FIBRINOLYSIS	25	-0.823009509646372	-2.47057819215922	3.25510854218585e-08	2.51759394962774e-05	2.11508631741129e-05	4184	tags=56%, list=7%, signal=52%	PLAU/FGB/SERPINF2/PLAT/PLAUR/SERPINB2/HRG/FGA/F12/KRT1/F2/FGG/PLG/APOH
GOBP_POSITIVE_REGULATION_OF_COAGULATION	GOBP_POSITIVE_REGULATION_OF_COAGULATION	24	-0.80912066701238	-2.3549020982998	3.17522109442512e-07	0.00021488308756522	0.000180528030908039	2729	tags=38%, list=5%, signal=36%	DMTN/CD36/SERPINF2/F7/HRG/F12/F2/PLG/APOH
GOBP_QUINONE_METABOLIC_PROCESS	GOBP_QUINONE_METABOLIC_PROCESS	34	-0.689773186173043	-2.35054100820113	4.61476081457972e-07	0.000277603500557051	0.00023322083602104	5413	tags=41%, list=10%, signal=37%	CYP4F12/COQ9/AKR1A1/AIFM2/COQ4/FDXR/AKR1C3/CYP4F11/CYP4F3/ADH4/AKR1C4/AKR1B10/AKR1C1/AKR1C2
GOCC_MHC_PROTEIN_COMPLEX	GOCC_MHC_PROTEIN_COMPLEX	23	-0.809308661843707	-2.35380049618294	6.07505122994973e-07	0.000299002975990435	0.000251199008273806	7384	tags=87%, list=13%, signal=76%	HLA-DQA2/HLA-B/HLA-F/HLA-C/HLA-E/B2M/HLA-DRA/HLA-DRB1/HLA-DQB1/HLA-DQA1/HLA-H/HLA-DPA1/HLA-DPB1/HLA-A/HLA-DOB/HLA-DMB/HLA-DMA/HLA-DRB5/CD74/HLA-G
GOMF_ODORANT_BINDING	GOMF_ODORANT_BINDING	115	0.659379448765916	1.52733614697824	5.92336262560754e-07	0.000299002975990435	0.000251199008273806	10977	tags=69%, list=19%, signal=55%	OR10J4/OR5AL1/OR8D2/OR8B8/OR8B3/OR5M10/OR4E2/OR8U1/OR5F1/OR8K3/OR8D1/OR6K2/OR8K5/OR5AK2/OR8B4/OR5K4/OR10Z1/OR8B2/OR8I2/OR8H1/OR5B3/OR8G3P/OR5AR1/OR5D18/OR9Q2/OR8H2/OR5D14/OR5L1/OR5I1/OR10W1/OR10T2/OR5L2/OR9K2/OR5P3/OR8G1/OR10V1/OR5AC2/OR5M8/OR8A1/OR8J3/OR5AK3P/OR4E1/OR8K1/OR5H2/OR8J2/OR14L1P/OR1K1/OR10J3/OR8G5/OR6N2/OR5AS1/OR10K1/OR5J2/OR5K3/OR9I1/OR8B12/OR11L1/OR5H1/OR10K2/OR8J1/OR5AP2/OR9Q1/GPR…
GOBP_CELL_ADHESION_MEDIATED_BY_INTEGRIN	GOBP_CELL_ADHESION_MEDIATED_BY_INTEGRIN	72	-0.507485888203421	-2.00216178574501	8.56549691526184e-07	0.00038644666916023	0.000324662387463565	5670	tags=43%, list=10%, signal=39%	SYK/ADAM9/ITGB4/SWAP70/ACER2/PODXL/CXCL13/CCL5/P2RY12/LIF/PLAU/NPNT/CD3E/ITGB7/TGFB2/CCL21/SKAP1/ITGA11/FERMT1/CIB1/CYP1B1/ITGA2/PIK3CG/ITGA4/SFRP2/HRG/ITGBL1/DPP4/FOXC2/VTN/TESC
GOBP_PROTEIN_ACTIVATION_CASCADE	GOBP_PROTEIN_ACTIVATION_CASCADE	27	-0.748137573921569	-2.25503211095337	1.44560337045757e-06	0.000602038203665947	0.000505785600303415	6802	tags=63%, list=12%, signal=55%	F11/FN1/F3/F10/KLKB1/F13A1/GP9/VWF/FGB/F7/FBLN1/FGA/F12/F2/FGG/KNG1/APOH
GOBP_PHOSPHOLIPID_CATABOLIC_PROCESS	GOBP_PHOSPHOLIPID_CATABOLIC_PROCESS	48	-0.603143253323562	-2.00627752935519	1.86540424383549e-06	0.000721378469723239	0.00060604599530926	6466	tags=46%, list=11%, signal=41%	SMPDL3B/PLA2G7/SMPD1/PLA2G5/ENPP6/PNPLA6/LDLR/IDH1/PNPLA7/LIPC/SMPD2/SCARB1/PLA2G4E/ABHD6/ENPP7/GPCPD1/PLA2G4A/PLA2G10/SMPD3/ABHD12B/PLA2G4D/APOA2
GOCC_MICROVILLUS_MEMBRANE	GOCC_MICROVILLUS_MEMBRANE	26	-0.751215577542765	-2.26403820219257	2.42113876448356e-06	0.000873869684727598	0.000734157235181295	5031	tags=58%, list=9%, signal=53%	PODXL/SCARB1/CA9/SLC6A6/SLC26A2/SYTL1/SLC7A5/CEACAM1/CEACAM20/PDZK1/CDHR2/S100P/PTPRH/CDHR5/DPEP1
GOBP_ER_NUCLEUS_SIGNALING_PATHWAY	GOBP_ER_NUCLEUS_SIGNALING_PATHWAY	53	-0.573856902803573	-2.0755336953525	3.39483256216102e-06	0.00114872646822123	0.000965070493493273	24146	tags=100%, list=43%, signal=57%	ATF3/PTPN2/GSK3B/PPP1R15B/TMCO1/IGFBP1/NCK1/ATF6B/DDIT3/SPRING1/MBTPS2/EIF2A/NFE2L2/EIF2S1/EIF2AK3/INSIG2/ATF6/ZBTB7B/TMEM33/FBXW7/BCL2L11/PTPN1/CALR/HSP90B1/LPCAT3/CCDC47/SCAP/CXCL8/ATF4/PPP1R15A/TMED2/CCL2/HSPA5/ATP2A2/NCK2/ATG10/TP53/INSIG1/ERLIN2/MBTPS1/SREBF1/SELENOS/HERPUD1/AMFR/SREBF2/ARHGEF10L/BOK/ERLIN1/XBP1/ABCA7/WFS1/AGR2
GOBP_PIGMENT_METABOLIC_PROCESS	GOBP_PIGMENT_METABOLIC_PROCESS	72	-0.480470802293993	-1.89558035381996	3.76478126032174e-06	0.00119897210255188	0.00100728296135296	2669	tags=12%, list=5%, signal=12%	HPX/HMOX1/SLC7A11/CITED1/AMBP/PMEL/UGT1A1/UGT1A10/UGT1A8
GOMF_CYSTEINE_TYPE_ENDOPEPTIDASE_INHIBITOR_ACTIVITY	GOMF_CYSTEINE_TYPE_ENDOPEPTIDASE_INHIBITOR_ACTIVITY	56	-0.539219399326261	-1.96323183857944	4.94247707704336e-06	0.00148658727195071	0.00124891482163183	3527	tags=43%, list=6%, signal=40%	SPOCK1/RPS6KA1/CD27/CST7/CST3/FETUB/BIRC3/MT3/CST9LP1/HRG/VIL1/LTF/CST5/TNFSF14/SERPINB3/SERPINB13/CST6/KNG1/CSN2/CST2/DPEP1/CST1/CST4/AHSG
GOBP_INNER_MITOCHONDRIAL_MEMBRANE_ORGANIZATION	GOBP_INNER_MITOCHONDRIAL_MEMBRANE_ORGANIZATION	56	-0.537819288190759	-1.95813420529288	5.3798534763081e-06	0.00153297509056484	0.00128788625324805	26185	tags=100%, list=46%, signal=54%	MTX3/TIMM29/CIBAR1/AFG3L2/APOOL/TOMM70/MAIP1/ATP5PF/DNAJC11/CHCHD3/ATP5F1E/ATP5F1B/MTX2/ATP5MC3/LETM1/ATP5PB/ATP5F1C/AGK/HSPA9/APOO/CHCHD6/CHCHD10/ATP5PO/IMMT/TIMM9/MTX1/ATP5PD/TAZ/ATP5F1A/GHITM/TIMM10/ROMO1/TIMM22/TIMM10B/UQCC3/MICOS10/ATP5MC1/DMAC2L/TIMM8B/MT-ATP8/ADCK1/ATP5MG/ATP5ME/SPG7/ATP5MF/ATP5MC2/MT-ATP6/OMA1/MICOS13/PINK1/TIMM13/TMEM11/NDUFA13/SAMM50/ATP5F1D
GOBP_PLASMINOGEN_ACTIVATION	GOBP_PLASMINOGEN_ACTIVATION	23	-0.764154341822238	-2.22247327100632	6.70455370532829e-06	0.00164992971639306	0.00138614241917337	5485	tags=52%, list=10%, signal=47%	KLKB1/CTSZ/RUNX1/PLAU/FGB/CLEC3B/SERPINF2/PLAT/FGA/F12/FGG/APOH
GOCC_MITOCHONDRIAL_LARGE_RIBOSOMAL_SUBUNIT	GOCC_MITOCHONDRIAL_LARGE_RIBOSOMAL_SUBUNIT	57	-0.539580053422016	-2.02632164594255	6.60451108904684e-06	0.00164992971639306	0.00138614241917337	26086	tags=98%, list=46%, signal=53%	MRPL11/MRPL3/MRPL15/MRPL51/MRPL34/MRPL9/MRPL33/MRPL38/MRPL4/NDUFAB1/MRPL13/MPV17L2/MRPL12/NSUN4/MRPL42/MRPL36/NSUN3/MRPL32/MTERF4/MRPL18/MRPL19/MRPL37/MRPS30/MRPL21/MRPL35/MRPL39/MRPL14/MRPS18A/MRPL48/C12orf65/MRPL44/MRPL20/MRPL22/MRPL30/MRPL49/MRPL2/MRPL16/MRPL46/MRPL52/MRPL53/MALSU1/MRPL28/MRPL58/MRPL57/MRPL50/MRPL24/MRPL27/MRPL55/MRPL40/MRPL17/MRPL10/MRPL43/MRPL23/MRPL45/MRPL54/MRPL41
GOCC_PROTEIN_LIPID_COMPLEX	GOCC_PROTEIN_LIPID_COMPLEX	39	-0.611132467667824	-2.02126677067552	6.19185856208148e-06	0.00164992971639306	0.00138614241917337	3932	tags=33%, list=7%, signal=31%	PON1/APOA5/APOL1/APOF/LPA/APOA4/SAA4/SAA1/SAA2/APOC3/APOH/APOA2/APOB
GOBP_RIBOSOMAL_LARGE_SUBUNIT_BIOGENESIS	GOBP_RIBOSOMAL_LARGE_SUBUNIT_BIOGENESIS	72	-0.466117374817602	-1.83895240680565	8.09159980458521e-06	0.00190469223226193	0.00160017403915848	27070	tags=99%, list=48%, signal=52%	RPL10L/BRIX1/MDN1/PAK1IP1/NOP2/RPF2/GTPBP4/EBNA1BP2/LTO1/DDX18/ZNHIT6/RRP15/WDR12/RPF1/RPL7L1/NIFK/NOL9/PPAN/WDR74/SDAD1/FASTKD2/LAS1L/RPL7/RPL35A/NHP2/RSL1D1/NPM1/MRTO4/ZNF622/FTSJ3/MAK16/HEATR3/RPL24/NOC2L/NVL/PES1/RRS1/GTF3A/BOP1/NIP7/MRPL20/MRPL1/SURF6/RPL6/ZNHIT3/NOP16/MALSU1/RPL26L1/RPL14/RPL38/RSL24D1/RPL5/DHX30/DDX28/RPL35/URB1/NSA2/RPL11/EIF6/RPL10A/TRAF7/SNU13/RPL10/RPL23A/NLE1/RPLP0P6/…
GOBP_POSITIVE_REGULATION_OF_WOUND_HEALING	GOBP_POSITIVE_REGULATION_OF_WOUND_HEALING	58	-0.538807098624728	-2.0017051811703	8.6363432923719e-06	0.00194821510770423	0.00163673856869908	3553	tags=29%, list=6%, signal=27%	XBP1/FERMT1/DUOX2/DUOX1/ANXA1/CD36/SERPINF2/F7/HRG/F12/ADRA2A/F2/FOXC2/VTN/PLG/APOH/REG3A
GOBP_PROTEIN_CONTAINING_COMPLEX_REMODELING	GOBP_PROTEIN_CONTAINING_COMPLEX_REMODELING	35	-0.638110887457211	-2.20904086222215	1.3640128017805e-05	0.00274987214977847	0.00231022836684478	3663	tags=34%, list=6%, signal=32%	APOA5/GPIHBP1/AGT/LPA/APOA4/PLA2G10/ALB/NR1H4/APOC3/AGTR1/APOA2/APOB
GOBP_GOLGI_TO_PLASMA_MEMBRANE_TRANSPORT	GOBP_GOLGI_TO_PLASMA_MEMBRANE_TRANSPORT	58	-0.531558464532107	-1.97477601031	1.35220080957533e-05	0.00274987214977847	0.00231022836684478	26540	tags=97%, list=47%, signal=51%	PREPL/GOLGA7/GGA3/KIF13A/EXOC5/GOLGA4/RAB26/CCDC93/GOPC/EXOC6B/EXOC8/MACF1/ARFGEF2/LLGL1/GOLPH3/GOLPH3L/RAB10/CLN3/ARFRP1/BLZF1/CCDC22/COMMD1/EXOC2/CNST/RAB34/LYPLA1/DNM2/STXBP6/GGA2/RABEP1/VAMP3/EXOC1/RAB31/SYS1/VAMP2/C16orf70/VPS35L/EXOC4/ACSL3/ANK3/ARL3/CSK/GGA1/EXOC6/OSBPL5/SEC16A/BBS2/NSF/VAMP5/KRT18/RACK1/SPTBN1/AMN/EXOC1L/STEAP2/PKDCC
GOBP_POSITIVE_REGULATION_OF_RESPONSE_TO_WOUNDING	GOBP_POSITIVE_REGULATION_OF_RESPONSE_TO_WOUNDING	69	-0.466565153776492	-1.80288046707387	1.37138064359104e-05	0.00274987214977847	0.00231022836684478	3553	tags=25%, list=6%, signal=23%	XBP1/FERMT1/DUOX2/DUOX1/ANXA1/CD36/SERPINF2/F7/HRG/F12/ADRA2A/F2/FOXC2/VTN/PLG/APOH/REG3A
GOBP_NEGATIVE_REGULATION_OF_FIBRINOLYSIS	GOBP_NEGATIVE_REGULATION_OF_FIBRINOLYSIS	10	-0.896456442844235	-2.28356272766426	1.49092856037938e-05	0.00275368291724551	0.00231342987681408	2615	tags=50%, list=5%, signal=48%	SERPINF2/HRG/F2/PLG/APOH
GOBP_ANTIGEN_PROCESSING_AND_PRESENTATION_OF_ENDOGENOUS_ANTIGEN	GOBP_ANTIGEN_PROCESSING_AND_PRESENTATION_OF_ENDOGENOUS_ANTIGEN	26	-0.71422333080058	-2.15254975292054	1.52586788912754e-05	0.00275368291724551	0.00231342987681408	8350	tags=77%, list=15%, signal=66%	TAPBP/IDE/CD1A/HLA-B/HLA-F/HLA-C/HLA-E/ERAP1/B2M/CD1B/TAP1/HLA-DRA/HLA-DRB1/HLA-H/HLA-A/HFE/CD74/HLA-G/CD1C/AZGP1
GOBP_RNA_PHOSPHODIESTER_BOND_HYDROLYSIS_EXONUCLEOLYTIC	GOBP_RNA_PHOSPHODIESTER_BOND_HYDROLYSIS_EXONUCLEOLYTIC	43	-0.569383868405997	-1.83354198310754	1.48416983339016e-05	0.00275368291724551	0.00231342987681408	21245	tags=98%, list=38%, signal=61%	PNPT1/XRN2/EXOSC3/ERI3/PAN3/DCP2/ISG20L2/ANGEL1/ANGEL2/CNOT8/EXOSC10/CNOT7/CNOT6/CNOT2/EXOSC5/EXOSC9/DIS3/TRIR/EXOSC6/PAN2/EXD2/EXOSC8/PDE12/PARN/EXOSC2/CNOT6L/ERI2/TOE1/ERI1/EXOSC1/DIS3L/CNOT1/USB1/EXOSC7/ISG20/NOCT/EXOSC4/PNLDC1/DIS3L2/REXO2/DCPS/ZC3H12A
GOCC_INTRINSIC_COMPONENT_OF_MITOCHONDRIAL_INNER_MEMBRANE	GOCC_INTRINSIC_COMPONENT_OF_MITOCHONDRIAL_INNER_MEMBRANE	55	-0.532007853819893	-1.91855506127143	2.00607419835121e-05	0.00350351151931401	0.0029433774570715	26513	tags=98%, list=47%, signal=52%	SLC25A19/MTX3/MCUB/AFG3L2/TIMM17B/APOOL/COA1/L2HGDH/SFXN5/PISD/DNAJC11/CHCHD3/TIMM17A/MTX2/MPC1/AGK/HSPA9/APOO/CHCHD6/CHCHD10/SFXN1/CCDC51/TIMM23B/IMMT/SLC25A3/TIMM23/MTX1/GHITM/UQCC3/MICOS10/TMEM177/COQ2/COX11/OXA1L/SCO1/MCU/SFXN4/MT-CYB/ETFDH/COX18/PPOX/MICOS13/MPC2/SFXN3/PET100/TMEM11/SFXN2/COX16/SAMM50/MTLN/SMDT1/COA3/SCO2/MPC1L
GOMF_BILE_ACID_BINDING	GOMF_BILE_ACID_BINDING	11	-0.888666438761945	-2.25521587936166	2.53299558138524e-05	0.004155647902309	0.00349125164502891	2045	tags=64%, list=4%, signal=61%	VDR/STARD5/AKR1C3/AKR1C4/NR1H4/AKR1C1/AKR1C2
GOMF_PROTEIN_PHOSPHORYLATED_AMINO_ACID_BINDING	GOMF_PROTEIN_PHOSPHORYLATED_AMINO_ACID_BINDING	56	-0.506456520200948	-1.84394620549074	2.4912766422145e-05	0.004155647902309	0.00349125164502891	27958	tags=98%, list=49%, signal=50%	CBL/SH3BP2/SCAF8/PTPN5/SOCS3/YES1/CRKL/GRB2/CBLB/SHC1/VAV1/YWHAB/HCK/PIK3R1/MAPK3/PTPN11/SCAF4/ABL2/PCIF1/RASA1/PIK3R3/CRK/PIN1/CBLC/FBXW7/SHF/SAMSN1/IRS1/YWHAE/PLCG2/BCAR3/MAPK1/ARRB1/RTF1/STAP1/SH2D3A/BTRC/NCK2/SHC3/ABL1/NEDD4/LDLRAP1/SHE/LEO1/PFN1/PTPN6/FGR/VAV2/SYK/SH2D3C/LCK/SHB/PTPN3/SHD/ZAP70
GOMF_LOW_DENSITY_LIPOPROTEIN_PARTICLE_RECEPTOR_BINDING	GOMF_LOW_DENSITY_LIPOPROTEIN_PARTICLE_RECEPTOR_BINDING	23	-0.733672807480822	-2.13382050594905	2.61578164195631e-05	0.00416524759104455	0.0034993165556945	3663	tags=30%, list=6%, signal=28%	CLU/APOA5/CRP/SYT1/PCSK9/DKK1/APOB
GOCC_SITE_OF_DOUBLE_STRAND_BREAK	GOCC_SITE_OF_DOUBLE_STRAND_BREAK	69	-0.457556965970054	-1.76807142548878	2.71775633696127e-05	0.00420398080237381	0.0035318571825593	27527	tags=99%, list=49%, signal=51%	APLF/KDM4D/RIF1/SMCHD1/RAD18/SMC6/WDR70/MRE11/HUS1B/HELB/RNF138/TIMELESS/PHF1/RNF8/XRCC4/HUS1/SHLD3/RNF168/POLH/PARP1/SLF1/ACTR3/RNF169/ACTR2/ARPC5/RBBP8/ARPC2/INTS3/SLF2/CGAS/SMARCAD1/H2AX/RAD51/UFL1/SMC5/NABP2/ATF2/RPA2/DDB1/SIRT7/RPA3/NABP1/RFWD3/ESCO2/NBN/SMARCAL1/LMNA/ARPC1A/ARPC4/SAMHD1/SHLD2/PRPF19/SETMAR/MAD2L2/ARPC3/INIP/PAXX/RAD50/SHLD1/TP53BP1/VCP/WRAP53/TP53/WAS/IFFO1/PARP3/CNTD1/ZBTB…
GOBP_CRISTAE_FORMATION	GOBP_CRISTAE_FORMATION	35	-0.619578094884445	-2.14488321048944	3.11193441074114e-05	0.00468000358326459	0.00393177444117323	21550	tags=100%, list=38%, signal=62%	APOOL/ATP5PF/DNAJC11/CHCHD3/ATP5F1E/ATP5F1B/ATP5MC3/LETM1/ATP5PB/ATP5F1C/APOO/CHCHD6/CHCHD10/ATP5PO/IMMT/ATP5PD/TAZ/ATP5F1A/UQCC3/ATP5MC1/DMAC2L/MT-ATP8/ADCK1/ATP5MG/ATP5ME/SPG7/ATP5MF/ATP5MC2/MT-ATP6/OMA1/MICOS13/PINK1/SAMM50/ATP5F1D
GOBP_PROTEIN_LIPID_COMPLEX_SUBUNIT_ORGANIZATION	GOBP_PROTEIN_LIPID_COMPLEX_SUBUNIT_ORGANIZATION	55	-0.524792196713373	-1.89253357425255	3.37637339150826e-05	0.00494045555179073	0.00415058589607601	5082	tags=33%, list=9%, signal=30%	LIPC/P4HB/SCARB1/SOAT1/MFSD2A/APOA5/GPIHBP1/ABCA7/AGT/LPA/APOA4/PLA2G10/ALB/NR1H4/APOC3/AGTR1/APOA2/APOB
GOBP_ACUTE_PHASE_RESPONSE	GOBP_ACUTE_PHASE_RESPONSE	46	-0.561937540030099	-1.92861446133452	4.00098117604501e-05	0.00547943439510786	0.00460339393410088	2615	tags=39%, list=5%, signal=37%	SERPINF2/CRP/HAMP/LBP/TFR2/SAA4/PTGS2/SAA1/F2/HP/SAA2/ORM2/SERPINA1/SERPINA3/ORM1/REG3A/AHSG/UGT1A1
GOCC_CORNIFIED_ENVELOPE	GOCC_CORNIFIED_ENVELOPE	45	-0.565147558195938	-1.9045710593522	3.88011587018999e-05	0.00547943439510786	0.00460339393410088	4000	tags=44%, list=7%, signal=41%	SPRR2F/CNFN/RPTN/ANXA1/PKP1/SPRR2A/LORICRIN/SPRR1B/SPRR1A/CDSN/KRT1/SPRR2E/SPRR2D/SPRR3/TCHH/KRT2/CST6/DSG4/IVL/SPRR2G
GOBP_REGULATION_OF_CELL_ADHESION_MEDIATED_BY_INTEGRIN	GOBP_REGULATION_OF_CELL_ADHESION_MEDIATED_BY_INTEGRIN	48	-0.540687339013889	-1.79852605942768	4.04834458449047e-05	0.00547943439510786	0.00460339393410088	5670	tags=52%, list=10%, signal=47%	MUC1/PTPN6/SYK/ADAM9/SWAP70/ACER2/PODXL/CXCL13/CCL5/P2RY12/LIF/PLAU/CD3E/TGFB2/CCL21/SKAP1/FERMT1/CIB1/CYP1B1/PIK3CG/SFRP2/HRG/DPP4/FOXC2/TESC
GOBP_ANTIGEN_PROCESSING_AND_PRESENTATION_OF_ENDOGENOUS_PEPTIDE_ANTIGEN	GOBP_ANTIGEN_PROCESSING_AND_PRESENTATION_OF_ENDOGENOUS_PEPTIDE_ANTIGEN	19	-0.75965913764715	-2.1306349464058	4.30363071859359e-05	0.00563857818110529	0.00473709414588999	8350	tags=84%, list=15%, signal=72%	TAPBP/IDE/HLA-B/HLA-F/HLA-C/HLA-E/ERAP1/B2M/TAP1/HLA-DRA/HLA-DRB1/HLA-H/HLA-A/HFE/HLA-G/AZGP1
GOBP_ANGIOGENESIS_INVOLVED_IN_WOUND_HEALING	GOBP_ANGIOGENESIS_INVOLVED_IN_WOUND_HEALING	27	-0.685548083890431	-2.06637521849363	4.37422023654271e-05	0.00563857818110529	0.00473709414588999	3553	tags=19%, list=6%, signal=17%	XBP1/B4GALT1/SLC12A2/FOXC2/MIR1298
GOBP_CYTOLYSIS	GOBP_CYTOLYSIS	31	-0.636146137592838	-2.05135656160132	4.55775102146026e-05	0.00573852651864787	0.00482106295317743	4733	tags=58%, list=8%, signal=53%	PRF1/GZMA/GZMH/LYZ/APOL1/C5/GZMB/KRT6A/HRG/C6/LBP/F2/C9/CFHR1/C8A/CFHR5/C8B/CFHR2
GOBP_SOMATIC_RECOMBINATION_OF_IMMUNOGLOBULIN_GENE_SEGMENTS	GOBP_SOMATIC_RECOMBINATION_OF_IMMUNOGLOBULIN_GENE_SEGMENTS	54	-0.509056496975272	-1.79458232205974	4.79409094274899e-05	0.00589891099182796	0.00495580549368861	27810	tags=100%, list=49%, signal=51%	RIF1/CD40/PRKDC/MSH6/EXO1/THOC1/KMT5C/UNG/POLB/MLH1/KMT5B/YY1/RNF8/TFRC/MSH2/IL27RA/XRCC4/SHLD3/RNF168/CLCF1/EXOSC3/NSD2/BCL6/IL4/HSPD1/HMCES/ERCC1/LIG4/EXOSC6/NDFIP1/MSH3/NBN/SUPT6H/SHLD2/MAD2L2/TCF3/TNFSF4/FOXP3/PAXIP1/SHLD1/CD28/TP53BP1/SLC15A4/PTPRC/TGFB1/PARP3/TBX21/SWAP70/BATF/CD40LG/TNFSF13/IL2/IL10
GOBP_NADH_DEHYDROGENASE_COMPLEX_ASSEMBLY	GOBP_NADH_DEHYDROGENASE_COMPLEX_ASSEMBLY	65	-0.492153636572723	-1.86074876781438	5.15243856207879e-05	0.00619895608335434	0.00520788000625554	28771	tags=100%, list=51%, signal=49%	NDUFAF6/NDUFB9/NDUFAF4/NDUFB5/NDUFAF5/NDUFAF7/TIMM21/COA1/NDUFAB1/NDUFA5/NDUFB11/NUBPL/ECSIT/NDUFA7/NDUFA1/TMEM126B/TIMMDC1/NDUFB6/NDUFB7/NDUFS6/MT-ND2/NDUFB3/NDUFS3/NDUFV1/NDUFC2/NDUFS4/NDUFB4/TAZ/TMEM126A/ACAD9/NDUFA10/NDUFAF8/BCS1L/MT-ND1/NDUFV3/NDUFB2/NDUFS1/NDUFS5/NDUFAF2/NDUFS8/NDUFA12/NDUFA8/NDUFC1/FOXRED1/DMAC1/NDUFB1/NDUFA3/OXA1L/NDUFS2/NDUFA2/MT-ND4/NDUFA9/NDUFAF1/DMAC2/MT-ND3/NDUFA6/ND…
GOCC_NUCLEOID	GOCC_NUCLEOID	44	-0.556893746462932	-1.84547127395453	5.36435574943956e-05	0.00631361348423169	0.0053042062227296	25100	tags=100%, list=44%, signal=56%	DNA2/MTERF1/VDAC2/UQCC2/TFAM/FASTKD5/DBT/SHMT2/POLG2/FASTKD2/SUPV3L1/LRPPRC/ATP5F1B/TWNK/GRSF1/TFB2M/HSD17B10/HSPA9/MTERF2/SLC25A5/TEFM/TOP1MT/TERT/CLPX/POLDIP2/SSBP1/DHX30/ACADVL/POLG/DDX28/HADHB/TUFM/ATAD3A/VDAC1/ELAC2/HADHA/TFB1M/POLRMT/LRRC59/MPG/LONP1/SOD2/CPS1
GOBP_AMINO_ACID_ACTIVATION	GOBP_AMINO_ACID_ACTIVATION	49	-0.536744548011107	-1.86556781238666	5.88128042840083e-05	0.00677473451901321	0.00569160419509966	26242	tags=100%, list=46%, signal=54%	TARS2/AARS2/TARS1/NARS2/SARS2/PARS2/FARSA/YARS2/EEF1E1/RARS2/GATC/MARS1/TARS3/EPRS1/AARSD1/MARS2/YARS1/DARS1/AASDH/CARS1/NARS1/RARS1/AIMP2/GARS1/IARS2/FARS2/AARS1/DARS2/LARS1/AIMP1/SARS1/GATB/VARS1/HARS2/FARSB/QRSL1/IARS1/PPA1/WARS2/LARS2/HARS1/PPA2/KARS1/EARS2/CARS2/WARS1/QARS1/DALRD3
GOBP_MATURATION_OF_SSU_RRNA	GOBP_MATURATION_OF_SSU_RRNA	50	-0.520128055467119	-1.83222202013655	6.11814249390731e-05	0.00690075488791962	0.00579747669214331	27182	tags=100%, list=48%, signal=52%	KRI1/RIOK1/RPP40/UTP23/DCAF13/WDR3/HELB/NOL11/NGDN/NOL10/FP565260.1/TSR2/BYSL/HEATR1/LSM6/RIOK3/WDR46/UTP20/RRP36/ABT1/UTP25/GTF2H5/RPS16/FAM207A/RIOK2/SRFBP1/RCL1/NAT10/UTP3/DHX37/RRS1/UTP6/BMS1/RPS19/TSR1/RPS21/NOP9/TSR3/ERCC2/NOP14/UTP4/RPS8/TBL3/MRPS11/SNU13/DDX52/RPS14/NOB1/RPS28
GOBP_POSITIVE_REGULATION_OF_CELL_ADHESION_MEDIATED_BY_INTEGRIN	GOBP_POSITIVE_REGULATION_OF_CELL_ADHESION_MEDIATED_BY_INTEGRIN	21	-0.739191681930882	-2.14226570715779	6.41236097716055e-05	0.00694330446606944	0.00583322353311805	6456	tags=76%, list=11%, signal=68%	PTPN6/SYK/ADAM9/PODXL/CXCL13/CCL5/P2RY12/LIF/CD3E/TGFB2/CCL21/SKAP1/FERMT1/CIB1/SFRP2/FOXC2
GOBP_NEGATIVE_REGULATION_OF_VASCULAR_ASSOCIATED_SMOOTH_MUSCLE_CELL_DIFFERENTIATION	GOBP_NEGATIVE_REGULATION_OF_VASCULAR_ASSOCIATED_SMOOTH_MUSCLE_CELL_DIFFERENTIATION	12	0.880493054270031	1.71631535638377	6.3201600734679e-05	0.00694330446606944	0.00583322353311805	209	tags=17%, list=0%, signal=17%	MIR100/MIR15B
GOMF_EXORIBONUCLEASE_ACTIVITY	GOMF_EXORIBONUCLEASE_ACTIVITY	39	-0.565711156722117	-1.87103978822533	7.33600054599813e-05	0.00776038194633148	0.00651966838218621	21245	tags=97%, list=38%, signal=61%	PNPT1/XRN2/EXOSC3/ERI3/PAN3/DCP2/ISG20L2/ANGEL1/ANGEL2/CNOT8/EXOSC10/CNOT7/CNOT6/CNOT2/EXOSC5/EXOSC9/DIS3/PAN2/EXD2/PDE12/PARN/EXOSC2/CNOT6L/ERI2/TOE1/ERI1/DIS3L/CNOT1/USB1/EXOSC7/ISG20/NOCT/EXOSC4/PNLDC1/DIS3L2/REXO2/DCPS/ZC3H12A
GOBP_NEGATIVE_REGULATION_OF_SPROUTING_ANGIOGENESIS	GOBP_NEGATIVE_REGULATION_OF_SPROUTING_ANGIOGENESIS	21	0.814264317431867	1.69271592556199	7.45363615089097e-05	0.00776038194633148	0.00651966838218621	4176	tags=33%, list=7%, signal=31%	MIR487B/MIR329-1/MIR377/MIR30C1/MIR30E/MIR495/MIR138-1
GOBP_POSITIVE_REGULATION_OF_TELOMERE_MAINTENANCE	GOBP_POSITIVE_REGULATION_OF_TELOMERE_MAINTENANCE	51	-0.517873251145268	-1.84707014069492	7.64725741709089e-05	0.00781174559549624	0.00656282011901683	27310	tags=100%, list=48%, signal=52%	DHX36/SLX1B/SLX1A/MRE11/MAPK15/TNKS/DKC1/ATR/GNL3/NAF1/PKIB/TCP1/AURKB/ATRX/POT1/ATM/TNKS2/HMBOX1/MAPKAPK5/MAPK3/RTEL1/HNRNPD/NEK7/CCT2/CCT8/CCT3/CCT5/MAP2K7/XRCC5/ERCC1/CCT4/CCT6A/HNRNPA2B1/NABP2/MAP3K4/NBN/PARN/PNKP/MAPK1/CCT7/SLX4/FBXO4/RAD50/TERF2/HNRNPA1/PML/ACD/PPP1R10/SIRT6/PRKCQ
GOBP_AMINOGLYCOSIDE_ANTIBIOTIC_METABOLIC_PROCESS	GOBP_AMINOGLYCOSIDE_ANTIBIOTIC_METABOLIC_PROCESS	10	-0.862414824731491	-2.19684778358398	8.41474235190698e-05	0.0084365583505971	0.0070877391233119	2045	tags=60%, list=4%, signal=58%	AKR1A1/AKR1C3/AKR1C4/AKR1B10/AKR1C1/AKR1C2
GOBP_ENDOSOME_TO_LYSOSOME_TRANSPORT	GOBP_ENDOSOME_TO_LYSOSOME_TRANSPORT	52	-0.509692939012311	-1.79972637858186	9.42139743255353e-05	0.00910847244640086	0.00765222900489921	27773	tags=100%, list=49%, signal=51%	SNX16/BECN2/RAB12/RNF157/ATG14/HOOK2/DTX3L/KIF13A/EPG5/HOOK3/MVB12A/MTM1/CHMP2B/HMGXB4/TRAK1/CHMP5/RAB7A/CLEC16A/SORT1/SCYL2/HOOK1/VPS4B/VIPAS39/AKTIP/TRAK2/VPS33A/RILP/LYST/SNAPIN/BIN1/VPS41/TGFBRAP1/VPS16/GPRASP1/SNX27/RAB7B/TSG101/M6PR/CHMP3/FAM160A2/VPS11/VCP/DENND3/VPS39/ADRB2/STX8/UBXN6/VPS18/RHOB/MGRN1/CDX2
GOBP_SOMATIC_DIVERSIFICATION_OF_IMMUNOGLOBULINS	GOBP_SOMATIC_DIVERSIFICATION_OF_IMMUNOGLOBULINS	64	-0.463051342441896	-1.72046493905313	9.26570538539561e-05	0.00910847244640086	0.00765222900489921	28056	tags=98%, list=50%, signal=50%	AICDA/CCR6/RIF1/CD40/PRKDC/MSH6/EXO1/THOC1/PMS2P5/KMT5C/UNG/POLB/MLH1/KMT5B/YY1/RNF8/CTNNBL1/TFRC/MSH2/PMS2P6/IL27RA/XRCC4/SHLD3/RNF168/CLCF1/EXOSC3/NSD2/PMS2/BCL6/IL4/PMS2P1/HSPD1/HMCES/ERCC1/LIG4/EXOSC6/MCM3AP/NDFIP1/MSH3/NBN/SAMHD1/SUPT6H/SHLD2/MAD2L2/TCF3/TNFSF4/FOXP3/PAXIP1/SHLD1/CD28/TP53BP1/POLL/SLC15A4/PTPRC/TGFB1/PARP3/TBX21/SWAP70/BATF/CD40LG/TNFSF13/IL2/IL10
GOBP_GLYCOSIDE_METABOLIC_PROCESS	GOBP_GLYCOSIDE_METABOLIC_PROCESS	21	-0.726344307098015	-2.10503248172489	0.000102931862660475	0.0091172399543136	0.00765959478206387	5534	tags=38%, list=10%, signal=34%	NAGA/AKR1A1/FUCA1/AKR1C3/AKR1C4/AKR1B10/AKR1C1/AKR1C2
GOBP_REGULATION_OF_FIBRINOLYSIS	GOBP_REGULATION_OF_FIBRINOLYSIS	14	-0.826542568145587	-2.09265019290676	0.0001108440823644	0.0091172399543136	0.00765959478206387	2615	tags=50%, list=5%, signal=48%	KLKB1/SERPINF2/HRG/F12/F2/PLG/APOH
GOBP_NUCLEOTIDE_SUGAR_BIOSYNTHETIC_PROCESS	GOBP_NUCLEOTIDE_SUGAR_BIOSYNTHETIC_PROCESS	23	-0.699708300185627	-2.03503783143534	0.000103797018713171	0.0091172399543136	0.00765959478206387	17010	tags=100%, list=30%, signal=70%	NAGK/GNPDA1/UGP2/GNPDA2/RENBP/SLC35D1/UAP1L1/PMM2/PGM3/GFUS/GMDS/UAP1/GFPT2/GFPT1/AMDHD2/FCSK/MPI/GNPNAT1/UGDH/GMPPB/NANS/PMM1
GOBP_RESPONSE_TO_MINERALOCORTICOID	GOBP_RESPONSE_TO_MINERALOCORTICOID	32	-0.612991724741412	-2.03060010588969	0.000105130560436857	0.0091172399543136	0.00765959478206387	3373	tags=31%, list=6%, signal=29%	CCND1/FOSL1/MAOB/CDKN1A/GPER1/CSN1S1/NEFL/TRH/CRH/UCN3
GOBP_NEGATIVE_REGULATION_OF_OSTEOCLAST_DIFFERENTIATION	GOBP_NEGATIVE_REGULATION_OF_OSTEOCLAST_DIFFERENTIATION	27	-0.660111977301582	-1.98970584759862	0.000116196815080835	0.0091172399543136	0.00765959478206387	1335	tags=22%, list=2%, signal=22%	TLR3/INPP5D/LTF/TLR4/CLDN18/CARTPT
GOBP_ENDOSOME_TRANSPORT_VIA_MULTIVESICULAR_BODY_SORTING_PATHWAY	GOBP_ENDOSOME_TRANSPORT_VIA_MULTIVESICULAR_BODY_SORTING_PATHWAY	31	-0.615467581378079	-1.9846751978881	0.000114967230689027	0.0091172399543136	0.00765959478206387	21780	tags=100%, list=38%, signal=62%	CHMP4BP1/MVB12A/STAM/CHMP2B/CHMP5/CHMP4A/TMEM50B/DENND10/SORT1/CHMP4B/VPS4B/RILP/LYST/CHMP1B/CHMP4C/CHMP6/CHMP7/LEPROT/CHMP3/VPS36/LAPTM4B/LEPROTL1/TMEM50A/SNF8/VCP/VPS28/VPS25/UBXN6/CHMP2A/CHMP1A
GOBP_MULTIVESICULAR_BODY_ORGANIZATION	GOBP_MULTIVESICULAR_BODY_ORGANIZATION	31	-0.615467581378079	-1.9846751978881	0.000114967230689027	0.0091172399543136	0.00765959478206387	21780	tags=100%, list=38%, signal=62%	MVB12A/STAM/CHMP2B/CHMP5/CHMP4A/HGS/VPS37D/CHMP4B/VPS4B/RAB27A/CHMP1B/CHMP4C/VPS37A/PDCD6IP/TSG101/CHMP6/IST1/CHMP7/VPS4A/CHMP3/VPS37C/STAM2/VPS36/SNF8/VPS28/RAB11A/VPS37B/VPS25/CHMP2A/CHMP1A
GOBP_RIBONUCLEOSIDE_MONOPHOSPHATE_BIOSYNTHETIC_PROCESS	GOBP_RIBONUCLEOSIDE_MONOPHOSPHATE_BIOSYNTHETIC_PROCESS	34	-0.567333875587934	-1.93330440591608	0.000106254104954713	0.0091172399543136	0.00765959478206387	24504	tags=100%, list=43%, signal=57%	UPP2/ADA/GMPS/GART/UMPS/AMPD2/CAD/PRPS1/HPRT1/PRPS1L1/UPRT/UCKL1/PRPS2/ADSS2/ADK/ADSS1/PAICS/AMPD1/ADSL/PFAS/LHPP/UCK1/DHODH/IMPDH2/IMPDH1/CMPK1/UPP1/ATIC/UCK2/APRT/AMPD3/NUDT2/RFK
GOCC_PRECATALYTIC_SPLICEOSOME	GOCC_PRECATALYTIC_SPLICEOSOME	53	-0.507278676925798	-1.83473263412799	0.000108708211408824	0.0091172399543136	0.00765959478206387	27910	tags=98%, list=49%, signal=50%	SNRPB2/CWC22/LSM3/PRPF3/SNIP1/SNRPD2/SF3B6/LSM5/LSM4/ZMAT2/CWC27/SNRPD1/PRPF38A/LSM6/SNRPE/PRPF38B/SF3A3/SF3B4/SF3B1/SNRNP200/SNRPG/MAGOHB/SNRPA1/SMU1/LSM2/DHX16/PRPF6/SNRPF/PRPF4/TXNL4A/SNRPB/LSM8/SNRPD3/SF3A1/RBMX2/MFAP1/SF3B2/WBP4/SART1/BUD13/PRPF31/SF3B3/EFTUD2/IK/SRRM2/RNF113A/PHF5A/SF3A2/PRPF8/SF3B5/SNU13/LSM7
GOBP_RESPONSE_TO_FUNGUS	GOBP_RESPONSE_TO_FUNGUS	50	-0.508802134190372	-1.79232491759907	0.000103390420812325	0.0091172399543136	0.00765959478206387	2140	tags=28%, list=4%, signal=27%	S100A9/S100A8/IL25/C10orf99/HAMP/HRG/LTF/TLR4/IL36RN/HTN3/RNASE7/DEFA5/DEFB106B/DEFA6
GOBP_REGULATION_OF_VACUOLE_ORGANIZATION	GOBP_REGULATION_OF_VACUOLE_ORGANIZATION	47	-0.511759657233079	-1.77466649878717	0.000100259395686077	0.0091172399543136	0.00765959478206387	23305	tags=96%, list=41%, signal=56%	FEZ2/ULK1/MTM1/CHMP4A/TBC1D14/UBQLN2/PIKFYVE/TMEM39B/SCFD1/TMEM39A/C9orf72/RAB5A/RAB3GAP1/SEC22B/CHMP4B/RAB3GAP2/PIP4K2C/ENO1/ADPRH/ENO3/TBC1D12/MTMR3/PIP4K2A/IFT20/PHF23/NPRL2/SMCR8/ENO2/PIP4K2B/SH3GLB1/LAPTM4B/LRRK2/RALB/IFT88/GRN/NPRL3/PINK1/LRSAM1/BECN1/RAB1B/SCARB2/NUPR1/ANXA2/ENO4/ELAPOR1
GOBP_CELL_CYCLE_DNA_REPLICATION	GOBP_CELL_CYCLE_DNA_REPLICATION	64	-0.460353124336565	-1.71043972322358	0.000112901018405631	0.0091172399543136	0.00765959478206387	30568	tags=100%, list=54%, signal=46%	SENP2/RFC4/CDC7/FBXO5/BRCA2/E2F8/AICDA/ZMPSTE24/RFC3/WIZ/GINS1/ORC3/CHEK2/MCM2/DBF4/DNA2/DBF4B/GMNN/RFC1/MCM3/TERF1/POLA1/POLE2/DACH1/RTF2/MCMDC2/DONSON/ATRX/POLD3/BCL6/RFC5/MCM4/MCM6/CDC45/ZPR1/RTEL1/RAD51/RPA1/E2F7/POLD1/POLE4/MCM7/POLA2/LIG1/RPA2/RFC2/PCNA/POLE/RPA3/POLD2/FEN1/ZNF830/PRIM1/UPF1/POLE3/INO80/GINS3/TIPIN/POLD4/TERF2/MCM5/CDT1/NUGGC
GOBP_RIBOSOME_ASSEMBLY	GOBP_RIBOSOME_ASSEMBLY	64	-0.459912436248794	-1.70880234884503	0.000112901018405631	0.0091172399543136	0.00765959478206387	27182	tags=98%, list=48%, signal=51%	PWP2/RPL10L/PRKDC/BRIX1/MDN1/MTERF3/FP565260.1/NOP2/RPF2/VCX/MPV17L2/ABT1/PPAN/FASTKD2/DHX29/EIF2A/ERAL1/DDX3X/XRCC5/RPS27/MTERF4/NPM1/MRTO4/RRP7BP/SBDS/RPL24/MRPS7/DHX37/RRS1/BOP1/NIP7/MRPL20/RPS19/MRPL22/RPL6/RPL38/RSL24D1/RPSA/RPL5/DHX30/RRP7A/DDX28/C1QBP/RPS10/RPL11/EIF6/EFL1/MRPS11/TRAF7/RPS10P5/RPL10/RPL23A/RPS5/MRPS2/NLE1/RPS14/RPLP0P6/NOP53/RPLP0/RPS27L/RPS15/RPL3/RPS28
GOMF_LIPOPROTEIN_PARTICLE_RECEPTOR_BINDING	GOMF_LIPOPROTEIN_PARTICLE_RECEPTOR_BINDING	28	-0.65757900110711	-2.04971176378878	0.000128151150664066	0.009771976474581	0.00820965340280841	2530	tags=29%, list=4%, signal=27%	APOA5/CRP/SYT1/PCSK9/APOC3/DKK1/APOA2/APOB
GOBP_EMBRYONIC_DIGIT_MORPHOGENESIS	GOBP_EMBRYONIC_DIGIT_MORPHOGENESIS	51	-0.505450324926742	-1.80276197064067	0.000126649779069262	0.009771976474581	0.00820965340280841	5958	tags=39%, list=11%, signal=35%	TBX2/IFT140/SALL1/TBX3/TMEM107/CHST11/FREM2/ROR2/HOXA11/LRP5/TMEM231/SHH/NOG/MSX1/SFRP2/HOXD12/LRP4/ALX4/BMP4/IHH
GOBP_RETINOL_METABOLIC_PROCESS	GOBP_RETINOL_METABOLIC_PROCESS	47	-0.505565756500184	-1.75318745491937	0.000130627183690179	0.00982243850692538	0.00825204767142196	4197	tags=40%, list=7%, signal=37%	RDH10/RETSAT/ALDH1A1/BCO1/ADH1C/CYP1B1/CYP27C1/ALDH1A3/AKR1C3/DHRS9/ADH1B/SDR16C5/CYP3A5/ADH4/CYP3A4/ADH6/TTR/AKR1B10/CYP3A7
GOBP_NUCLEAR_TRANSCRIBED_MRNA_CATABOLIC_PROCESS_EXONUCLEOLYTIC	GOBP_NUCLEAR_TRANSCRIBED_MRNA_CATABOLIC_PROCESS_EXONUCLEOLYTIC	35	-0.582303326083497	-2.01584374567276	0.000141855569458369	0.0105206308636659	0.00883861450078751	23658	tags=100%, list=42%, signal=58%	HBS1L/LSM5/LSM4/EXOSC3/LSM6/DCP2/SKIV2L/EDC3/DCP1A/CNOT8/CNOT7/CNOT6/EXOSC5/DDX6/EXOSC9/DIS3/LSM2/TTC37/PATL1/EXOSC6/EXOSC8/NT5C3B/EXOSC2/DCP1B/LSM1/EXOSC1/WDR61/POLR2G/EXOSC7/EXOSC4/EDC4/DIS3L2/DCPS/LSM7
GOBP_GLYCEROPHOSPHOLIPID_CATABOLIC_PROCESS	GOBP_GLYCEROPHOSPHOLIPID_CATABOLIC_PROCESS	31	-0.605406431382472	-1.95223138530937	0.000149516813645171	0.0109389733658778	0.00919007328251468	6466	tags=45%, list=11%, signal=40%	PLA2G7/PLA2G5/ENPP6/PNPLA6/LDLR/PNPLA7/LIPC/SCARB1/PLA2G4E/GPCPD1/PLA2G4A/PLA2G10/ABHD12B/PLA2G4D
GOMF_MONOCARBOXYLIC_ACID_BINDING	GOMF_MONOCARBOXYLIC_ACID_BINDING	71	-0.421324878323954	-1.64740995572536	0.000153496076373048	0.0110803700997824	0.00930886380362023	2502	tags=34%, list=4%, signal=32%	OXER1/STARD5/PRR7/RARA/UGT1A9/PCCA/NME2/S100A9/FABP4/S100A8/CYP27C1/SERPINA5/AKR1C3/CYP4F11/GSTA1/ALB/AFP/HNF4A/AKR1C4/NR1H4/AKR1C1/AKR1C2/UGT1A1/UGT1A8
GOBP_DEFENSE_RESPONSE_TO_FUNGUS	GOBP_DEFENSE_RESPONSE_TO_FUNGUS	36	-0.553354042843034	-1.89059037115348	0.000156291466450035	0.0111337105179012	0.00935367626773686	2140	tags=28%, list=4%, signal=27%	C10orf99/HAMP/HRG/LTF/IL36RN/HTN3/RNASE7/DEFA5/DEFB106B/DEFA6
GOBP_NEGATIVE_REGULATION_OF_PROTEASOMAL_UBIQUITIN_DEPENDENT_PROTEIN_CATABOLIC_PROCESS	GOBP_NEGATIVE_REGULATION_OF_PROTEASOMAL_UBIQUITIN_DEPENDENT_PROTEIN_CATABOLIC_PROCESS	36	-0.552217428207667	-1.88670701164228	0.000158677549713091	0.0111568864174893	0.00937314685318205	25360	tags=100%, list=45%, signal=55%	OGT/TLK2/PBK/USP14/RYBP/MTM1/HSP90AB1/BAG6/WAC/TRIM39/STYX/SDCBP/BAG5/CAMLG/GIPC1/UCHL5/SMARCC1/EIF3H/USP7/UBXN1/DDRGK1/FHIT/SVIP/PARK7/N4BP1/AP006621.6/RPL11/SGTA/MAP1A/CCAR2/TAF9/KLHL40/NOP53/HFE/SHH
GOBP_CHOLESTEROL_STORAGE	GOBP_CHOLESTEROL_STORAGE	18	-0.722828249412158	-2.00120831954491	0.000162259609433153	0.0112624810957832	0.00946185927612221	5628	tags=33%, list=10%, signal=30%	SREBF2/SCARB1/SOAT1/CD36/CES1/APOB
GOBP_VASCULAR_WOUND_HEALING	GOBP_VASCULAR_WOUND_HEALING	19	-0.716493005464047	-2.00956581793411	0.000180472226198038	0.0122965528628775	0.0103306058212614	3553	tags=21%, list=6%, signal=20%	XBP1/SLC12A2/FOXC2/MIR1298
GOBP_NEGATIVE_REGULATION_OF_BLOOD_VESSEL_ENDOTHELIAL_CELL_MIGRATION	GOBP_NEGATIVE_REGULATION_OF_BLOOD_VESSEL_ENDOTHELIAL_CELL_MIGRATION	66	0.650759578025149	1.46749830145588	0.000181700079244588	0.0122965528628775	0.0103306058212614	8831	tags=26%, list=16%, signal=22%	MIR188/MIR329-1/MIR15B/MIR129-1/MIR505/MIR495/MIR361/MIR206/MIR483/MIR640/MIR494/MIR152/MIR204/MIR101-1/GDF2/MIR133B/ANGPT4
GOBP_POSITIVE_REGULATION_OF_ALPHA_BETA_T_CELL_ACTIVATION	GOBP_POSITIVE_REGULATION_OF_ALPHA_BETA_T_CELL_ACTIVATION	64	-0.449749037545725	-1.67104029196806	0.000189359044704466	0.0126566650374072	0.0106331440177778	7159	tags=44%, list=13%, signal=38%	MYB/SOCS1/SASH3/HLA-E/IL23R/AP3D1/PRKCZ/SYK/PTPN22/RARA/HLA-DRA/HLA-DRB1/RUNX1/RASAL3/IL12RB1/HLA-A/IL23A/IL4R/CD3E/NFKBIZ/IFNG/SHH/RIPK2/ANXA1/IL18/PRKCQ/ZAP70/IHH
GOBP_MITOCHONDRIAL_ELECTRON_TRANSPORT_NADH_TO_UBIQUINONE	GOBP_MITOCHONDRIAL_ELECTRON_TRANSPORT_NADH_TO_UBIQUINONE	55	-0.492066580581253	-1.77451671413913	0.000192006759335952	0.012677129207864	0.0106503364196489	28771	tags=100%, list=51%, signal=49%	SNCA/NDUFB9/NDUFB5/NDUFC2-KCTD14/NDUFAB1/NDUFA5/NDUFB11/NDUFA4/NDUFA7/NDUFA1/ISCU/NDUFB6/NDUFB7/NDUFS6/MT-ND2/NDUFB3/NDUFS3/NDUFV1/NDUFC2/NDUFS4/NDUFB4/NDUFA10/MT-ND1/DLD/NDUFV3/NDUFB2/NDUFS1/NDUFS5/NDUFS8/NDUFA12/NDUFA8/NDUFC1/NDUFB1/PARK7/NDUFA3/NDUFS2/NDUFA2/MT-ND4/NDUFA9/NDUFAF1/MT-ND3/PINK1/NDUFA6/NDUFB10/NDUFB8/MIR210/DNAJC15/MT-ND5/NDUFA13/MT-ND4L/MT-ND6/COQ9/NDUFA11/NDUFS7
GOBP_REGULATION_OF_SYSTEMIC_ARTERIAL_BLOOD_PRESSURE_BY_HORMONE	GOBP_REGULATION_OF_SYSTEMIC_ARTERIAL_BLOOD_PRESSURE_BY_HORMONE	36	-0.54550988369139	-1.86379000355211	0.000201627140812681	0.0131519197633718	0.0110492184584857	4913	tags=44%, list=9%, signal=41%	AVPR1B/CTSZ/NOS3/AVPR2/F2RL1/OR51E2/SERPINF2/ACE2/AGT/PCSK5/CORIN/CPA3/SUCNR1/CES1/EDN3/AGTR1
GOCC_HIGH_DENSITY_LIPOPROTEIN_PARTICLE	GOCC_HIGH_DENSITY_LIPOPROTEIN_PARTICLE	27	-0.642533626492699	-1.93672128043692	0.000206356800560115	0.0133001871218151	0.011173781143111	3932	tags=52%, list=7%, signal=48%	LIPC/CLU/PON1/APOA5/APOL1/APOF/APOA4/SAA4/SAA1/SAA2/APOC3/APOH/APOA2/APOB
GOBP_CELLULAR_MODIFIED_AMINO_ACID_CATABOLIC_PROCESS	GOBP_CELLULAR_MODIFIED_AMINO_ACID_CATABOLIC_PROCESS	31	-0.594567991088921	-1.91728107389535	0.000211299420036061	0.0134585301185322	0.0113068085941278	6820	tags=48%, list=12%, signal=43%	GGT3P/GGTLC2/MTHFS/SARDH/GOT2/GGACT/GGT5/GGT2/ALDH1L1/DIO3/GGT1/PRODH/DIO2/ABHD12B/DPEP1
GOBP_ETHANOL_OXIDATION	GOBP_ETHANOL_OXIDATION	12	-0.823414549100985	-2.14870026305613	0.000214049980859986	0.0134751929811159	0.0113208074332436	3698	tags=58%, list=7%, signal=55%	ALDH2/ADH5/ALDH1A1/ADH1C/ADH1B/ADH4/ADH6
GOBP_REGULATION_OF_PHOSPHOLIPASE_A2_ACTIVITY	GOBP_REGULATION_OF_PHOSPHOLIPASE_A2_ACTIVITY	12	-0.821272944314692	-2.14311174537364	0.000218396136407743	0.0135032180672719	0.0113443519274944	3039	tags=58%, list=5%, signal=55%	AVPR1B/ANXA1/ANG/NMUR2/ANXA8L1/ANXA8/AGTR1
GOMF_3_5_EXONUCLEASE_ACTIVITY	GOMF_3_5_EXONUCLEASE_ACTIVITY	54	-0.477394134503131	-1.68296265645333	0.000219483411510885	0.0135032180672719	0.0113443519274944	29600	tags=100%, list=52%, signal=48%	TATDN1/APLF/TREX2/MRE11/RAD9A/PNPT1/XRN2/EXOSC3/EXO5/ERI3/RAD1/PAN3/ISG20L2/ANGEL1/ANGEL2/CNOT8/EXOSC10/CNOT7/CNOT6/CNOT2/EXOSC5/EXOSC9/DIS3/POLD1/TRIR/WRN/APEX2/PAN2/POLE/EXD2/PDE12/PARN/APEX1/EXOSC2/CNOT6L/ERI2/TOE1/ERI1/RAD50/REXO4/POLG/DIS3L/CNOT1/MEIOB/USB1/EXOSC7/EXD3/ISG20/NOCT/EXOSC4/PNLDC1/DIS3L2/REXO2
GOMF_EXONUCLEASE_ACTIVITY_ACTIVE_WITH_EITHER_RIBO_OR_DEOXYRIBONUCLEIC_ACIDS_AND_PRODUCING_5_PHOSPHOMONOESTERS	GOMF_EXONUCLEASE_ACTIVITY_ACTIVE_WITH_EITHER_RIBO_OR_DEOXYRIBONUCLEIC_ACIDS_AND_PRODUCING_5_PHOSPHOMONOESTERS	56	-0.466107691219133	-1.69704105740914	0.000222352435125469	0.0135260234131381	0.0113635112025683	30239	tags=100%, list=53%, signal=47%	TATDN1/TREX2/MGME1/EXO1/XRN1/DCLRE1C/RAD9A/PNPT1/XRN2/EXOSC3/EXO5/ERI3/DCLRE1B/RAD1/PAN3/DCP2/ISG20L2/ANGEL1/ANGEL2/CNOT8/EXOSC10/CNOT7/CNOT6/CNOT2/EXOSC5/EXOSC9/DIS3/POLD1/APEX2/DCLRE1A/PAN2/POLE/EXD2/FEN1/PDE12/PARN/APEX1/EXOSC2/CNOT6L/ERI2/TOE1/APTX/ERI1/DIS3L/CNOT1/MEIOB/USB1/EXOSC7/ISG20/NOCT/EXOSC4/PLD4/PNLDC1/DIS3L2/REXO2
GOBP_ETHER_METABOLIC_PROCESS	GOBP_ETHER_METABOLIC_PROCESS	26	-0.634737102648421	-1.912991545577	0.000240024449179382	0.014409130043796	0.0121054286001677	20687	tags=100%, list=37%, signal=63%	FASN/PEDS1/TMEM86B/PLAAT3/CHPT1/AGMO/LIPE/PLA2G4C/PAFAH1B1/ALOX5/GNPAT/PLA2G6/NCEH1/AGPS/EPHX2/TXN2/EPHX3/PLA2G7/EPHX1/PEX7/TXN/ALOX12/LPCAT2/PLA2G4A/PLA2G10
GOBP_DE_NOVO_PROTEIN_FOLDING	GOBP_DE_NOVO_PROTEIN_FOLDING	43	-0.514740472190291	-1.65757816217675	0.000242192618024646	0.014409130043796	0.0121054286001677	27483	tags=100%, list=49%, signal=51%	DNAJC18/HSPA13/HSPA14/DNAJC2/FKBP1A/HSPA1B/HSPH1/HSPA7/FKBP1B/ST13P4/PTGES3/CCT2/HSPD1/DNAJB14/DNAJB4/ST13P5/HSPA8/HSPA9/SELENOF/CHCHD4/HSPE1/HSPA1L/ST13/SDF2/DNAJB1/DNAJB12/TOR1A/DNAJC7/HSPA5/BAG1/TOR1B/HSPA6/GAK/UGGT1/ENTPD5/HSPA1A/HSPA2/TOR2A/ERO1A/CD74/DNAJB13/SDF2L1
GOBP_LOW_DENSITY_LIPOPROTEIN_PARTICLE_REMODELING	GOBP_LOW_DENSITY_LIPOPROTEIN_PARTICLE_REMODELING	17	-0.768339864082469	-2.03728437255048	0.000251289525901421	0.0144732073747904	0.0121592613820833	2540	tags=35%, list=4%, signal=34%	AGT/LPA/PLA2G10/AGTR1/APOA2/APOB
GOCC_MHC_CLASS_II_PROTEIN_COMPLEX	GOCC_MHC_CLASS_II_PROTEIN_COMPLEX	14	-0.804180777477905	-2.03603434835388	0.000245962369155394	0.0144732073747904	0.0121592613820833	5113	tags=86%, list=9%, signal=78%	HLA-DQA2/HLA-DRA/HLA-DRB1/HLA-DQB1/HLA-DQA1/HLA-DPA1/HLA-DPB1/HLA-DOB/HLA-DMB/HLA-DMA/HLA-DRB5/CD74
GOCC_DYNEIN_COMPLEX	GOCC_DYNEIN_COMPLEX	52	-0.485597935730868	-1.71464689311428	0.000250270063251028	0.0144732073747904	0.0121592613820833	6603	tags=42%, list=12%, signal=37%	DYNLT1/CFAP70/DYNC1H1/DNAH2/DNAL4/DNAH6/DYNC2I2/CFAP94/CCDC114/CCDC65/DNAI3/DNAH12/DNAH5/DNAI4/DRC1/DNAH3/DNAH10/DYNC1I1/DNAI1/DYNLRB2/DNAI2/DNAH9
GOBP_REGULATION_OF_MACROPHAGE_DERIVED_FOAM_CELL_DIFFERENTIATION	GOBP_REGULATION_OF_MACROPHAGE_DERIVED_FOAM_CELL_DIFFERENTIATION	32	-0.58954017090136	-1.95291434637804	0.000260774372303282	0.0146222583725942	0.0122844824194543	3012	tags=22%, list=5%, signal=21%	IL18/CD36/AGT/CRP/PLA2G10/AGTR1/APOB
GOBP_RRNA_MODIFICATION	GOBP_RRNA_MODIFICATION	40	-0.546335628739157	-1.77072324470986	0.000264680701978986	0.0146222583725942	0.0122844824194543	21629	tags=98%, list=38%, signal=60%	NOP2/DKC1/FBL/NAF1/BMT2/TRMT112/NSUN5P1/TRMT61B/MRM2/NSUN4/TFB2M/NHP2/NSUN3/NAT10/MTERF4/BUD23/RPUSD1/FTSJ3/DIMT1/EMG1/METTL5/FBLL1/ZCCHC4/GAR1/THUMPD1/METTL16/NSUN5/TSR3/RPUSD3/FDXACB1/RPUSD2/RRNAD1/METTL15/RPUSD4/NSUN5P2/MRM3/TFB1M/NOP10/MRM1
GOCC_TERTIARY_GRANULE_LUMEN	GOCC_TERTIARY_GRANULE_LUMEN	55	-0.484650010236211	-1.74777068309732	0.000263511745081732	0.0146222583725942	0.0122844824194543	4418	tags=33%, list=8%, signal=30%	MMP9/FTH1/OLFM4/LRG1/CTSS/LYZ/CST3/CDA/CTSH/LTF/QPCT/HP/CHIT1/PRSS3/ORM1/TCN1/CRISP3/PPBP
GOCC_NADH_DEHYDROGENASE_COMPLEX	GOCC_NADH_DEHYDROGENASE_COMPLEX	50	-0.492023064133857	-1.73321835468285	0.000259492959357247	0.0146222583725942	0.0122844824194543	28771	tags=98%, list=51%, signal=48%	NDUFB9/NDUFB5/NDUFC2-KCTD14/NDUFAB1/NDUFA5/NDUFB11/NDUFA4/NDUFA7/NDUFA1/NDUFB6/NDUFB7/NDUFS6/MT-ND2/NDUFB3/NDUFS3/NDUFV1/NDUFC2/NDUFS4/NDUFB4/NDUFA10/MT-ND1/NDUFV3/NDUFB2/NDUFS1/NDUFS5/NDUFS8/NDUFA12/NDUFA8/NDUFC1/FOXRED1/DMAC1/NDUFB1/NDUFA3/NDUFS2/NDUFA2/MT-ND4/NDUFA9/NDUFAF1/DMAC2/MT-ND3/NDUFA6/NDUFB10/NDUFB8/MT-ND5/NDUFA13/MT-ND4L/NDUFA11/WDR93/NDUFS7
GOBP_TERMINATION_OF_RNA_POLYMERASE_II_TRANSCRIPTION	GOBP_TERMINATION_OF_RNA_POLYMERASE_II_TRANSCRIPTION	35	-0.562003784060969	-1.94556988153161	0.000271204549420298	0.0146830143056149	0.0123355248215275	24806	tags=100%, list=44%, signal=56%	PAPOLA/SCAF8/TTF2/CLP1/PCF11/ZNF473/CPSF7/PABPN1/CSTF1/SLBP/SNRPE/WDR33/CSTF3/LSM11/SNRPG/SCAF4/FIP1L1/SNRPF/CPSF3/SNRPB/SNRPD3/NUDT21/SSU72/SYMPK/SETX/CPSF2/CSTF2/CPSF1/NCBP1/CPSF4/LSM10/MED18/CSTF2T/MAZ
GOBP_RIBONUCLEOSIDE_MONOPHOSPHATE_METABOLIC_PROCESS	GOBP_RIBONUCLEOSIDE_MONOPHOSPHATE_METABOLIC_PROCESS	56	-0.459739890923673	-1.67385667588024	0.000271125901855281	0.0146830143056149	0.0123355248215275	24504	tags=96%, list=43%, signal=55%	PPAT/DLG1/UPP2/ADA/GMPS/GART/UMPS/AMPD2/MAGI3/CASK/AK2/DPYS/AK4/TJP2/CAD/PRPS1/HPRT1/AK3/PRPS1L1/UPRT/UCKL1/PRPS2/ADSS2/ADK/ADSS1/PAICS/GMPR2/AMPD1/NT5C2/ADSL/PFAS/LHPP/GUK1/AK9/AK1/UCK1/DHODH/IMPDH2/IMPDH1/CMPK1/UPP1/DPYD/ATIC/MPP1/NT5C/UCK2/APRT/LRGUK/AMPD3/NUDT2/RFK/DLG2/XDH/NT5E
GOBP_AXONEMAL_DYNEIN_COMPLEX_ASSEMBLY	GOBP_AXONEMAL_DYNEIN_COMPLEX_ASSEMBLY	35	-0.559780158194634	-1.93787203387287	0.000294383883272488	0.0157310352154013	0.0132159903497266	5174	tags=60%, list=9%, signal=55%	DNAAF3/CFAP100/DNAAF4/TTC12/LRRC6/CCDC114/CCDC65/DNAI3/CCDC40/TEKT2/DNAH5/DNAI4/DRC1/TTC25/ZMYND10/DNAAF6/ARMC4/DNAAF1/DNAI1/DNAI2/CFAP73
GOBP_VIRION_ASSEMBLY	GOBP_VIRION_ASSEMBLY	40	-0.542813185258541	-1.7593066864237	0.000299279022383881	0.0157310352154013	0.0132159903497266	25894	tags=98%, list=46%, signal=53%	VTA1/PC/MVB12A/CHMP2B/CHMP5/CHMP4A/RAB43/VPS37D/DDX6/MVB12B/CHMP4B/VPS4B/CHMP1B/TBC1D20/CHMP4C/RAB1A/RPS27A/PPIA/VPS37A/PDCD6IP/UBA52/SPCS1/TSG101/CHMP6/CHMP7/VPS4A/CHMP3/VPS37C/NEDD4/SNF8/VPS28/VPS37B/LRSAM1/UBC/USP6NL/CHMP2A/RAB1B/CHMP1A/UBB
GOBP_POSITIVE_REGULATION_OF_CELL_AGING	GOBP_POSITIVE_REGULATION_OF_CELL_AGING	17	0.82252940260384	1.67504498168041	0.000297593087707984	0.0157310352154013	0.0132159903497266	139	tags=12%, list=0%, signal=12%	MIR188/MIR217
GOBP_RESPONSE_TO_LIPOTEICHOIC_ACID	GOBP_RESPONSE_TO_LIPOTEICHOIC_ACID	10	-0.825642967521861	-2.10317804288304	0.000319216422371749	0.0165832588748755	0.0139319622807025	3977	tags=50%, list=7%, signal=46%	TIRAP/RIPK2/CD36/LBP/TLR4
GOBP_POSITIVE_REGULATION_OF_ALPHA_BETA_T_CELL_PROLIFERATION	GOBP_POSITIVE_REGULATION_OF_ALPHA_BETA_T_CELL_PROLIFERATION	21	-0.693276270421673	-2.00919736519637	0.000321618430340215	0.0165832588748755	0.0139319622807025	9098	tags=71%, list=16%, signal=60%	XCL1/PTPRC/CD81/LGALS9/CCR2/HLA-E/SYK/PTPN22/RASAL3/HLA-A/IL23A/CD3E/RIPK2/IL18/ZAP70
GOMF_TESTOSTERONE_DEHYDROGENASE_NAD_P_ACTIVITY	GOMF_TESTOSTERONE_DEHYDROGENASE_NAD_P_ACTIVITY	10	-0.825179333016373	-2.10199701676131	0.000329569288176963	0.0168329068508498	0.0141416970626878	3292	tags=60%, list=6%, signal=57%	HSD17B2/AKR1C3/DHRS9/SRD5A2/AKR1C4/AKR1C1
GOBP_TRYPTOPHAN_CATABOLIC_PROCESS	GOBP_TRYPTOPHAN_CATABOLIC_PROCESS	10	-0.822667752256279	-2.09559921321263	0.000343373113830695	0.0171106169328034	0.0143750074400956	6105	tags=70%, list=11%, signal=62%	ACMSD/IDO1/IDO2/HAAO/KYNU/KMO/TDO2
GOBP_NEGATIVE_REGULATION_OF_VASCULAR_ENDOTHELIAL_CELL_PROLIFERATION	GOBP_NEGATIVE_REGULATION_OF_VASCULAR_ENDOTHELIAL_CELL_PROLIFERATION	20	0.795557591080609	1.64438673481023	0.000344487854760912	0.0171106169328034	0.0143750074400956	2208	tags=30%, list=4%, signal=29%	MIR487B/MIR329-1/MIR15B/MIR129-1/MIR30E/MIR495
GOBP_REGULATION_OF_EPIDERMIS_DEVELOPMENT	GOBP_REGULATION_OF_EPIDERMIS_DEVELOPMENT	69	-0.401208260761739	-1.55033124677487	0.00034284486990523	0.0171106169328034	0.0143750074400956	4180	tags=22%, list=7%, signal=20%	NME2/MAFF/CYP27B1/PTCH1/AQP3/SULT2B1/SFRP4/HES5/SFN/KRT84/SERPINB13/KRT2/BMP4/KRT36/REG3A
GOBP_RETINOIC_ACID_METABOLIC_PROCESS	GOBP_RETINOIC_ACID_METABOLIC_PROCESS	33	-0.57732825013805	-1.90816204600601	0.000353260659926986	0.017230209124727	0.0144754794835894	4491	tags=45%, list=8%, signal=42%	RBP1/RDH10/CYP2C18/ADH1C/CYP27C1/ALDH1A3/AKR1C3/DHRS9/ADH1B/CYP3A5/CYP3A4/ADH6/CYP3A7/UGT1A1/UGT1A8
GOBP_MITOCHONDRIAL_RNA_METABOLIC_PROCESS	GOBP_MITOCHONDRIAL_RNA_METABOLIC_PROCESS	47	-0.477971737323358	-1.65749765071563	0.000352092967510448	0.017230209124727	0.0144754794835894	29564	tags=100%, list=52%, signal=48%	TRIT1/TRMT10C/TARS2/MTERF1/SLC25A33/METTL4/AARS2/TRNT1/SARS2/FASTKD1/PNPT1/TFAM/FASTKD5/YARS2/MRPL12/FOXO3/CDK5RAP1/TRMT5/TRMT61B/SLIRP/SUPV3L1/LRPPRC/TWNK/GRSF1/TFB2M/PRKAA1/MTERF4/HSD17B10/MTRES1/TBRG4/MTO1/CHCHD10/MTERF2/PDE12/GARS1/DARS2/TEFM/TRMT10B/TRMT10A/PRORP/WARS2/PUS1/EARS2/ELAC2/TFB1M/POLRMT
GOBP_REGULATION_OF_VASCULAR_WOUND_HEALING	GOBP_REGULATION_OF_VASCULAR_WOUND_HEALING	11	-0.831440651286379	-2.10999096819739	0.000361392508632882	0.0172529673068591	0.014494599135368	3553	tags=45%, list=6%, signal=43%	SMOC2/XBP1/SLC12A2/FOXC2/MIR1298
GOMF_LIGASE_ACTIVITY_FORMING_CARBON_OXYGEN_BONDS	GOMF_LIGASE_ACTIVITY_FORMING_CARBON_OXYGEN_BONDS	41	-0.53666861195112	-1.74810631406996	0.000358130350225937	0.0172529673068591	0.014494599135368	26242	tags=100%, list=46%, signal=54%	TARS2/AARS2/TARS1/NARS2/SARS2/PARS2/FARSA/YARS2/RARS2/MARS1/TARS3/EPRS1/AARSD1/MARS2/YARS1/LRRC47/DARS1/CARS1/NARS1/RARS1/GARS1/IARS2/FARS2/AARS1/DARS2/LARS1/SARS1/VARS1/HARS2/FARSB/IARS1/WARS2/LARS2/HARS1/KARS1/EARS2/CARS2/WARS1/QARS1/DALRD3
GOBP_POSITIVE_REGULATION_OF_ALPHA_BETA_T_CELL_DIFFERENTIATION	GOBP_POSITIVE_REGULATION_OF_ALPHA_BETA_T_CELL_DIFFERENTIATION	48	-0.497865192461237	-1.65608376248756	0.000363287453450671	0.0172529673068591	0.014494599135368	7159	tags=46%, list=13%, signal=40%	MYB/SOCS1/SASH3/IL23R/AP3D1/PRKCZ/SYK/RARA/HLA-DRA/HLA-DRB1/RUNX1/IL12RB1/IL23A/IL4R/NFKBIZ/IFNG/SHH/RIPK2/ANXA1/IL18/ZAP70/IHH
GOBP_RETINAL_METABOLIC_PROCESS	GOBP_RETINAL_METABOLIC_PROCESS	15	-0.761436681185426	-1.96372399385636	0.000373604074809814	0.017588630095829	0.0147765968627296	4197	tags=60%, list=7%, signal=56%	DHRS13/RDH10/BCO1/CYP1B1/CYP27C1/ALDH1A3/AKR1C3/SDR16C5/AKR1C1
GOBP_REGULATION_OF_DOPAMINERGIC_NEURON_DIFFERENTIATION	GOBP_REGULATION_OF_DOPAMINERGIC_NEURON_DIFFERENTIATION	10	-0.819559485437747	-2.08768145846716	0.000384954642271535	0.0176622409598143	0.0148384389764077	3152	tags=50%, list=6%, signal=47%	SHH/SFRP2/WNT3A/FGF20/DKK1
GOMF_ALCOHOL_DEHYDROGENASE_NAD_P_PLUS_ACTIVITY	GOMF_ALCOHOL_DEHYDROGENASE_NAD_P_PLUS_ACTIVITY	10	-0.819071748298011	-2.08643903518816	0.000384954642271535	0.0176622409598143	0.0148384389764077	4560	tags=70%, list=8%, signal=64%	ADH5/DHRS4/ADH1C/DHRS9/ADH1B/ADH4/ADH6
GOCC_AZUROPHIL_GRANULE_MEMBRANE	GOCC_AZUROPHIL_GRANULE_MEMBRANE	57	-0.458579256029842	-1.72213384646139	0.00038347074513997	0.0176622409598143	0.0148384389764077	5197	tags=18%, list=9%, signal=16%	RAB37/NFAM1/HLA-H/TOM1/B4GALT1/AZU1/PIGR/VNN1/CEACAM6/IRAG2
GOCC_ESCRT_COMPLEX	GOCC_ESCRT_COMPLEX	27	-0.627075193154294	-1.89012655671464	0.000389916518045116	0.0177395632663551	0.0149033991550017	21121	tags=100%, list=37%, signal=63%	MVB12A/STAM/CHMP2B/CHMP4A/HGS/VPS37D/UBAP1/MVB12B/CHMP4B/CHMP1B/CHMP4C/VPS37A/TSG101/UBAP1L/CHMP6/CHMP7/CHMP3/VPS37C/STAM2/VPS36/SNF8/VPS28/VPS37B/VPS25/CHMP2A/CHMP1A
GOBP_KERATAN_SULFATE_CATABOLIC_PROCESS	GOBP_KERATAN_SULFATE_CATABOLIC_PROCESS	12	-0.804784317315891	-2.1000846732768	0.000408375899385201	0.0179825686814852	0.0151075533748173	6720	tags=75%, list=12%, signal=66%	OMD/GALNS/PRELP/GLB1/FMOD/ACAN/HEXB/HEXA/OGN
GOBP_REGULATION_OF_SYSTEMIC_ARTERIAL_BLOOD_PRESSURE_BY_RENIN_ANGIOTENSIN	GOBP_REGULATION_OF_SYSTEMIC_ARTERIAL_BLOOD_PRESSURE_BY_RENIN_ANGIOTENSIN	22	-0.676540792588452	-1.97778259737955	0.000401827562954912	0.0179825686814852	0.0151075533748173	4881	tags=50%, list=9%, signal=46%	CTSZ/F2RL1/OR51E2/SERPINF2/ACE2/AGT/PCSK5/CPA3/SUCNR1/CES1/AGTR1
GOBP_LOW_DENSITY_LIPOPROTEIN_PARTICLE_CLEARANCE	GOBP_LOW_DENSITY_LIPOPROTEIN_PARTICLE_CLEARANCE	38	-0.558815421172335	-1.86996036519247	0.000408543765759638	0.0179825686814852	0.0151075533748173	5656	tags=37%, list=10%, signal=33%	LDLR/AP2B1/AP2A2/SCARB1/SOAT1/LIPA/ANXA2/CD36/HMOX1/PCSK9/CES3/NR1H4/APOC3/APOB
GOMF_NAD_BINDING	GOMF_NAD_BINDING	53	-0.476872733704785	-1.72475999219256	0.000407201079967671	0.0179825686814852	0.0151075533748173	29629	tags=100%, list=52%, signal=48%	PHGDH/SIRT5/RNLS/HPGD/SIRT2/SIRT4/PARP1/IDH3B/NNT/SIRT1/GPD1/UXS1/SIRT7/NDUFV1/ALDH1B1/ME2/DLD/CTBP1/GLYR1/HIBADH/AOX1/AHCY/HSD11B2/HSD17B8/QDPR/GLUD1/BDH2/NDUFS2/GPD1L/CTBP2/SIRT3/ME1/IDH3A/HADH/GRHPR/CYB5R3/ALDH2/IDH2/ME3/LDHA/SIRT6/NUDT6/GAPDH/SORD/IDH1/PARP15/IDH3G/UGDH/ALDH1A1/CRYL1/ALDH1A3/ADH4
GOMF_DYNEIN_HEAVY_CHAIN_BINDING	GOMF_DYNEIN_HEAVY_CHAIN_BINDING	13	-0.803822754631071	-2.10116185799607	0.000435600959344215	0.0184479433976899	0.0154985249589598	5462	tags=62%, list=10%, signal=56%	DYNC2I1/DNALI1/DYNC2I2/DNAI3/DNAI4/DYNC1I1/DNAI1/DNAI2
GOCC_PORE_COMPLEX	GOCC_PORE_COMPLEX	23	-0.662682029420181	-1.92735029686606	0.000426853443449328	0.0184479433976899	0.0154985249589598	2717	tags=43%, list=5%, signal=41%	SPG7/VDAC1/CD34/BAX/TSPAN33/C5/C6/C9/C8A/C8B
GOBP_POSITIVE_REGULATION_OF_RESPONSE_TO_ENDOPLASMIC_RETICULUM_STRESS	GOBP_POSITIVE_REGULATION_OF_RESPONSE_TO_ENDOPLASMIC_RETICULUM_STRESS	35	-0.546991317878804	-1.89359905343419	0.00042418867784518	0.0184479433976899	0.0154985249589598	25655	tags=100%, list=45%, signal=55%	BAK1/PTPN2/ATXN3/NCK1/FCGR2B/DDIT3/BAG6/UBQLN2/PIK3R1/SIRT1/RNF185/NFE2L2/ATF6/TMEM33/BCL2L11/PTPN1/BCAP31/UBQLN1/PPP1R15A/SERINC3/NCK2/DAB2IP/SGTA/CAV1/HERPUD1/RNFT1/BAX/PMAIP1/BOK/TMEM259/RNF183/ERN1/XBP1/AGR2
GOBP_FOAM_CELL_DIFFERENTIATION	GOBP_FOAM_CELL_DIFFERENTIATION	38	-0.555681581346909	-1.85947361761469	0.000449107745617631	0.0184479433976899	0.0154985249589598	3012	tags=18%, list=5%, signal=17%	IL18/CD36/AGT/CRP/PLA2G10/AGTR1/APOB
GOBP_VIRAL_BUDDING	GOBP_VIRAL_BUDDING	26	-0.615413174923093	-1.8547524569659	0.000441909637904487	0.0184479433976899	0.0154985249589598	21780	tags=100%, list=38%, signal=62%	MVB12A/CHMP2B/CHMP5/CHMP4A/VPS37D/MVB12B/CHMP4B/VPS4B/CHMP1B/CHMP4C/VPS37A/PDCD6IP/TSG101/CHMP6/CHMP7/VPS4A/CHMP3/VPS37C/NEDD4/SNF8/VPS28/VPS37B/LRSAM1/CHMP2A/CHMP1A
GOBP_RNA_CAPPING	GOBP_RNA_CAPPING	34	-0.531615800827528	-1.81158787482833	0.000443611628055469	0.0184479433976899	0.0154985249589598	26524	tags=100%, list=47%, signal=53%	NCBP2/TGS1/POLR2K/RNGTT/RNMT/MNAT1/SUPT5H/GTF2H4/POLR2B/ERCC3/POLR2D/GTF2H5/POLR2H/GTF2H3/GTF2F2/GTF2H1/GTF2H2/CMTR2/NCBP3/POLR2F/POLR2J/NCBP1/ERCC2/POLR2A/POLR2C/RAMAC/CCNH/POLR2L/CDK7/POLR2G/POLR2E/GTF2F1/POLR2I
GOBP_REGULATION_OF_LIPID_STORAGE	GOBP_REGULATION_OF_LIPID_STORAGE	53	-0.474972776250092	-1.71788819942038	0.000449783621812904	0.0184479433976899	0.0154985249589598	2729	tags=17%, list=5%, signal=16%	PLIN3/CD36/CRP/ZC3H12A/C3/PLA2G10/CES1/VSTM2A/APOB
GOMF_NAD_P_H_DEHYDROGENASE_QUINONE_ACTIVITY	GOMF_NAD_P_H_DEHYDROGENASE_QUINONE_ACTIVITY	48	-0.49200565970994	-1.63659278944481	0.000432484081661088	0.0184479433976899	0.0154985249589598	28771	tags=98%, list=51%, signal=48%	NDUFB9/NDUFB5/NDUFC2-KCTD14/NDUFAB1/NDUFA5/NDUFA4/NDUFA7/NDUFA1/NDUFB6/NDUFB7/NDUFS6/MT-ND2/NDUFB3/NDUFS3/NDUFV1/NDUFC2/NDUFS4/NDUFB4/NDUFA10/MT-ND1/NDUFV3/NDUFB2/NDUFS1/NDUFS5/NDUFAF2/NDUFS8/NDUFA12/NDUFA8/NDUFC1/NQO2/NDUFB1/NDUFA3/NDUFS2/NDUFA2/MT-ND4/CBR4/NDUFA9/MT-ND3/NDUFA6/NDUFB10/NDUFB8/MT-ND5/NDUFA13/MT-ND4L/MT-ND6/NDUFS7/NQO1
GOBP_REGULATION_OF_DNA_DEPENDENT_DNA_REPLICATION	GOBP_REGULATION_OF_DNA_DEPENDENT_DNA_REPLICATION	47	-0.470402009161493	-1.63124754916128	0.000445872558842211	0.0184479433976899	0.0154985249589598	29992	tags=100%, list=53%, signal=47%	RFC4/CDC7/FBXO5/BRCA2/E2F8/AICDA/ZMPSTE24/RFC3/DSCC1/WIZ/TICRR/CHEK2/BLM/DBF4/DBF4B/CHTF18/METTL4/TIMELESS/GMNN/WRNIP1/DACH1/DONSON/ATRX/BCL6/POLG2/RFC5/ZRANB3/SLFN11/E2F7/KAT7/RFC2/PCNA/MSH3/NBN/SMARCAL1/ZNF830/FBH1/STOML2/INO80/TIPIN/LIG3/CDT1/ATG7/WDR18/CHTF8/NUGGC
GOBP_XENOBIOTIC_GLUCURONIDATION	GOBP_XENOBIOTIC_GLUCURONIDATION	11	-0.82318916196843	-2.08905072681262	0.00045347338078054	0.0184594352146304	0.0155081794883476	307	tags=45%, list=1%, signal=45%	UGT2B28/UGT1A6/UGT1A1/UGT1A10/UGT1A8
GOBP_POSITIVE_REGULATION_OF_RESPONSE_TO_CYTOKINE_STIMULUS	GOBP_POSITIVE_REGULATION_OF_RESPONSE_TO_CYTOKINE_STIMULUS	56	-0.447517517532503	-1.62935651024352	0.000458433653910991	0.0185220880766724	0.0155608155424147	28144	tags=98%, list=50%, signal=49%	DDX58/C1QTNF4/CPNE1/PARP14/IRF7/GAS6/TSLP/IFIH1/TXK/LSM14A/ADAM17/HSPA1B/MMP12/ZBP1/IRF3/PARP9/DHX9/TBK1/TICAM2/RIPK1/EDN1/AGPAT1/LRRC70/TRIM44/MAVS/CSF1/UBE2K/AGPAT2/AXL/MED1/TRIM6/TRAF2/PRKN/IKBKE/TREM2/HIF1A/TLR2/CXCR4/CASP1/WNT5A/NLRC5/FADD/LAPTM5/CD300LF/TRIM32/GFI1/CASP4/HSPA1A/IL1R1/TAF9/IL7/CD74/RIPK2/HPX/TLR4
GOBP_POSITIVE_REGULATION_OF_LYMPHOCYTE_MIGRATION	GOBP_POSITIVE_REGULATION_OF_LYMPHOCYTE_MIGRATION	36	-0.519028280128515	-1.77331291143322	0.000462794650638193	0.0185597795448531	0.0155924809778373	9396	tags=61%, list=17%, signal=51%	CCL3/MADCAM1/XCL1/CCL4/WNT5A/FADD/CXCL12/APP/STK39/CCR2/TMEM102/PTK2B/CXCL13/CCL5/PYCARD/CCL21/TNFRSF14/SPN/ITGA4/CXCL14/CCL20/S100A7
GOMF_PHOSPHOTYROSINE_RESIDUE_BINDING	GOMF_PHOSPHOTYROSINE_RESIDUE_BINDING	44	-0.506349037917374	-1.67797288083433	0.000479456254618435	0.019086589430178	0.0160350656053116	27958	tags=100%, list=49%, signal=51%	CBL/SH3BP2/PTPN5/SOCS3/YES1/CRKL/GRB2/CBLB/SHC1/VAV1/HCK/PIK3R1/MAPK3/PTPN11/ABL2/RASA1/PIK3R3/CRK/CBLC/SHF/SAMSN1/IRS1/PLCG2/BCAR3/MAPK1/STAP1/SH2D3A/NCK2/SHC3/ABL1/LDLRAP1/SHE/PFN1/PTPN6/FGR/VAV2/SYK/SH2D3C/LCK/SHB/PTPN3/SHD/ZAP70
GOMF_TRNA_METHYLTRANSFERASE_ACTIVITY	GOMF_TRNA_METHYLTRANSFERASE_ACTIVITY	34	-0.528203133288538	-1.79995852309569	0.000486773438790493	0.0190970391131285	0.0160438446149025	26717	tags=100%, list=47%, signal=53%	TRMT11/TRMT10C/TRMT1/TRMT6/NSUN2/THUMPD2/METTL6/TRMT13/LCMT2/TRMT5/NSUN6/TRMT61B/METTL8/NSUN3/TRDMT1/ALKBH8/FTSJ1/TRMT61A/TRMT1L/METTL2A/TRMT2B/THUMPD3/METTL2B/TRMT10B/TRMT10A/TARBP1/TYW3/METTL1/BCDIN3D/TRMT44/WDR4/TRMO/TRMT9B
GOBP_POSITIVE_REGULATION_OF_TELOMERE_MAINTENANCE_VIA_TELOMERE_LENGTHENING	GOBP_POSITIVE_REGULATION_OF_TELOMERE_MAINTENANCE_VIA_TELOMERE_LENGTHENING	36	-0.517735889093224	-1.76889732600705	0.000486773438790493	0.0190970391131285	0.0160438446149025	27310	tags=100%, list=48%, signal=52%	DHX36/MAPK15/TNKS/DKC1/ATR/NAF1/PKIB/TCP1/AURKB/POT1/ATM/TNKS2/HMBOX1/MAPKAPK5/MAPK3/RTEL1/NEK7/CCT2/CCT8/CCT3/CCT5/MAP2K7/XRCC5/CCT4/CCT6A/HNRNPA2B1/MAP3K4/PARN/PNKP/MAPK1/CCT7/FBXO4/HNRNPA1/ACD/PRKCQ
GOBP_TRNA_METHYLATION	GOBP_TRNA_METHYLATION	40	-0.528259178043432	-1.71213583114022	0.000497206339580746	0.0193660080754688	0.0162698113845392	26717	tags=100%, list=47%, signal=53%	GTPBP3/TRMT11/TRMT10C/TRMT1/TRMT6/NSUN2/THUMPD2/METTL6/TRMT13/TRMT112/LCMT2/TRMT5/NSUN6/TRMT61B/METTL8/NSUN3/TRDMT1/ALKBH8/FTSJ1/HSD17B10/MTO1/TRMT61A/TRMT1L/METTL2A/TRMT2B/THADA/THUMPD3/METTL2B/TRMT10B/TRMT10A/TARBP1/TYW3/METTL1/PRORP/BCDIN3D/TRMT44/WDR4/TRMO/TRMT9B
GOBP_CELLULAR_RESPONSE_TO_PROSTAGLANDIN_STIMULUS	GOBP_CELLULAR_RESPONSE_TO_PROSTAGLANDIN_STIMULUS	20	-0.685914448952452	-1.96893884171627	0.000509145176738809	0.0194120562455205	0.0163084974698917	2520	tags=30%, list=4%, signal=29%	PTGER2/TNC/GNG2/AKR1C3/AKR1C2/APOB
GOBP_BENZENE_CONTAINING_COMPOUND_METABOLIC_PROCESS	GOBP_BENZENE_CONTAINING_COMPOUND_METABOLIC_PROCESS	25	-0.625769438593062	-1.87848659120843	0.000505623650766043	0.0194120562455205	0.0163084974698917	5549	tags=44%, list=10%, signal=40%	GOT2/IDO1/PON3/IDO2/HAAO/GSTM1/KYNU/KMO/TDO2/ACSM1/UGT1A1
GOBP_REGULATION_OF_TYPE_I_INTERFERON_MEDIATED_SIGNALING_PATHWAY	GOBP_REGULATION_OF_TYPE_I_INTERFERON_MEDIATED_SIGNALING_PATHWAY	33	-0.564936787198303	-1.86720628250325	0.000509026413414216	0.0194120562455205	0.0163084974698917	24639	tags=100%, list=44%, signal=56%	LSM14A/ADAR/YTHDF3/PTPN2/USP18/ABCE1/MMP12/ZBP1/DCST1/IRF3/HSP90AB1/TBK1/PTPN11/CNOT7/YTHDF2/MAVS/UBE2K/PTPN1/CDC37/METTL3/IFNAR2/SAMHD1/TRIM6/IKBKE/MUL1/WNT5A/NLRC5/FADD/CACTIN/RNASEL/PTPN6/TTLL12
GOBP_NEUTRAL_LIPID_CATABOLIC_PROCESS	GOBP_NEUTRAL_LIPID_CATABOLIC_PROCESS	47	-0.465556566961849	-1.61444465385294	0.000535862872808839	0.020287843310399	0.017044265538513	4217	tags=30%, list=7%, signal=28%	FAAH/LIPH/FABP4/APOA5/ABHD6/PIK3CG/ABHD2/MGLL/APOA4/CPS1/ABHD12B/APOC3/APOA2/APOB
GOBP_RESPONSE_TO_PLATELET_DERIVED_GROWTH_FACTOR	GOBP_RESPONSE_TO_PLATELET_DERIVED_GROWTH_FACTOR	21	-0.680210751458705	-1.97133193204177	0.000548578773366552	0.0203425032808665	0.0170901865877208	2248	tags=10%, list=4%, signal=9%	HYAL1/MIR1298
GOBP_ALPHA_BETA_T_CELL_PROLIFERATION	GOBP_ALPHA_BETA_T_CELL_PROLIFERATION	37	-0.552890740009979	-1.8565196014521	0.000547967951001564	0.0203425032808665	0.0170901865877208	7851	tags=54%, list=14%, signal=47%	LGALS9/CCR2/VSIR/LGALS9C/HLA-E/SYK/IRF1/PTPN22/RASAL3/CD274/HLA-A/IL23A/ARG2/CD3E/TNFRSF14/LGALS9B/RIPK2/IL18/LGALS7B/ZAP70
GOBP_INTESTINAL_ABSORPTION	GOBP_INTESTINAL_ABSORPTION	39	-0.511163538296919	-1.6906283481932	0.000541195940206247	0.0203425032808665	0.0170901865877208	5656	tags=46%, list=10%, signal=42%	LDLR/UGCG/SLC26A6/SCARB1/KCNQ1/APOA5/ENPP7/CD36/HAMP/APOA4/CEL/SLC5A1/ADRA2A/VIL1/GCNT3/NPC1L1/AKR1C1/SLC2A2
GOBP_POSITIVE_REGULATION_OF_CELL_KILLING	GOBP_POSITIVE_REGULATION_OF_CELL_KILLING	63	-0.434135622032089	-1.62925709696675	0.000563015505449549	0.0207358227653324	0.0174206229792159	7586	tags=60%, list=13%, signal=52%	XCL1/STAT5B/MR1/LAG3/FADD/PTPRC/CD226/ITGAM/CRTAM/SH2D1A/CD1A/KLRD1/PVR/HLA-B/HLA-F/HLA-E/KLRK1/B2M/IL23R/CD1B/SYK/HLA-DRA/HLA-DRB1/KLRC2/HLA-H/PRF1/RAET1E/IL12RB1/HLA-A/RASGRP1/IL23A/F2RL1/IFNG/HLA-G/CADM1/CD1C/NOS2/AZGP1
GOBP_DETECTION_OF_MOLECULE_OF_BACTERIAL_ORIGIN	GOBP_DETECTION_OF_MOLECULE_OF_BACTERIAL_ORIGIN	12	-0.795670819005296	-2.07630299946655	0.000574991290394545	0.0207533523079738	0.0174353499354023	1618	tags=42%, list=3%, signal=40%	NOD2/SCARB1/LBP/TLR4/DMBT1
GOBP_MATURATION_OF_LSU_RRNA	GOBP_MATURATION_OF_LSU_RRNA	28	-0.618104667609618	-1.92666798410405	0.000574594534304018	0.0207533523079738	0.0174353499354023	21629	tags=100%, list=38%, signal=62%	RPF2/GTPBP4/DDX18/ZNHIT6/RRP15/WDR12/RPF1/RPL7L1/NIFK/NOL9/LAS1L/RPL7/NHP2/RSL1D1/FTSJ3/MAK16/PES1/BOP1/MRPL1/ZNHIT3/RPL35/URB1/NSA2/EIF6/RPL10A/SNU13/RPL7A
GOMF_METALLOEXOPEPTIDASE_ACTIVITY	GOMF_METALLOEXOPEPTIDASE_ACTIVITY	64	-0.421321927625376	-1.5654195077184	0.000569306116408452	0.0207533523079738	0.0174353499354023	2666	tags=22%, list=5%, signal=21%	DPEP2/CNDP2/RNPEPL1/AGBL2/CPA4/ACE2/CPZ/CPA5/CPM/DPEP3/CPN1/CPA3/DPEP1/CPB1
GOBP_OSTEOCLAST_DEVELOPMENT	GOBP_OSTEOCLAST_DEVELOPMENT	16	-0.744744593304638	-1.94560559025049	0.00058080127912562	0.02082422599461	0.0174948924858962	3177	tags=38%, list=6%, signal=35%	SLC9B2/TNFSF11/GPR68/ANXA2/LTF/CLDN18
GOMF_ALDO_KETO_REDUCTASE_NADP_ACTIVITY	GOMF_ALDO_KETO_REDUCTASE_NADP_ACTIVITY	27	-0.616517479024945	-1.8583035535534	0.000594005467884277	0.0210356393610216	0.0176725055273801	5920	tags=52%, list=10%, signal=46%	DHRS13/AKR1E2/AKR1A1/SPR/RDH10/AKR7A3/MIOX/AKR1C3/ADH4/ALDH3A1/AKR1C4/AKR1B10/AKR1C1/AKR1C2
GOBP_MITOTIC_G1_S_TRANSITION_CHECKPOINT	GOBP_MITOTIC_G1_S_TRANSITION_CHECKPOINT	63	-0.433254178378237	-1.62594914835407	0.000594468567092039	0.0210356393610216	0.0176725055273801	29086	tags=98%, list=51%, signal=48%	CDC25C/E2F8/AURKA/PLAGL1/PRKDC/CDKN1B/CDK1/CDK2/CHEK2/TFDP2/CCNB1/PCBP4/GML/GTSE1/MDM4/ATM/SOX4/CNOT8/CNOT4/CNOT7/CNOT6/CNOT2/CNOT9/E2F7/TFDP1/TNKS1BP1/CARM1/RPA2/TRIAP1/PCNA/RGCC/CNOT10/RFWD3/CNOT3/CASP2/EP300/ARID3A/CNOT6L/E2F4/PLK3/RBL2/CNOT1/PRMT1/PML/TP53/ZNF385A/PIDD1/BAX/MUC1/MDM2/PLK2/CNOT11/FBXO31/CRADD/PLK5/BTG2/CCND1/RPS27L/GADD45A/RPL26/CDKN1A/SFN
GOMF_GLUCURONOSYLTRANSFERASE_ACTIVITY	GOMF_GLUCURONOSYLTRANSFERASE_ACTIVITY	34	-0.521032046663993	-1.77552160162317	0.000602438958325165	0.0211792501322886	0.0177931561102053	3860	tags=32%, list=7%, signal=30%	CHPF/LARGE2/UGT2B28/CSGALNACT1/UGT2B15/UGT2A3/UGT2B4/UGT1A6/UGT1A1/UGT1A10/UGT1A8
GOBP_GLUTATHIONE_METABOLIC_PROCESS	GOBP_GLUTATHIONE_METABOLIC_PROCESS	63	-0.432671906506133	-1.62376395429985	0.000607049796244594	0.0212036619152789	0.0178136649886105	7420	tags=48%, list=13%, signal=41%	HAGH/GSTO1/MGST2/GPX1/GGT3P/PTGES2/ARL6IP5/GSTO2/GGTLC2/GSS/GSTM5/GSR/IDH1/G6PD/GSTK1/CNDP2/GGT5/GSTZ1/GGT2/GCLC/GSTM1/ETHE1/HPGDS/SLC1A1/SLC7A11/GGT1/GSTA1/GSTA3/NAT8/DPEP1
GOBP_INNER_DYNEIN_ARM_ASSEMBLY	GOBP_INNER_DYNEIN_ARM_ASSEMBLY	16	-0.742441453270541	-1.93958875956014	0.000618071604895251	0.021450254287839	0.0180208326906368	5112	tags=62%, list=9%, signal=57%	CFAP100/DNAAF4/LRRC6/DNAI3/CCDC40/TEKT2/ZMYND10/DNAAF6/DNAAF1/CFAP73
GOBP_POSITIVE_REGULATION_OF_MACROPHAGE_DERIVED_FOAM_CELL_DIFFERENTIATION	GOBP_POSITIVE_REGULATION_OF_MACROPHAGE_DERIVED_FOAM_CELL_DIFFERENTIATION	19	-0.67328827332984	-1.88838842721602	0.000628942498516477	0.0216441026216875	0.0181836889600668	3012	tags=32%, list=5%, signal=30%	IL18/CD36/AGT/PLA2G10/AGTR1/APOB
GOBP_ZYMOGEN_ACTIVATION	GOBP_ZYMOGEN_ACTIVATION	57	-0.447957775774699	-1.68224627979459	0.000631652791693132	0.0216441026216875	0.0181836889600668	4881	tags=39%, list=9%, signal=35%	PERP/KLKB1/CTSZ/RUNX1/KLK2/PYCARD/PLAU/RIPK2/FGB/KLK3/CLEC3B/KLK1/SERPINF2/PLAT/CTSH/FGA/F12/GGT1/HP/PRSS3/FGG/APOH
GOBP_BILE_ACID_BIOSYNTHETIC_PROCESS	GOBP_BILE_ACID_BIOSYNTHETIC_PROCESS	38	-0.544999332614318	-1.82372767900196	0.000669712604924853	0.0228039247991393	0.0191580812041065	2374	tags=29%, list=4%, signal=28%	AMACR/CH25H/FGFR4/OSBPL6/BAAT/SLC27A2/PROX1/AKR1C4/CES1/NR1H4/FGF19
GOBP_MITOCHONDRIAL_ATP_SYNTHESIS_COUPLED_PROTON_TRANSPORT	GOBP_MITOCHONDRIAL_ATP_SYNTHESIS_COUPLED_PROTON_TRANSPORT	22	-0.660096170844677	-1.92970879745259	0.00068834236783676	0.0232917848716764	0.0195679432330437	19250	tags=100%, list=34%, signal=66%	ATP5F1E/ATP5F1B/ATP5MC3/ATPSCKMT/ATP5PB/ATP5F1C/ATP5PO/ATP5PD/STOML2/ATP5F1A/DNAJC30/ATP5MC1/DMAC2L/MT-ATP8/ATP5MG/ATP5ME/ANTKMT/ATP5MF/ATP5MC2/MT-ATP6/ATP5F1D
GOBP_DIGESTIVE_TRACT_MORPHOGENESIS	GOBP_DIGESTIVE_TRACT_MORPHOGENESIS	44	-0.499555236866876	-1.65545913425468	0.000706370782553031	0.0237533628369075	0.0199557250827829	3152	tags=27%, list=6%, signal=26%	SHH/DACT1/FOXF1/EPHB3/AGR2/SFRP2/PERCC1/NODAL/BMP4/IHH/TCF21/SOX10
GOBP_REGULATION_OF_ENDOPLASMIC_RETICULUM_UNFOLDED_PROTEIN_RESPONSE	GOBP_REGULATION_OF_ENDOPLASMIC_RETICULUM_UNFOLDED_PROTEIN_RESPONSE	29	-0.589614384978518	-1.84253532871391	0.000727743818767831	0.0243200291830972	0.0204317940038813	23241	tags=100%, list=41%, signal=59%	PTPN2/PPP1R15B/NCK1/ATF6B/PIK3R1/COPS5/UFL1/ATF6/TMEM33/BCL2L11/PTPN1/BFAR/DDRGK1/PPP1R15A/HSPA5/NCK2/DAB2IP/PIGBOS1/DNAJB9/BAX/BOK/RACK1/FICD/ERN1/XBP1/ABCA7/WFS1/AGR2
GOCC_H4_HISTONE_ACETYLTRANSFERASE_COMPLEX	GOCC_H4_HISTONE_ACETYLTRANSFERASE_COMPLEX	47	-0.455457101926036	-1.57942199819534	0.000732206272043745	0.0243200291830972	0.0204317940038813	30837	tags=100%, list=54%, signal=46%	ACTL6B/MBIP/YEATS2/PHF20L1/MAP3K7/MSL2/MRGBP/EPC2/KAT2B/KAT8/ZZZ3/KANSL3/BRD8/MSL3/PHF20/DR1/ACTL6A/KANSL1L/MORF4L2/DMAP1/KANSL2/MEAF6/YEATS4/ING3/KAT14/UBAP2L/WDR5/TRRAP/POLE4/MSL1/RUVBL1/ATF2/HCFC1/EPC1/MORF4L1/KANSL1/KAT2A/MCRS1/POLE3/EP400/SGF29/TADA3/KAT5/RUVBL2/ACTB/ACTBL2
GOBP_CYTOPLASMIC_TRANSLATIONAL_INITIATION	GOBP_CYTOPLASMIC_TRANSLATIONAL_INITIATION	34	-0.514893327420107	-1.75460267985319	0.000737382669759654	0.024342620573651	0.0204507735303688	21290	tags=97%, list=38%, signal=61%	DENR/RBM4/EIF2S2/EIF3M/EIF4G1/NCK1/EIF4A2/EIF5/EIF2B3/EIF3E/EIF3K/DHX29/YTHDF2/EIF4H/MCTS1/EIF3H/EIF3C/EIF3B/EIF2S3/METTL3/EIF3J/EIF4A1/EIF3G/EIF3I/EIF4B/EIF3A/RPL13A/MTOR/EIF2S3B/EIF3F/EIF2D/EIF3D/EIF3L
GOBP_THYROID_HORMONE_TRANSPORT	GOBP_THYROID_HORMONE_TRANSPORT	10	-0.799040260901674	-2.03541239762748	0.000745830488949409	0.0243637019461582	0.020468484457323	2423	tags=60%, list=4%, signal=57%	SLC7A5/SLCO4A1/SERPINA7/CRYM/TTR/ABCC2
GOBP_CHAPERONE_COFACTOR_DEPENDENT_PROTEIN_REFOLDING	GOBP_CHAPERONE_COFACTOR_DEPENDENT_PROTEIN_REFOLDING	34	-0.514658556423949	-1.75380265041588	0.00074702152254567	0.0243637019461582	0.020468484457323	27483	tags=100%, list=49%, signal=51%	DNAJC18/HSPA13/HSPA14/HSPA1B/HSPH1/HSPA7/ST13P4/PTGES3/DNAJB14/DNAJB4/ST13P5/HSPA8/HSPA9/HSPE1/HSPA1L/ST13/SDF2/DNAJB1/DNAJB12/TOR1A/DNAJC7/HSPA5/BAG1/TOR1B/HSPA6/GAK/HSPA1A/HSPA2/TOR2A/ERO1A/CD74/DNAJB13/SDF2L1
GOBP_LIPOPROTEIN_CATABOLIC_PROCESS	GOBP_LIPOPROTEIN_CATABOLIC_PROCESS	15	-0.738196523103225	-1.90378827342852	0.000761702071438272	0.024693742603394	0.0207457589075624	483	tags=27%, list=1%, signal=26%	ABHD17C/ABHD17A/NOTUM/APOB
GOBP_VASCULAR_ENDOTHELIAL_CELL_PROLIFERATION	GOBP_VASCULAR_ENDOTHELIAL_CELL_PROLIFERATION	39	0.697035839041551	1.52810560050602	0.000781950755142185	0.025199293978213	0.021170483790535	2208	tags=15%, list=4%, signal=15%	MIR487B/MIR329-1/MIR15B/MIR129-1/MIR30E/MIR495
GOBP_PEROXISOMAL_TRANSPORT	GOBP_PEROXISOMAL_TRANSPORT	72	-0.378394043429029	-1.49286140032225	0.000793908137678415	0.0254332464934375	0.0213670324690653	7533	tags=36%, list=13%, signal=31%	EPHX2/PEX16/UBE2D2/ACOX3/TYSND1/UBC/PEX7/ACOT4/ACOX2/ECI2/PECR/IDH1/GSTK1/MLYCD/DECR2/HMGCL/DHRS4/NUDT7/UBB/AMACR/CRAT/BAAT/SLC27A2/NOS2/HAO2/HAO1
GOBP_PROTEIN_TARGETING_TO_VACUOLE	GOBP_PROTEIN_TARGETING_TO_VACUOLE	40	-0.513475277640235	-1.66421987121677	0.000817631387565017	0.0260391548957471	0.0218760695087829	27553	tags=100%, list=49%, signal=51%	PIK3R4/GGA3/SORL1/VPS13D/HGS/RAB7A/VPS37D/RNF215/SORT1/WASH3P/AP3M1/HSPA8/VPS13A/ZFYVE16/VPS41/VTI1A/LAMP2/GCC2/SMURF1/VPS37A/AP3B1/M6PR/NCOA4/GOSR2/VTI1B/VPS4A/VPS37C/VPS13C/NEDD4/AP4M1/MON1A/LAPTM5/GNPTAB/VPS37B/NAGPA/SCARB2/AP3D1/MON1B/CLU
GOBP_NUCLEOBASE_CONTAINING_SMALL_MOLECULE_INTERCONVERSION	GOBP_NUCLEOBASE_CONTAINING_SMALL_MOLECULE_INTERCONVERSION	27	-0.602623715988048	-1.81642505034449	0.000843582591825399	0.0263997465441775	0.02217901052192	22504	tags=100%, list=40%, signal=60%	AK2/AK4/AK6/CTPS2/TYMS/DUT/DTYMK/RRM2B/RRM1/AK5/GUK1/AK9/AK1/RRM2/CMPK1/NME4/GLRX/TXNRD1/NME1/GSR/NUDT13/NME3/DCTD/NME2/AK7/AK8
GOCC_LUMENAL_SIDE_OF_ENDOPLASMIC_RETICULUM_MEMBRANE	GOCC_LUMENAL_SIDE_OF_ENDOPLASMIC_RETICULUM_MEMBRANE	27	-0.602494203900838	-1.81603467573213	0.000843582591825399	0.0263997465441775	0.02217901052192	7384	tags=67%, list=13%, signal=58%	TAPBP/HLA-DQA2/HLA-B/HLA-F/HLA-C/HLA-E/SPPL2B/HLA-DRA/HLA-DRB1/HLA-DQB1/HLA-DQA1/HLA-H/HLA-DPA1/HLA-DPB1/HLA-A/HLA-DRB5/CD74/HLA-G
GOBP_POSITIVE_REGULATION_OF_ORGANIC_ACID_TRANSPORT	GOBP_POSITIVE_REGULATION_OF_ORGANIC_ACID_TRANSPORT	36	-0.502184099236031	-1.71576305412725	0.00084341013555415	0.0263997465441775	0.02217901052192	2650	tags=36%, list=5%, signal=34%	AVPR1B/TNFRSF11A/PTGES/P2RX4/CLTRN/ACE2/SLC12A2/PLA2G4A/PLA2G10/KMO/ACSL5/TRH/SSTR4
GOMF_TUMOR_NECROSIS_FACTOR_RECEPTOR_BINDING	GOMF_TUMOR_NECROSIS_FACTOR_RECEPTOR_BINDING	31	-0.5521864895114	-1.78061503725078	0.000853565701937649	0.0264068840588025	0.0221850069056997	6415	tags=45%, list=11%, signal=40%	TRAF1/TNFSF11/TRAF5/TRAP1/TRADD/TNFSF12/CD40LG/TNFSF13/FASLG/TNFSF15/TNFSF9/CD70/TNFSF14/TNFSF8
GOBP_INTERSTRAND_CROSS_LINK_REPAIR	GOBP_INTERSTRAND_CROSS_LINK_REPAIR	57	-0.43896269303568	-1.64846643425448	0.000851856642684253	0.0264068840588025	0.0221850069056997	31774	tags=100%, list=56%, signal=44%	RAD51AP1/FANCB/MCM8/HROB/NEIL3/FANCM/EME1/NUCKS1/MSH6/USP1/FANCE/SLX1B/SLX1A/FANCD2/UBE2T/RNF8/DCLRE1C/XRCC3/ERCC4/RNF168/EXO5/ATR/DCLRE1B/WDR48/FAAP20/MCM9/RAD51/FAAP100/RPA1/FANCA/FAN1/ERCC1/FANCL/RPA2/FANCI/DCLRE1A/RPA3/CENPS/MUS81/FANCG/RFWD3/FANCC/RPS27A/UBA52/POLN/FANCF/ERCC6L2/SLX4/ATRIP/XPA/VCP/UBC/CENPX/RAD51D/UBB/RAD51AP2
GOBP_IRON_SULFUR_CLUSTER_ASSEMBLY	GOBP_IRON_SULFUR_CLUSTER_ASSEMBLY	23	-0.637832581985327	-1.85507794336278	0.000873106690401788	0.0264206807148473	0.0221965977813574	20510	tags=100%, list=36%, signal=64%	IBA57/CIAO1/LYRM4/NUBPL/ISCA1/ISCA2/GLRX3/ISCU/NFS1/HSPA9/NDOR1/CIAO3/CIAO2A/MMS19/BOLA2B/HSCB/NUBP2/CIAPIN1/NFU1/FXN/NUBP1/CIAO2B
GOCC_POLYSOMAL_RIBOSOME	GOCC_POLYSOMAL_RIBOSOME	32	-0.557022664860873	-1.84519665861164	0.000873531926109655	0.0264206807148473	0.0221965977813574	21245	tags=97%, list=38%, signal=61%	PNPT1/RPL36A/NUFIP2/DHX9/RPL39/LARP1/RPL24/EIF3H/RPL18A/RPL6/RPS21/LARP4B/RPL30/RPL38/BTF3/RPL32/RPS29/RPL11/RPS26/RPL10A/RPL31/RPL8/RPL41/RPL18/RPL36/RPS23/RPL19/RPL7A/RPS28/EEF2/NR0B1
GOBP_MATURATION_OF_5_8S_RRNA	GOBP_MATURATION_OF_5_8S_RRNA	35	-0.523066857637968	-1.81077628498211	0.00087120191868843	0.0264206807148473	0.0221965977813574	27008	tags=100%, list=48%, signal=52%	PRKDC/RPP40/C1D/EXOSC3/ERI3/RRP15/UTP20/WDR12/RPF1/ABT1/NOL9/EXOSC10/LAS1L/EXOSC9/RCL1/FTSJ3/MAK16/MTREX/PES1/RRS1/EXOSC8/BOP1/RPS21/NOP9/EXOSC2/ERI2/NOP14/ERI1/MPHOSPH6/URB1/NSA2/EIF6/EXOSC7/EXOSC4
GOBP_GLYCOSYL_COMPOUND_BIOSYNTHETIC_PROCESS	GOBP_GLYCOSYL_COMPOUND_BIOSYNTHETIC_PROCESS	42	-0.521048941317107	-1.65147299152359	0.000863263431216077	0.0264206807148473	0.0221965977813574	23537	tags=98%, list=42%, signal=57%	UPP2/ADA/GMPS/ADAL/DCK/TYW5/UMPS/CAD/TK1/LCMT2/HPRT1/MTAP/AMD1/UCKL1/ADK/DTYMK/TYW1/NME2P1/NME7/NME6/TYW1B/PUDP/DHFR2/UCK1/DHODH/IMPDH2/IMPDH1/UPP1/NME4/UCK2/APRT/NME1/TK2/ADA2/NME3/NME2/NME9/TYMP/NME5/CDA/NT5E
GOBP_REGULATION_OF_MICROVILLUS_ORGANIZATION	GOBP_REGULATION_OF_MICROVILLUS_ORGANIZATION	13	-0.783744483143278	-2.04867802622895	0.000884867627778574	0.0264678084905702	0.0222361908672941	7088	tags=69%, list=13%, signal=61%	TWF2/PLS1/ATP8B1/PODXL/RAP1GAP/CDHR2/VIL1/CDHR5/USH1C
GOMF_OXIDOREDUCTASE_ACTIVITY_ACTING_ON_NAD_P_H_OXYGEN_AS_ACCEPTOR	GOMF_OXIDOREDUCTASE_ACTIVITY_ACTING_ON_NAD_P_H_OXYGEN_AS_ACCEPTOR	16	-0.73269056090675	-1.91411507252235	0.00088018906032867	0.0264678084905702	0.0222361908672941	5605	tags=50%, list=10%, signal=45%	NCF2/NCF4/NOX5/CYBA/DUOX2/DUOX1/KMO/NOX3
GOBP_REGULATION_OF_ISOTYPE_SWITCHING	GOBP_REGULATION_OF_ISOTYPE_SWITCHING	35	-0.522182731243259	-1.80771557661359	0.000908472241034314	0.0266253264880609	0.0223685252182278	27058	tags=100%, list=48%, signal=52%	CD40/THOC1/KMT5C/MLH1/KMT5B/TFRC/MSH2/IL27RA/SHLD3/CLCF1/EXOSC3/NSD2/BCL6/IL4/HMCES/EXOSC6/NDFIP1/SUPT6H/SHLD2/MAD2L2/TNFSF4/FOXP3/PAXIP1/SHLD1/CD28/TP53BP1/SLC15A4/PTPRC/TGFB1/PARP3/TBX21/TNFSF13/IL2/IL10
GOMF_PEPTIDE_TRANSMEMBRANE_TRANSPORTER_ACTIVITY	GOMF_PEPTIDE_TRANSMEMBRANE_TRANSPORTER_ACTIVITY	35	-0.521625570270297	-1.80578677179252	0.000908472241034314	0.0266253264880609	0.0223685252182278	23473	tags=97%, list=41%, signal=57%	TOMM40L/ABCA1/BLOC1S3/SLC15A3/ABCB9/TIMM17B/TOMM70/MCL1/SEC63/ABCC5/GJA1/TIMM17A/TOMM40/DISP1/TIMM23B/TOMM22/ABCC1/TIMM23/TAP2/SLC13A3/SEC61G/TOMM20/TIMM22/SLC15A4/TAPBP/TOMM20L/SEC61A1/TOMM7/TMED10/SLC15A2/TAP1/SLC15A1/AZGP1/CDH17
GOBP_CELLULAR_RESPONSE_TO_GLUCOSE_STARVATION	GOBP_CELLULAR_RESPONSE_TO_GLUCOSE_STARVATION	48	-0.472798019101521	-1.57270107295415	0.000908975738239671	0.0266253264880609	0.0223685252182278	29857	tags=100%, list=53%, signal=47%	BRSK1/NUAK1/IFI16/ASNS/PIK3R4/PIK3C3/SLC2A1/ATG14/SZT2/IMPACT/FOXO3/KPTN/NFE2L2/PRKAA1/BRSK2/SIK1/PRKAA2/EIF2AK3/ITFG2/C12orf66/RRP8/MTMR3/ATF4/BCL2/PRKAG3/MYBBP1A/PRKAG1/TBL2/HNRNPA1/HSPA5/CPEB4/SH3GLB1/SIK2/SESN2/PICK1/TP53/PRKAG2/UPP1/BECN1/PMAIP1/SIK1B/SESN3/NIM1K/SESN1/XBP1/BHLHA15/ZC3H12A
GOBP_NON_MOTILE_CILIUM_ASSEMBLY	GOBP_NON_MOTILE_CILIUM_ASSEMBLY	54	-0.445059610146107	-1.5689734113536	0.000909805208771936	0.0266253264880609	0.0223685252182278	31428	tags=98%, list=56%, signal=44%	ARL13A/RPGRIP1/BBS10/BBS1/TOGARAM1/ARL13B/VANGL2/CEP89/HAP1/CEP135/MAPRE1/IFT80/IFT52/CEP350/FUZ/SEPTIN7/DISC1/IFT57/CEP131/C2CD3/MKKS/PIBF1/DNM2/DYNC2H1/TMEM216/CSNK1D/CCDC13/MAK/INTU/ATMIN/DYNLL1/PCM1/MAP4/BBS7/DCTN1/SEPTIN9/GORAB/TMEM80/IFT74/IFT172/WRAP73/CEP250/TMEM17/IFT88/RPGRIP1L/IFT122/BBS2/BBS4/IFT140/TMEM107/CEP126/RP1/TTC8
GOBP_SECONDARY_METABOLIC_PROCESS	GOBP_SECONDARY_METABOLIC_PROCESS	56	-0.427843139578741	-1.55772450803564	0.000921394928305211	0.0268195276443248	0.0225316779015666	3957	tags=27%, list=7%, signal=25%	DDC/AKR7A3/MFSD12/CYP1B1/AS3MT/AKR1C3/SLC7A11/CITED1/AKR1C4/ABCC2/AKR1B10/AKR1C1/PMEL/AKR1C2/UGT1A8
GOBP_FLAVONOID_METABOLIC_PROCESS	GOBP_FLAVONOID_METABOLIC_PROCESS	15	-0.730341529865038	-1.88353046463818	0.000945372131142875	0.0270245583809642	0.022703928754719	307	tags=40%, list=1%, signal=40%	UGT1A9/SULT1B1/UGT1A6/UGT1A1/UGT1A10/UGT1A8
GOBP_NEGATIVE_REGULATION_OF_SIGNAL_TRANSDUCTION_BY_P53_CLASS_MEDIATOR	GOBP_NEGATIVE_REGULATION_OF_SIGNAL_TRANSDUCTION_BY_P53_CLASS_MEDIATOR	30	-0.575126418897415	-1.85815365988824	0.000953396869369072	0.0270245583809642	0.022703928754719	24061	tags=100%, list=43%, signal=58%	TAF9B/BCL2L12/DYRK1A/PSMD10/SNAI1/DYRK3/SIRT1/SNAI2/KDM1A/TRIAP1/ARMC10/ING2/BDKRB2/PRKN/PTTG1IP/RNF34/BCL2/MIF/ZNF385A/TWIST1/YJU2/MUC1/MDM2/ELL3/TAF9/RFFL/NOP53/CD74/CD44
GOBP_BONE_CELL_DEVELOPMENT	GOBP_BONE_CELL_DEVELOPMENT	32	-0.55432284495151	-1.83625321880233	0.000943413747774716	0.0270245583809642	0.022703928754719	7074	tags=31%, list=13%, signal=27%	FLI1/SLC9B2/PTPN6/TNFSF11/KIT/ZFPM1/GPR68/ANXA2/LTF/CLDN18
GOBP_HEME_METABOLIC_PROCESS	GOBP_HEME_METABOLIC_PROCESS	33	-0.548109508862115	-1.81158944086937	0.000944812502844447	0.0270245583809642	0.022703928754719	8127	tags=42%, list=14%, signal=36%	PPOX/BLVRB/SRRD/HMBS/COX15/FXN/SLC11A2/ALAD/HMOX2/TSPO/HPX/HMOX1/AMBP/UGT1A1
GOBP_POSITIVE_REGULATION_OF_LIPID_STORAGE	GOBP_POSITIVE_REGULATION_OF_LIPID_STORAGE	26	-0.595746109010263	-1.79547920720538	0.00095148051089922	0.0270245583809642	0.022703928754719	3807	tags=38%, list=7%, signal=36%	HILPDA/SREBF2/SCARB1/PLIN3/CD36/ZC3H12A/C3/PLA2G10/VSTM2A/APOB
GOMF_TELOMERIC_DNA_BINDING	GOMF_TELOMERIC_DNA_BINDING	36	-0.495296364407978	-1.69223040750905	0.000978354389798637	0.0273454845522833	0.0229735459239041	28579	tags=97%, list=51%, signal=48%	SMG1/BLM/SMG5/TEN1/UPF2/TERF1/SMG7/POT1/UPF3A/NCL/HMBOX1/HNRNPD/RPA1/XRCC5/WRN/HNRNPA2B1/NABP2/RPA2/TERF2IP/PURA/UPF1/APEX1/TERT/TINF2/ZBTB48/RAD50/XRCC6/TERF2/HNRNPA1/TP53BP1/TELO2/ACD/SMG6/CTC1/STN1
GOBP_NEGATIVE_REGULATION_OF_JNK_CASCADE	GOBP_NEGATIVE_REGULATION_OF_JNK_CASCADE	36	-0.493846371481115	-1.68727635919003	0.000978354389798637	0.0273454845522833	0.0229735459239041	28661	tags=97%, list=51%, signal=48%	MECOM/SFRP1/AIDA/DNAJA1/KLHL31/MAPK8IP1/HIPK3/ITCH/MEN1/ZMYND11/HDAC3/CYLD/NPPA/PER1/PRKN/GSTP1/FKTN/DUSP19/AKT1/GPS2/PDCD4/SH3RF2/DUSP10/TAOK3/DUSP3/NCOR1/MARVELD3/SIRPA/PINK1/PTPN22/F2RL1/DACT1/SFRP2/SERPINB3/AMBP
GOCC_REPLICATION_FORK	GOCC_REPLICATION_FORK	64	-0.407433236923015	-1.51381614711317	0.000979871444983923	0.0273454845522833	0.0229735459239041	30568	tags=98%, list=54%, signal=45%	PRIM2/RADX/RFC4/PIF1/XRCC2/RFC3/MCM10/RAD18/BLM/MRE11/HELB/WDHD1/TIMELESS/TONSL/CDC5L/RFC1/MCM3/XRCC3/POLA1/BCAS2/MMS22L/RTF2/POLH/DMAP1/DONSON/BAZ1B/UBE2B/POLD3/BCL6/RFC5/SMARCAD1/ZRANB3/PLRG1/H2AX/RPA1/SMARCA5/POLD1/HMCES/RAD51C/WRN/ETAA1/POLA2/RPA2/RFC2/PRIMPOL/PCNA/RPA3/POLD2/NBN/SMARCAL1/PRIM1/ERCC5/RAD51B/PRPF19/ZMIZ2/TIPIN/POLD4/XPA/TP53BP1/UHRF1/TP53/TEX264/RAD51D
GOBP_MESODERMAL_CELL_FATE_COMMITMENT	GOBP_MESODERMAL_CELL_FATE_COMMITMENT	16	-0.727240403167095	-1.89987682566383	0.000992551844021665	0.0275573111976066	0.0231515061701356	4480	tags=62%, list=8%, signal=58%	EYA2/HOXA11/KLF4/TRIM15/SFRP2/NODAL/WNT3A/FOXC2/BMP4/DKK1
GOMF_NON_MEMBRANE_SPANNING_PROTEIN_TYROSINE_KINASE_ACTIVITY	GOMF_NON_MEMBRANE_SPANNING_PROTEIN_TYROSINE_KINASE_ACTIVITY	46	-0.482420147854692	-1.65570442854176	0.00100165452244467	0.0276681509414053	0.0232446250885254	29312	tags=100%, list=52%, signal=48%	EIF2AK2/TNK2/BLK/MELK/TXK/YES1/FRK/DYRK1A/PTK2/FYN/CLK1/BAZ1B/JAK3/JAK1/HCK/FER/PEAK1/ABL2/BTK/TYK2/TEC/PRKCD/JAK2/LYN/ITK/WEE1/TNK1/FES/CSK/ABL1/SRC/SLA/MATK/STK16/FGR/SYK/PTK2B/LCK/RIPK2/SRMS/STYK1/PTK6/ZAP70/PKDCC/BMX
GOBP_RESPONSE_TO_STEROL_DEPLETION	GOBP_RESPONSE_TO_STEROL_DEPLETION	18	-0.664786989570444	-1.84051640944515	0.00103000614574723	0.0280974320908387	0.023605273669534	18982	tags=100%, list=34%, signal=66%	EIF2A/INSIG2/ZBTB7B/FBXW7/PIP4P1/LPCAT3/SCAP/LYN/TMED2/INSIG1/ERLIN2/SREBF1/AMFR/SREBF2/ARHGEF10L/ERLIN1/NPC1L1
GOBP_INNATE_IMMUNE_RESPONSE_IN_MUCOSA	GOBP_INNATE_IMMUNE_RESPONSE_IN_MUCOSA	25	-0.604007380120667	-1.81315943951914	0.00103276486628683	0.0280974320908387	0.023605273669534	2003	tags=28%, list=4%, signal=27%	RNASE3/APOA4/DEFB1/LTF/NOS2/DEFA5/DEFA6
GOBP_ENDOCARDIAL_CUSHION_DEVELOPMENT	GOBP_ENDOCARDIAL_CUSHION_DEVELOPMENT	42	-0.514878621368762	-1.63191606330493	0.00102768998773116	0.0280974320908387	0.023605273669534	7205	tags=55%, list=13%, signal=48%	TWIST1/ACVRL1/ROBO1/RBM24/GATA4/ACVR1/JAG1/HEY2/TBX2/ENG/BMP2/GATA5/NOS3/ISL1/HEYL/TGFB2/SOX9/NOG/FOXF1/MSX1/TBX5/BMP4/FGF8
GOMF_FMN_BINDING	GOMF_FMN_BINDING	16	-0.723753326350108	-1.89076702317617	0.00105497568961594	0.0285581919179035	0.0239923681833183	7356	tags=62%, list=13%, signal=54%	DHODH/NOS1/PPCDC/DUS2/PNPO/NOS3/IYD/NOS2/HAO2/HAO1
GOBP_AROMATIC_AMINO_ACID_FAMILY_CATABOLIC_PROCESS	GOBP_AROMATIC_AMINO_ACID_FAMILY_CATABOLIC_PROCESS	20	-0.659364868369148	-1.89272744170629	0.00106344840430893	0.0286299117024345	0.0240526215593529	6330	tags=60%, list=11%, signal=53%	PCBD1/ACMSD/IDO1/IDO2/GSTZ1/HAAO/ASRGL1/HGD/KYNU/KMO/TDO2/PAH
GOMF_LIPOPOLYSACCHARIDE_BINDING	GOMF_LIPOPOLYSACCHARIDE_BINDING	31	-0.544314496644854	-1.75523051745982	0.00107348948570266	0.0286299117024345	0.0240526215593529	1618	tags=26%, list=3%, signal=25%	SELP/RNASE3/LBP/LTF/TLR4/F2/RNASE7/DEFB106B
GOBP_REGULATION_OF_AUTOPHAGY_OF_MITOCHONDRION	GOBP_REGULATION_OF_AUTOPHAGY_OF_MITOCHONDRION	31	-0.543876089608713	-1.75381680275325	0.00107348948570266	0.0286299117024345	0.0240526215593529	25829	tags=97%, list=46%, signal=53%	USP36/DNM1L/RNF41/USP30/VPS13D/GSK3A/FZD5/HAX1/FBXW7/FBXO7/BNIP3L/HTRA2/CAMKK2/PRKN/HTT/TIGAR/TSC2/HIF1A/BNIP3/PARK7/CSNK2A2/VPS13C/CTTN/TP53/VDAC1/SREBF1/PINK1/SREBF2/ATP13A2/TSPO
GOBP_POSITIVE_REGULATION_OF_MHC_CLASS_II_BIOSYNTHETIC_PROCESS	GOBP_POSITIVE_REGULATION_OF_MHC_CLASS_II_BIOSYNTHETIC_PROCESS	11	-0.793019041026357	-2.01248641329402	0.00108886679035881	0.0287602877303607	0.0241621533418017	4921	tags=64%, list=9%, signal=58%	TMEM106A/IL33/XBP1/IFNG/AZU1/IL10/TLR4
GOBP_GOLGI_TO_PLASMA_MEMBRANE_PROTEIN_TRANSPORT	GOBP_GOLGI_TO_PLASMA_MEMBRANE_PROTEIN_TRANSPORT	38	-0.531370468611848	-1.77812150110917	0.00108900239836054	0.0287602877303607	0.0241621533418017	26540	tags=100%, list=47%, signal=53%	OPTN/PREPL/GOLGA7/GGA3/KIF13A/GOLGA4/RAB26/GOPC/MACF1/GOLPH3/GOLPH3L/RAB10/CLN3/ARFRP1/BLZF1/CNST/RAB34/LYPLA1/GGA2/VAMP3/RAB31/SYS1/VAMP2/C16orf70/ACSL3/ANK3/CSK/GGA1/SEC16A/BBS2/NSF/VAMP5/KRT18/RACK1/SPTBN1/AMN/PKDCC
GOBP_RRNA_TRANSCRIPTION	GOBP_RRNA_TRANSCRIPTION	33	-0.541649721510034	-1.79023881226673	0.00110134778853882	0.0289451307143163	0.024317444017763	25956	tags=100%, list=46%, signal=54%	POLR1G/POLR1B/NOL11/GTF3C3/DDX11/NIFK/NCL/TCOF1/GTF3C2/SPIN1/GTF3C1/GTF3C4/MARS1/CAVIN1/BRF1/POLR1E/SIRT7/GTF3A/PIH1D1/MACROH2A1/PWP1/SMARCB1/SMARCA4/GTF3C6/MACROH2A2/IPPK/MTOR/TP53/NPM3/GTF3C5/NOP53/ANG
GOCC_ORGANELLE_MEMBRANE_CONTACT_SITE	GOCC_ORGANELLE_MEMBRANE_CONTACT_SITE	39	-0.494226246264302	-1.63460974767374	0.0011120436040436	0.0290850438274978	0.0244349881163102	28641	tags=100%, list=51%, signal=49%	ESYT3/RAB32/PIK3R4/FATE1/OSBPL1A/ATG14/GRAMD1B/TMCC1/GRAMD1C/TOMM40/ESYT2/TMX2/SACM1L/RAB38/STARD3NL/SERAC1/GRAMD1A/ATG5/MOSPD2/GRAMD2A/ZFYVE1/CLCC1/BCAP31/MBOAT7/CANX/C2CD2L/TOMM20/TMEM41B/STX17/RMDN3/MICOS13/AHCYL1/OSBPL5/STIMATE/SARAF/ACSL4/BCL2L10/PDZD8
GOBP_REGULATION_OF_VIRAL_TRANSCRIPTION	GOBP_REGULATION_OF_VIRAL_TRANSCRIPTION	42	-0.512561493709019	-1.62457188995663	0.00112634621418829	0.029317492325074	0.0246302732363744	24149	tags=98%, list=43%, signal=56%	TRIM62/POLR2K/CCNT1/SUPT5H/UBP1/POLR2B/DHX9/MID2/NELFE/NELFCD/POLR2D/TARBP2/POLR2H/IFITM3/NELFA/GTF2F2/LARP7/TRIM27/HEXIM1/TRIM11/POLR2F/TRIM21/POLR2J/CTDP1/POLR2A/TRIM13/MDFIC/TRIM14/POLR2C/TRIM8/NELFB/POLR2L/CDK9/POLR2G/POLR2E/TRIM32/GTF2F1/ZFP36/POLR2I/SUPT4H1/TRIM31
GOBP_REGULATION_OF_AUTOPHAGOSOME_ASSEMBLY	GOBP_REGULATION_OF_AUTOPHAGOSOME_ASSEMBLY	39	-0.492732884081966	-1.62967058388285	0.00114850369294313	0.0297511913569097	0.0249946333780271	23305	tags=97%, list=41%, signal=57%	RNF5/FEZ2/ULK1/MTM1/CHMP4A/TBC1D14/UBQLN2/PIKFYVE/TMEM39B/SCFD1/TMEM39A/C9orf72/RAB5A/RAB3GAP1/SEC22B/CHMP4B/RAB3GAP2/PIP4K2C/ADPRH/TBC1D12/MTMR3/PIP4K2A/IFT20/PHF23/NPRL2/SMCR8/PIP4K2B/SH3GLB1/LRRK2/RALB/IFT88/NPRL3/PINK1/LRSAM1/BECN1/RAB1B/NUPR1/ELAPOR1
GOBP_INTRINSIC_APOPTOTIC_SIGNALING_PATHWAY_IN_RESPONSE_TO_DNA_DAMAGE_BY_P53_CLASS_MEDIATOR	GOBP_INTRINSIC_APOPTOTIC_SIGNALING_PATHWAY_IN_RESPONSE_TO_DNA_DAMAGE_BY_P53_CLASS_MEDIATOR	44	-0.482491511035654	-1.59891223271706	0.00116961461913972	0.030153778800107	0.0253328559864799	29307	tags=100%, list=52%, signal=48%	BRCA2/DYRK2/IFI16/CHEK2/USP28/MARCHF7/TAF9B/BCL2L12/TOPORS/MSH2/BAG6/SIRT1/SNW1/CDIP1/KDM1A/TRIAP1/HNRNPK/ING2/HIPK2/EP300/BCL2/PML/TMEM109/TP53/MIF/ZNF385A/HIPK1/MUC1/SHISA5/ELL3/TAF9/BCL3/NUPR1/RPS27L/PYCARD/DDIT4/PHLDA3/CD74/AEN/RPL26/CD44/CDKN1A/TP73
GOMF_PEPTIDE_DISULFIDE_OXIDOREDUCTASE_ACTIVITY	GOMF_PEPTIDE_DISULFIDE_OXIDOREDUCTASE_ACTIVITY	13	-0.776412201338662	-2.02951172274827	0.00117624677935224	0.030181042954564	0.0253557612051934	8290	tags=77%, list=15%, signal=66%	PDIA3/TXNDC12/GSTO1/GSTO2/GLRX/GSR/TXN/P4HB/PDIA5/PDIA2
GOBP_FRUCTOSE_METABOLIC_PROCESS	GOBP_FRUCTOSE_METABOLIC_PROCESS	15	-0.718830390635724	-1.85384355716475	0.0011834891987537	0.0302236345379837	0.0253915433357237	7076	tags=67%, list=13%, signal=58%	PFKFB1/SORD/PFKFB3/TKFC/PFKFB2/ALDH1A1/GLYCTK/FBP2/FBP1/ALDOB
GOBP_IMMUNOGLOBULIN_PRODUCTION_INVOLVED_IN_IMMUNOGLOBULIN_MEDIATED_IMMUNE_RESPONSE	GOBP_IMMUNOGLOBULIN_PRODUCTION_INVOLVED_IN_IMMUNOGLOBULIN_MEDIATED_IMMUNE_RESPONSE	54	-0.439188436341342	-1.54827569944465	0.00119966282854391	0.0304928382804541	0.0256177073493365	27810	tags=98%, list=49%, signal=50%	CCR6/RIF1/CD40/MSH6/EXO1/THOC1/KMT5C/UNG/MLH1/KMT5B/RNF8/TFRC/MSH2/IL27RA/SHLD3/RNF168/CLCF1/EXOSC3/NSD2/BCL6/IL4/HSPD1/HMCES/BTK/ERCC1/LIG4/EXOSC6/NDFIP1/NBN/SUPT6H/SHLD2/MAD2L2/TNFSF4/FOXP3/PAXIP1/GAPT/SHLD1/CD28/TP53BP1/XCL1/SLC15A4/PTPRC/TGFB1/PARP3/TBX21/SWAP70/HLA-DRB1/HLA-DQB1/BATF/CD40LG/TNFSF13/IL2/IL10
GOBP_VESICLE_MEDIATED_TRANSPORT_BETWEEN_ENDOSOMAL_COMPARTMENTS	GOBP_VESICLE_MEDIATED_TRANSPORT_BETWEEN_ENDOSOMAL_COMPARTMENTS	43	-0.470598638252719	-1.51543169434217	0.00120855985596057	0.03057543486061	0.0256870985617592	29979	tags=95%, list=53%, signal=45%	PIK3C3/HOOK2/DNAJC13/SORL1/EEA1/RAB21/HOOK3/FLNA/RDX/SNX12/MSN/RAB7A/MAPK3/RAB5A/SNX3/DENND10/WASH3P/HOOK1/AKTIP/RILP/MTMR2/MAPK1/EZR/LMTK2/PTPN23/CHMP3/FAM160A2/EMP2/VPS11/MAP2K1/WDR91/SRC/SNF8/KIF16B/WDR81/STX8/BECN1/CORO1A/MAP2K2/MYO1D/DAB2
GOMF_MHC_PROTEIN_BINDING	GOMF_MHC_PROTEIN_BINDING	40	-0.504071934782441	-1.63374278552002	0.00123692105611229	0.0310031972119998	0.026046471166965	7409	tags=42%, list=13%, signal=37%	KLRD1/TRGV3/CD4/FCRL6/TRBV7-9/CD244/HLA-E/TRAV19/TAP1/TUBB4B/CD8A/TRAV29DV5/CD74/TRAV8-4/COL2A1/CD8B/CD8B2
GOBP_REGULATION_OF_TRANSLATION_NCRNA_MEDIATED	GOBP_REGULATION_OF_TRANSLATION_NCRNA_MEDIATED	73	0.6214396154849	1.40746594417946	0.00123525441490156	0.0310031972119998	0.026046471166965	12168	tags=38%, list=22%, signal=30%	MIR100/MIR9-1/MIR15B/MIR208A/MIR346/MIR181A2/MIR103A1/MIR6086/MIR520B/MIR520C/MIR218-1/MIR138-1/MIR483/MIR520E/MIR204/MIR96/MIR101-1/MIR133B/MIR98/MIR28/MIR182/MIR222/MIR298/MIR518B/MIR299/MIR107/MIR16-1/TRIM71
GOBP_REGULATION_OF_SPROUTING_ANGIOGENESIS	GOBP_REGULATION_OF_SPROUTING_ANGIOGENESIS	51	0.654360212595239	1.45642765624138	0.0012962057868575	0.0323394383873111	0.0271690769100716	4176	tags=14%, list=7%, signal=13%	MIR487B/MIR329-1/MIR377/MIR30C1/MIR30E/MIR495/MIR138-1
GOCC_TRIGLYCERIDE_RICH_PLASMA_LIPOPROTEIN_PARTICLE	GOCC_TRIGLYCERIDE_RICH_PLASMA_LIPOPROTEIN_PARTICLE	20	-0.651314083139805	-1.86961741133942	0.00131760285682844	0.0327224856278401	0.0274908833624127	2758	tags=35%, list=5%, signal=33%	APOA5/APOL1/APOA4/APOC3/APOH/APOA2/APOB
GOBP_KERATINOCYTE_DEVELOPMENT	GOBP_KERATINOCYTE_DEVELOPMENT	10	-0.777993789349342	-1.98180026915276	0.00137315045378332	0.033933861568547	0.0285085870623319	1501	tags=60%, list=3%, signal=58%	KDF1/PALLD/EXPH5/CDSN/SFN/KRT2
GOBP_PHOSPHATIDYLSERINE_METABOLIC_PROCESS	GOBP_PHOSPHATIDYLSERINE_METABOLIC_PROCESS	36	-0.479220918531786	-1.63730701157726	0.00138518348848335	0.033933861568547	0.0285085870623319	4846	tags=28%, list=9%, signal=25%	MFSD2A/PLA2G4E/PLA2G2D/SERINC5/SERINC2/PLA2G4A/PLA1A/PLA2G10/ABHD12B/PLA2G4D
GOMF_OXIDOREDUCTASE_ACTIVITY_ACTING_ON_THE_ALDEHYDE_OR_OXO_GROUP_OF_DONORS_NAD_OR_NADP_AS_ACCEPTOR	GOMF_OXIDOREDUCTASE_ACTIVITY_ACTING_ON_THE_ALDEHYDE_OR_OXO_GROUP_OF_DONORS_NAD_OR_NADP_AS_ACCEPTOR	36	-0.479160914189324	-1.63710200063796	0.00138518348848335	0.033933861568547	0.0285085870623319	3698	tags=44%, list=7%, signal=42%	ALDH6A1/ALDH2/ALDH9A1/ALDH3B1/ADH5/GAPDH/ALDH18A1/ALDH1A1/ALDH1L1/ALDH3A2/ALDH1A3/AKR1C3/ADH4/ALDH3A1/AKR1C4/AKR1B10
GOMF_CO_RECEPTOR_BINDING	GOMF_CO_RECEPTOR_BINDING	13	-0.772973431089434	-2.02052290917654	0.00142090133977878	0.0346520714124428	0.029111971025055	1507	tags=62%, list=3%, signal=60%	DKK2/BMP2/HFE/TFR2/WNT3A/BMP4/DKK4/DKK1
GOCC_LUMENAL_SIDE_OF_MEMBRANE	GOCC_LUMENAL_SIDE_OF_MEMBRANE	34	-0.495841523746462	-1.68967982301737	0.00144330214715819	0.0350405283619482	0.0294383222934649	7384	tags=53%, list=13%, signal=46%	HLA-DQA2/HLA-B/HLA-F/CTSA/HLA-C/HLA-E/SPPL2B/HLA-DRA/HLA-DRB1/HLA-DQB1/HLA-DQA1/HLA-H/HLA-DPA1/HLA-DPB1/HLA-A/HLA-DRB5/CD74/HLA-G
GOBP_GAMMA_DELTA_T_CELL_ACTIVATION	GOBP_GAMMA_DELTA_T_CELL_ACTIVATION	19	-0.64584843288727	-1.81142722175771	0.00146527234131411	0.0351017011321884	0.0294897148896984	20054	tags=100%, list=35%, signal=65%	SOX4/JAG2/MICB/SOX13/NCKAP1L/ITK/KLRC1/MICA/STAT5B/PTPRC/LILRB1/NOD2/SYK/JAML/CXADR/EGR3/LEF1/TCF7
GOMF_PEPTIDE_ANTIGEN_BINDING	GOMF_PEPTIDE_ANTIGEN_BINDING	31	-0.533627873817543	-1.72076976612819	0.00145471909804753	0.0351017011321884	0.0294897148896984	7283	tags=68%, list=13%, signal=59%	HLA-B/TRGV3/HLA-F/HLA-C/TRBV7-9/HLA-E/TRAV19/TAP1/HLA-DRA/HLA-DRB1/HLA-DQB1/HLA-DQA1/HLA-H/HLA-DPA1/HLA-DPB1/HLA-A/TRAV29DV5/HLA-DRB5/HLA-G/SLC7A5/TRAV8-4
GOBP_INSULIN_SECRETION_INVOLVED_IN_CELLULAR_RESPONSE_TO_GLUCOSE_STIMULUS	GOBP_INSULIN_SECRETION_INVOLVED_IN_CELLULAR_RESPONSE_TO_GLUCOSE_STIMULUS	65	-0.421318698832986	-1.59293397722318	0.00146119113801786	0.0351017011321884	0.0294897148896984	4488	tags=29%, list=8%, signal=27%	PIM3/HLA-DRB1/CFTR/LRP5/CAMK2N1/TRPM4/LRP5L/GPR68/PTPRN2/CLTRN/PDX1/BAIAP3/ANO1/RFX6/VSNL1/ADRA2A/FOXA2/NR1H4/CRH
GOMF_NUCLEOCYTOPLASMIC_CARRIER_ACTIVITY	GOMF_NUCLEOCYTOPLASMIC_CARRIER_ACTIVITY	31	-0.531852821047793	-1.71504582011762	0.00149484865241384	0.0356524696218878	0.0299524276702073	26509	tags=100%, list=47%, signal=53%	XPO1/CSE1L/KPNA5/XPO5/KPNA4/KPNA1/TNPO2/HIKESHI/IPO9/XPO4/RANBP6/KPNA6/KPNA3/TNPO1/EIF4ENIF1/NUP42/TMCO6/IPO11/RAN/XPO7/IPO5/XPO6/TNPO3/NUP214/KPNB1/SNUPN/IPO4/NUTF2/RANBP17/KPNA7
GOMF_TRANSFERASE_ACTIVITY_TRANSFERRING_PENTOSYL_GROUPS	GOMF_TRANSFERASE_ACTIVITY_TRANSFERRING_PENTOSYL_GROUPS	50	-0.448247196575754	-1.57901189024112	0.00152743553021643	0.0362698945639988	0.0304711400095345	31246	tags=100%, list=55%, signal=45%	ART4/XXYLT1/XYLT1/GXYLT2/PARP14/PARP2/PPAT/UPP2/PARP11/SIRT2/QTRT2/GXYLT1/UMPS/SIRT4/TNKS/QPRT/PARP1/POGLUT1/TIPARP/PARP9/HPRT1/MTAP/TNKS2/PARP6/PARP12/POGLUT2/RXYLT1/QTRT1/NAMPT/PNP/PARP4/PARP8/PARP10/PARP16/XYLT2/ART1/POGLUT3/TRPT1/NAPRT/UPP1/LACC1/PARP3/SIRT6/APRT/LARGE1/PARP15/LARGE2/TYMP/ART3
GOBP_EXTRACELLULAR_VESICLE_BIOGENESIS	GOBP_EXTRACELLULAR_VESICLE_BIOGENESIS	22	-0.638970406251105	-1.86795026045492	0.00153853595837981	0.0363739461950581	0.0305585560843906	20445	tags=100%, list=36%, signal=64%	HGS/SDC4/RAB7A/COPS5/SDCBP/VPS4B/RAB27A/PDCD6IP/TSG101/PRKN/VPS4A/SNF8/RAB11A/ARRDC1/CD34/CHMP2A/ATP13A2/ARRDC4/IFNG/SDC1/SMPD3
GOBP_AMINO_SUGAR_METABOLIC_PROCESS	GOBP_AMINO_SUGAR_METABOLIC_PROCESS	41	-0.498097934081951	-1.62246892067756	0.00155906630119972	0.0366990650204142	0.0308316955948924	24974	tags=98%, list=44%, signal=55%	MGAT3/ST6GAL1/EXTL2/MGAT1/CHST5/CHI3L1/ST3GAL1/CMAS/OGA/NANP/NAGK/GNPDA1/SLC35A3/GNPDA2/RENBP/CHST7/NPL/UAP1L1/PGM3/MDP1/CTBS/CHST2/UAP1/GFPT2/GFPT1/AMDHD2/CHST4/DPAGT1/LARGE1/GNPNAT1/CHIA/FN3K/GNE/CHST3/CSGALNACT1/CHST6/OVGP1/CHI3L2/B4GALNT2/CHIT1
GOMF_ALCOHOL_DEHYDROGENASE_NADPPLUS_ACTIVITY	GOMF_ALCOHOL_DEHYDROGENASE_NADPPLUS_ACTIVITY	21	-0.643276396842118	-1.86429176472761	0.00156676519116973	0.0367206352597096	0.0308498172296396	2045	tags=52%, list=4%, signal=51%	DHRS13/AKR1E2/AKR1A1/RDH10/AKR1C3/ADH4/ALDH3A1/AKR1C4/AKR1B10/AKR1C1/AKR1C2
GOMF_SNORNA_BINDING	GOMF_SNORNA_BINDING	32	-0.536105806634133	-1.77590734716455	0.00161523740779274	0.0376935143353012	0.0316671544422523	26269	tags=100%, list=46%, signal=54%	WDR3/NUFIP1/DKC1/NOP56/BYSL/HEATR1/NOP58/NUDT1/NUDT16/UTP25/NHP2/XRCC5/NUDT5/GAR1/DHX37/UTP6/BMS1/NUDT16L1/NOLC1/TSR1/DDX21/NUDT4/NOP14/RRP9/IMP4/TBL3/ISG20/SNU13/NOP10/IMP3/NUDT7
GOBP_REGULATION_OF_OSTEOCLAST_DEVELOPMENT	GOBP_REGULATION_OF_OSTEOCLAST_DEVELOPMENT	12	-0.753738952746897	-1.96688179460901	0.00170260667074371	0.0381941505788357	0.0320877500148055	3177	tags=42%, list=6%, signal=39%	SLC9B2/TNFSF11/GPR68/LTF/CLDN18
GOBP_BLOOD_COAGULATION_INTRINSIC_PATHWAY	GOBP_BLOOD_COAGULATION_INTRINSIC_PATHWAY	17	-0.704242071241107	-1.86732647009721	0.00165529893521635	0.0381941505788357	0.0320877500148055	3691	tags=41%, list=7%, signal=39%	KLKB1/GP9/VWF/F12/F2/KNG1/APOH
GOBP_RESPONSE_TO_CORTICOSTERONE	GOBP_RESPONSE_TO_CORTICOSTERONE	20	-0.641520384835735	-1.84150429457335	0.00170723761360884	0.0381941505788357	0.0320877500148055	4416	tags=40%, list=8%, signal=37%	CCND1/FOSL1/MAOB/CDKN1A/NEFL/TRH/CRH/UCN3
GOMF_MANNOSIDASE_ACTIVITY	GOMF_MANNOSIDASE_ACTIVITY	15	-0.705495554416418	-1.81945338594627	0.00170464636856152	0.0381941505788357	0.0320877500148055	16677	tags=100%, list=29%, signal=71%	MAN2B1/MANBA/MANEA/EDEM3/MAN2A2/EDEM1/MAN2C1/EDEM2/MAN1B1/MAN2B2/MAN2A1/MAN1A1/MANEAL/MAN1C1
GOCC_U2_TYPE_CATALYTIC_STEP_2_SPLICEOSOME	GOCC_U2_TYPE_CATALYTIC_STEP_2_SPLICEOSOME	30	-0.556985749142473	-1.79954367295252	0.0016754318305522	0.0381941505788357	0.0320877500148055	25087	tags=100%, list=44%, signal=56%	CWC22/CDC40/CDC5L/SNRPD2/CWC15/BCAS2/SNRPD1/SNRPE/SNRNP40/CRNKL1/RBM22/PLRG1/PPIL1/SNRPG/SNRPA1/SYF2/SNW1/SNRPF/SNRPB/SNRPD3/BUD31/PPIE/EFTUD2/PRPF19/SRRM2/AQR/DHX8/PRPF8/XAB2
GOBP_MATURATION_OF_SSU_RRNA_FROM_TRICISTRONIC_RRNA_TRANSCRIPT_SSU_RRNA_5_8S_RRNA_LSU_RRNA	GOBP_MATURATION_OF_SSU_RRNA_FROM_TRICISTRONIC_RRNA_TRANSCRIPT_SSU_RRNA_5_8S_RRNA_LSU_RRNA	37	-0.520008487913565	-1.74610620303674	0.00169670304803597	0.0381941505788357	0.0320877500148055	27182	tags=100%, list=48%, signal=52%	KRI1/RPP40/UTP23/DCAF13/HELB/NGDN/NOL10/FP565260.1/TSR2/BYSL/HEATR1/WDR46/UTP20/RRP36/ABT1/UTP25/GTF2H5/RPS16/FAM207A/RCL1/UTP3/DHX37/RRS1/UTP6/BMS1/RPS19/TSR1/RPS21/NOP9/ERCC2/NOP14/UTP4/RPS8/TBL3/MRPS11/RPS14
GOCC_SMALL_SUBUNIT_PROCESSOME	GOCC_SMALL_SUBUNIT_PROCESSOME	38	-0.520017683465959	-1.74013175091076	0.00169717228105545	0.0381941505788357	0.0320877500148055	27182	tags=100%, list=48%, signal=52%	PRKDC/UTP23/DCAF13/WDR3/NGDN/NOL10/FP565260.1/MPHOSPH10/NOP56/HEATR1/FCF1/NOP58/FBL/KRR1/WDR46/UTP20/UTP25/UTP14A/UTP11/XRCC5/PDCD11/WDR36/UTP18/EMG1/FBLL1/UTP3/NOL6/UTP6/RPS7/NOP14/NOC4L/RRP9/UTP4/IMP4/TBL3/SNU13/IMP3
GOBP_T_CELL_MEDIATED_CYTOTOXICITY	GOBP_T_CELL_MEDIATED_CYTOTOXICITY	46	-0.470325759988373	-1.61419552465411	0.00166987253331525	0.0381941505788357	0.0320877500148055	7486	tags=48%, list=13%, signal=42%	RIPK3/CD1A/KLRD1/PVR/HLA-B/HLA-F/HLA-E/B2M/IL23R/CD1B/HLA-DRA/HLA-DRB1/HLA-H/PRF1/IL12RB1/HLA-A/IL23A/HLA-G/CD1C/CEACAM1/CTSH/AZGP1
GOBP_ACTIVATION_OF_JUN_KINASE_ACTIVITY	GOBP_ACTIVATION_OF_JUN_KINASE_ACTIVITY	39	-0.483315354825019	-1.59852293594071	0.00167325570517524	0.0381941505788357	0.0320877500148055	29258	tags=100%, list=52%, signal=48%	PKN1/MAP3K21/MAP3K13/BIRC7/MAP3K12/MAP4K2/MAP3K10/MAP3K2/MAP4K5/DAXX/RIPK1/TAOK1/CCL19/MAP2K7/ERCC6/MAP3K11/PTPN1/MAP3K9/MUL1/MAPK8IP3/MDFIC/HACD3/MAP2K4/DBNL/MAP3K20/SPAG9/DAB2IP/WNT5A/MAP3K6/MAP3K5/TNFSF11/SYK/ERN1/CD40LG/RIPK2/MLKL/TF/ERN2
GOBP_NEGATIVE_REGULATION_OF_SMOOTH_MUSCLE_CELL_DIFFERENTIATION	GOBP_NEGATIVE_REGULATION_OF_SMOOTH_MUSCLE_CELL_DIFFERENTIATION	21	0.757235124637276	1.57416201032988	0.00165685996325334	0.0381941505788357	0.0320877500148055	209	tags=10%, list=0%, signal=9%	MIR100/MIR15B
GOBP_T_CELL_ACTIVATION_VIA_T_CELL_RECEPTOR_CONTACT_WITH_ANTIGEN_BOUND_TO_MHC_MOLECULE_ON_ANTIGEN_PRESENTING_CELL	GOBP_T_CELL_ACTIVATION_VIA_T_CELL_RECEPTOR_CONTACT_WITH_ANTIGEN_BOUND_TO_MHC_MOLECULE_ON_ANTIGEN_PRESENTING_CELL	10	-0.76549188730602	-1.94995390588668	0.00175119296646304	0.0383778662082374	0.0322420935752909	13279	tags=80%, list=23%, signal=61%	APBB1IP/HAVCR2/LILRB1/CD81/LGALS3/LGALS9/ITGAL/HLA-DMB
GOBP_GLYCEROL_ETHER_METABOLIC_PROCESS	GOBP_GLYCEROL_ETHER_METABOLIC_PROCESS	21	-0.634680997754875	-1.83938127242359	0.00182082882873799	0.0383778662082374	0.0322420935752909	20687	tags=100%, list=37%, signal=63%	FASN/PEDS1/TMEM86B/PLAAT3/CHPT1/AGMO/LIPE/PLA2G4C/PAFAH1B1/GNPAT/PLA2G6/NCEH1/AGPS/TXN2/PLA2G7/PEX7/TXN/LPCAT2/PLA2G4A/PLA2G10
GOBP_VIRAL_BUDDING_VIA_HOST_ESCRT_COMPLEX	GOBP_VIRAL_BUDDING_VIA_HOST_ESCRT_COMPLEX	21	-0.633761733873106	-1.83671713599202	0.00182082882873799	0.0383778662082374	0.0322420935752909	20739	tags=100%, list=37%, signal=63%	CHMP2B/CHMP4A/VPS37D/CHMP4B/VPS4B/CHMP1B/CHMP4C/VPS37A/PDCD6IP/TSG101/CHMP6/CHMP7/VPS4A/CHMP3/VPS37C/SNF8/VPS28/VPS37B/CHMP2A/CHMP1A
GOBP_CELL_CELL_ADHESION_MEDIATED_BY_CADHERIN	GOBP_CELL_CELL_ADHESION_MEDIATED_BY_CADHERIN	28	-0.579145502604756	-1.80523001439485	0.00182071669701591	0.0383778662082374	0.0322420935752909	2615	tags=25%, list=5%, signal=24%	ADAM19/CDH5/SERPINF2/FOXA2/CDHR2/WNT3A/PLG
GOBP_RESPONSE_TO_PROSTAGLANDIN	GOBP_RESPONSE_TO_PROSTAGLANDIN	30	-0.553973586548068	-1.78981179355163	0.00177575592469339	0.0383778662082374	0.0322420935752909	3599	tags=27%, list=6%, signal=25%	PTGER2/TNC/CCL21/CCR7/GNG2/AKR1C3/AKR1C2/APOB
GOCC_INO80_TYPE_COMPLEX	GOCC_INO80_TYPE_COMPLEX	25	-0.587981542704595	-1.76505175185919	0.00181004230397625	0.0383778662082374	0.0322420935752909	23331	tags=100%, list=41%, signal=59%	YY1/INO80C/BRD8/ACTL6A/DMAP1/ANP32E/ACTR5/ING3/ACTR6/TRRAP/YY1AP1/RUVBL1/UCHL5/MCRS1/NFRKB/EP400/ACTR8/KAT5/TFPT/INO80/INO80E/ZNHIT1/INO80B/RUVBL2
GOBP_TRNA_TRANSPORT	GOBP_TRNA_TRANSPORT	37	-0.518947498717971	-1.74254356923587	0.001786593319239	0.0383778662082374	0.0322420935752909	27242	tags=100%, list=48%, signal=52%	NUP107/RAE1/NUP155/SSB/NDC1/XPOT/NUP35/NUP58/NUP85/SEH1L/NUP133/YBX1/NUP43/NUP54/NUP205/POM121/NUP160/TPR/NUP62/NUP42/POM121C/NOL6/AAAS/NUP93/NUP88/RAN/RANBP2/NUP98/TOMM20/NUP210/NUP37/NUP214/NUP50/SEC13/TOMM20L/NUP188
GOBP_ESTABLISHMENT_OF_EPITHELIAL_CELL_POLARITY	GOBP_ESTABLISHMENT_OF_EPITHELIAL_CELL_POLARITY	29	-0.557541682137237	-1.74230865586135	0.0017726417759924	0.0383778662082374	0.0322420935752909	25055	tags=100%, list=44%, signal=56%	CYTH3/FRMD4A/TCF15/OPHN1/MYO9A/PARD3/CLASP1/CDC42/MSN/ARF6/GOLPH3/SH3BP1/CYTH1/SIPA1L3/SYNE4/HES1/FRMD4B/RHOA/IFT20/PTK7/WNT5A/MYO18A/FBF1/SLC9A3R1/CAMSAP3/FERMT1/FOXF1/HES5
GOBP_REGULATION_OF_MITOCHONDRIAL_GENE_EXPRESSION	GOBP_REGULATION_OF_MITOCHONDRIAL_GENE_EXPRESSION	29	-0.556746052794427	-1.73982232715222	0.00183076060919705	0.0383778662082374	0.0322420935752909	25100	tags=100%, list=44%, signal=56%	FASTKD3/METTL4/UQCC2/ALKBH1/UQCC1/SHMT2/MPV17L2/MTG2/CDK5RAP1/TSFM/FASTKD2/LRPPRC/PRKAA1/NSUN3/MTRES1/CHCHD10/NGRN/TACO1/RPUSD3/MALSU1/MTG1/RCC1L/RMND1/RPUSD4/C1QBP/TRUB2/MRPS27/COA3
GOBP_NCRNA_EXPORT_FROM_NUCLEUS	GOBP_NCRNA_EXPORT_FROM_NUCLEUS	38	-0.5189566755084	-1.73658130696699	0.0018142168495698	0.0383778662082374	0.0322420935752909	27242	tags=100%, list=48%, signal=52%	NUP107/RAE1/NUP155/SSB/NCBP2/NDC1/XPOT/NUP35/NUP58/NUP85/SEH1L/NUP133/NUP43/NUP54/NUP205/POM121/NUP160/PHAX/NPM1/TSC1/TPR/NUP62/NUP42/POM121C/NOL6/AAAS/NUP93/NUP88/RAN/RANBP2/NUP98/NUP210/NUP37/NUP214/NUP50/SEC13/NUP188
GOCC_INTRACILIARY_TRANSPORT_PARTICLE	GOCC_INTRACILIARY_TRANSPORT_PARTICLE	26	-0.573565291184894	-1.72862992929667	0.00183950862087494	0.0383778662082374	0.0322420935752909	24147	tags=100%, list=43%, signal=57%	TTC30A/IFT80/TTC21B/IFT52/IFT81/IFT57/WDR19/IFT20/WDR35/DYNC2LI1/TRAF3IP1/IFT74/IFT172/TTC30B/IFT88/IFT43/IFT122/IFT22/TTC21A/TTC26/IFT27/CLUAP1/IFT46/IFT140/UBXN10
GOBP_PROTEIN_LIPID_COMPLEX_ASSEMBLY	GOBP_PROTEIN_LIPID_COMPLEX_ASSEMBLY	34	-0.487442845959896	-1.66105963750172	0.0017726417759924	0.0383778662082374	0.0322420935752909	5072	tags=26%, list=9%, signal=24%	P4HB/SOAT1/MFSD2A/APOA5/ABCA7/APOA4/APOC3/APOA2/APOB
GOBP_HINDLIMB_MORPHOGENESIS	GOBP_HINDLIMB_MORPHOGENESIS	34	-0.486761930126033	-1.65873927970483	0.00185013355750831	0.0383778662082374	0.0322420935752909	3549	tags=26%, list=6%, signal=25%	AFF3/SHH/PTCH1/MSX1/TFAP2B/ALX4/BMP4/FGF4/FGF8
GOBP_INTRACILIARY_TRANSPORT_INVOLVED_IN_CILIUM_ASSEMBLY	GOBP_INTRACILIARY_TRANSPORT_INVOLVED_IN_CILIUM_ASSEMBLY	40	-0.495072111425065	-1.60457354306375	0.00181188150154072	0.0383778662082374	0.0322420935752909	24147	tags=98%, list=43%, signal=56%	HSPB11/SSX2IP/IFT80/TTC21B/IFT52/KIF17/IFT81/IFT57/CEP131/TNPO1/KIF3A/TRIP11/DYNC2H1/WDR19/DYNLL2/DYNLRB1/DYNLL1/PCM1/KIF3B/IFT20/WDR35/DYNC2LI1/TRAF3IP1/IFT74/IFT172/TTC30B/KIFAP3/DYNC2I1/IFT88/IFT43/IFT122/IFT22/TTC26/IFT27/CLUAP1/IFT46/IFT140/DYNC2I2/DYNLRB2
GOBP_REGULATION_OF_T_CELL_MIGRATION	GOBP_REGULATION_OF_T_CELL_MIGRATION	42	-0.497440123621101	-1.57664446449847	0.00183419564847026	0.0383778662082374	0.0322420935752909	4937	tags=43%, list=9%, signal=39%	CXCL12/APP/STK39/CCR2/RIPK3/TMEM102/CXCL13/CCL5/PYCARD/CCL21/TNFRSF14/SPN/C10orf99/ITGA4/ECM1/CCL20/S100A7/APOD
GOCC_MICROBODY_LUMEN	GOCC_MICROBODY_LUMEN	51	-0.440921336658937	-1.57260996496142	0.00184689501515083	0.0383778662082374	0.0322420935752909	8138	tags=45%, list=14%, signal=39%	IDE/ACAA1/GRHPR/EPHX2/ACOX3/TYSND1/PEX7/ACOT4/ACOX2/ECI2/IDH1/GSTK1/MLYCD/HMGCL/DHRS4/NUDT7/AMACR/CRAT/CRYM/BAAT/NOS2/HAO2/HAO1
GOBP_MITOTIC_METAPHASE_PLATE_CONGRESSION	GOBP_MITOTIC_METAPHASE_PLATE_CONGRESSION	50	-0.443843078991121	-1.56349778533365	0.00182692877807163	0.0383778662082374	0.0322420935752909	31495	tags=100%, list=56%, signal=44%	NUF2/KIF2C/KIF14/CDCA5/KIF18A/SPDL1/CENPE/KIFC1/CDCA8/PSRC1/KIF22/MIS12/CCNB1/MAD1L1/CENPC/CDC23/SEH1L/CHAMP1/CHMP2B/CUL3/AURKB/CHMP5/CHMP4A/BOD1/HNRNPU/ANKRD53/ZW10/CHMP4B/PIBF1/VPS4B/EML4/NUP62/CHMP1B/RRS1/RMDN1/CHMP4C/DCTN2/CHMP6/KPNB1/CHMP7/EML3/VPS4A/PINX1/CDT1/NUDC/RAB11A/BECN1/CHMP2A/CHMP1A
GOMF_OXIDOREDUCTASE_ACTIVITY_ACTING_ON_THE_ALDEHYDE_OR_OXO_GROUP_OF_DONORS	GOMF_OXIDOREDUCTASE_ACTIVITY_ACTING_ON_THE_ALDEHYDE_OR_OXO_GROUP_OF_DONORS	44	-0.46809633059792	-1.5512085331335	0.00175939842377545	0.0383778662082374	0.0322420935752909	7404	tags=39%, list=13%, signal=34%	ALDH6A1/ALDH2/ALDH9A1/ALDH3B1/ADH5/GAPDH/ALDH18A1/OGDHL/ALDH1A1/ALDH1L1/ALDH3A2/ALDH1A3/AKR1C3/ADH4/ALDH3A1/AKR1C4/AKR1B10
GOCC_SPINDLE_MICROTUBULE	GOCC_SPINDLE_MICROTUBULE	71	-0.37238305450993	-1.45604397676082	0.00178200811858583	0.0383778662082374	0.0322420935752909	30125	tags=99%, list=53%, signal=46%	BIRC5/BOD1L2/KIF18A/CENPE/CEP295/FAM161A/AURKA/KIF18B/HAUS7/KIF4A/HAUS8/PSRC1/CCSAP/CDK1/HAUS6/HAUS3/TOGARAM1/SKA2/SKA3/AURKC/KIF11/HAUS5/POLB/SKA1/MAPRE1/PLK1/TUBGCP3/BOD1L1/MAP9/CLASP1/CUL3/TTL/AURKB/BOD1/KNTC1/HNRNPU/ZW10/CALM2/KIF3A/CLASP2/PRC1/HAUS1/CSNK1D/RMDN2/XIAP/KLHL21/MISP/RMDN1/PAFAH1B1/CALM1/NUMA1/PARP4/KIF3B/HAUS2/TUBG2/EML3/CALM3/ARL3/KIF2A/RMDN3/KIFAP3/RAB11A/CCDC57/CLTC/KLHL22/HA…
GOBP_GTP_BIOSYNTHETIC_PROCESS	GOBP_GTP_BIOSYNTHETIC_PROCESS	11	-0.774339178056749	-1.96508153587787	0.00186427360638193	0.0385235774998159	0.0323645088516526	7922	tags=73%, list=14%, signal=63%	IMPDH2/IMPDH1/NME4/NME1/NME3/NME2/NME9/NME5
GOBP_REGULATION_OF_DEVELOPMENTAL_PIGMENTATION	GOBP_REGULATION_OF_DEVELOPMENTAL_PIGMENTATION	13	-0.762502288125956	-1.99315174298632	0.00187257278033503	0.0385479430902429	0.0323849789226643	3273	tags=46%, list=6%, signal=43%	BAX/KITLG/HPS4/SPNS2/EDN3/IHH
GOBP_CELLULAR_RESPONSE_TO_ALDEHYDE	GOBP_CELLULAR_RESPONSE_TO_ALDEHYDE	12	-0.749382322171148	-1.95551316713653	0.00189720606060191	0.0389070970155256	0.0326867120728104	7351	tags=50%, list=13%, signal=44%	SCNN1B/ADH5/SGK1/AKR1A1/ADH4/AKR1B10
GOBP_REGULATION_OF_ANTIGEN_PROCESSING_AND_PRESENTATION	GOBP_REGULATION_OF_ANTIGEN_PROCESSING_AND_PRESENTATION	20	-0.63520011313817	-1.82336175733049	0.00194920360902062	0.0398225975065571	0.0334558442684333	20657	tags=100%, list=37%, signal=64%	YTHDF1/FCGR2B/HLA-DOA/CCL19/THBS1/FGL2/NOD1/TREM2/LILRB2/TAPBPL/CD68/WAS/NOD2/PYCARD/HLA-DOB/CCL21/HFE/CD74/CCR7
GOMF_STEROL_TRANSPORTER_ACTIVITY	GOMF_STEROL_TRANSPORTER_ACTIVITY	34	-0.484883203365669	-1.65233714001316	0.00196637128438355	0.0400223087731299	0.0336236261172194	2003	tags=12%, list=4%, signal=11%	APOA4/OSBPL6/APOA2/APOB
GOBP_GOLGI_TO_VACUOLE_TRANSPORT	GOBP_GOLGI_TO_VACUOLE_TRANSPORT	19	-0.631830154324807	-1.77210980594127	0.00202985905682683	0.0406868858560786	0.0341819520121547	20847	tags=100%, list=37%, signal=63%	RBSN/CLN3/RNF215/SORT1/VPS54/EHD3/VTI1A/LAMP1/VPS52/GOSR2/VTI1B/ANKFY1/AP1G1/AP4M1/GAK/LAPTM5/AP1G2/AP3D1
GOBP_URONIC_ACID_METABOLIC_PROCESS	GOBP_URONIC_ACID_METABOLIC_PROCESS	25	-0.581368469509173	-1.74520008036784	0.00200930770340226	0.0406868858560786	0.0341819520121547	535	tags=36%, list=1%, signal=36%	CRYL1/UGT2B28/UGT2B15/UGT2A3/UGT2B4/UGT1A6/UGT1A1/UGT1A10/UGT1A8
GOBP_REGULATION_OF_INTRINSIC_APOPTOTIC_SIGNALING_PATHWAY_BY_P53_CLASS_MEDIATOR	GOBP_REGULATION_OF_INTRINSIC_APOPTOTIC_SIGNALING_PATHWAY_BY_P53_CLASS_MEDIATOR	27	-0.57509591414579	-1.73345090325966	0.00201653398025317	0.0406868858560786	0.0341819520121547	24061	tags=100%, list=43%, signal=58%	TAF9B/BCL2L12/SIRT1/KDM1A/TRIAP1/ARMC10/HNRNPK/ING2/BDKRB2/PRKN/RPS7/PTTG1IP/BCL2/RPL11/TP53/MIF/ZNF385A/MUC1/MDM2/ELL3/TAF9/CD74/RPL26/UBB/CD44/MSX1
GOBP_INTEGRATED_STRESS_RESPONSE_SIGNALING	GOBP_INTEGRATED_STRESS_RESPONSE_SIGNALING	27	-0.57359311186153	-1.7289211649795	0.00203659883025439	0.0406868858560786	0.0341819520121547	24146	tags=100%, list=43%, signal=57%	ATF3/PTPN2/PPP1R15B/IGFBP1/NCK1/DDIT3/IMPACT/NFE2L2/EIF2S1/EIF2AK3/TMEM33/PTPN1/EIF2AK1/CXCL8/EIF2AK4/ATF4/PPP1R15A/TMED2/CCL2/HSPA5/NCK2/OMA1/HERPUD1/BOK/ABCA7/AGR2
GOBP_POSITIVE_REGULATION_OF_CD4_POSITIVE_ALPHA_BETA_T_CELL_DIFFERENTIATION	GOBP_POSITIVE_REGULATION_OF_CD4_POSITIVE_ALPHA_BETA_T_CELL_DIFFERENTIATION	31	-0.523024320352757	-1.68657688545051	0.00203659883025439	0.0406868858560786	0.0341819520121547	7851	tags=55%, list=14%, signal=47%	LGALS9/MYB/SOCS1/SASH3/IL23R/PRKCZ/RARA/HLA-DRA/HLA-DRB1/IL12RB1/IL23A/IL4R/NFKBIZ/IFNG/RIPK2/ANXA1/IL18
GOBP_ANTIGEN_PROCESSING_AND_PRESENTATION_VIA_MHC_CLASS_IB	GOBP_ANTIGEN_PROCESSING_AND_PRESENTATION_VIA_MHC_CLASS_IB	14	-0.746415059335083	-1.88978242392344	0.00205972568067498	0.0409338632363643	0.0343894431676803	7419	tags=71%, list=13%, signal=62%	CD1A/HLA-F/HLA-E/B2M/CD1B/AP3D1/HLA-H/HLA-G/CD1C/AZGP1
GOBP_NUCLEOTIDE_EXCISION_REPAIR_DNA_INCISION	GOBP_NUCLEOTIDE_EXCISION_REPAIR_DNA_INCISION	39	-0.47712603229058	-1.57805229719426	0.00206408287098771	0.0409338632363643	0.0343894431676803	29608	tags=100%, list=52%, signal=48%	RFC3/CUL4B/CHD1L/RFC1/GTF2H4/ERCC4/PARP1/CUL4A/POLD3/ERCC3/RFC5/GTF2H5/RPA1/POLD1/GTF2H3/FAN1/ERCC1/RPA2/RFC2/DDB1/PCNA/RPA3/POLD2/GTF2H1/OGG1/GTF2H2/POLK/RPS27A/RBX1/UBA52/ERCC5/ERCC2/NTHL1/POLD4/XPA/UBC/DDB2/UBB
GOBP_NEGATIVE_REGULATION_OF_T_CELL_APOPTOTIC_PROCESS	GOBP_NEGATIVE_REGULATION_OF_T_CELL_APOPTOTIC_PROCESS	20	-0.63364025121811	-1.81888412498609	0.00208362938176689	0.0411706915068831	0.0345884078317893	5876	tags=40%, list=10%, signal=36%	PIP/IDO1/CCL5/CD27/ARG2/PRKCQ/BMP4/SLC46A2
GOMF_CHEMOKINE_ACTIVITY	GOMF_CHEMOKINE_ACTIVITY	46	-0.460223989348431	-1.57952544203206	0.00210683712147481	0.0414778770024169	0.03484648115557	4937	tags=37%, list=9%, signal=34%	CXCL13/CXCL9/CCL1/CCL5/CCL21/CCL18/C10orf99/CCL14/C5/CX3CL1/CXCL2/CXCL3/CXCL14/CCL20/CCL15/CXCL5/PPBP
GOBP_REGULATION_OF_PROTEIN_EXIT_FROM_ENDOPLASMIC_RETICULUM	GOBP_REGULATION_OF_PROTEIN_EXIT_FROM_ENDOPLASMIC_RETICULUM	27	-0.571400788529199	-1.72231307619433	0.00211725362461175	0.0415319243610435	0.0348918875360311	24270	tags=44%, list=43%, signal=25%	CD81/EDEM2/INSIG1/SAR1B/ERLEC1/TMEM30B/SEC16A/DERL3/SLC51B/SEC16B/CRYZL2P-SEC16B/SLC35D3
GOBP_PROTEIN_AUTOUBIQUITINATION	GOBP_PROTEIN_AUTOUBIQUITINATION	72	-0.356978708943971	-1.40837242174843	0.00213141690775023	0.0416588127745839	0.0349984892965561	30509	tags=94%, list=54%, signal=44%	RAD18/RNF157/TRIM17/LTN1/OBI1/MARCHF7/UBE2T/RNF8/RNF115/DTX3L/TAF1/RNF11/RNF133/ITCH/RNF41/UHRF2/CUL3/RNF146/RNF187/UBE2B/RNF186/MARCHF5/CNOT4/RNF185/MTA1/RNF213/UBE3A/RNF13/ERCC8/UBE2D3/TRIM37/TRIM52/UBE3D/UBE2A/NFX1/RAG1/RNF4/RNF10/RNF220/BFAR/TRAF6/RBX1/TRIM21/TRAF2/PRKN/TRIM13/RNF181/BRCA1/SH3RF2/SH3RF1/RNF19B/LRRK2/RNF141/RNF208/UHRF1/STUB1/RNF122/UBE2D2/LRSAM1/RNFT1/AMFR/MDM2/WWP2/RNF183/SH…
GOBP_TRANSCRIPTION_INITIATION_FROM_RNA_POLYMERASE_I_PROMOTER	GOBP_TRANSCRIPTION_INITIATION_FROM_RNA_POLYMERASE_I_PROMOTER	38	-0.51499557913351	-1.72332631624355	0.0021653511180373	0.0420186772510895	0.0353008193964882	27466	tags=100%, list=49%, signal=51%	TAF1B/POLR1G/POLR1B/POLR2K/MNAT1/GTF2H4/RRN3/TAF1/TAF1D/TBP/ERCC3/POLR1C/BAZ2A/MAPK3/GTF2H5/POLR2H/POLR1F/GTF2H3/CAVIN1/POLR1E/RRN3P2/UBTF/GTF2H1/GTF2H2/PIH1D1/POLR1A/POLR2F/SMARCB1/SMARCA4/ERCC2/TAF1C/CCNH/RRN3P1/POLR1H/POLR2L/CDK7/POLR2E
GOBP_RECEPTOR_CATABOLIC_PROCESS	GOBP_RECEPTOR_CATABOLIC_PROCESS	36	-0.463965483793121	-1.58518526710332	0.00216105543609618	0.0420186772510895	0.0353008193964882	25894	tags=97%, list=46%, signal=53%	APOE/BECN2/PIK3R4/DTX3L/AP2M1/ITCH/MVB12A/LGMN/ABCA2/PTPN1/MTMR2/GPRASP1/SMURF1/CAPN1/CDK5/AP2A1/MYLIP/CLTA/AP2S1/SH3GLB1/NEDD4/KIF16B/LAPTM5/CLTC/TGFB1/FURIN/BECN1/VLDLR/AP2B1/AP2A2/SNX25/ANXA2/ZNRF3/RNF43/PCSK9
GOCC_NADPH_OXIDASE_COMPLEX	GOCC_NADPH_OXIDASE_COMPLEX	12	-0.744466378291927	-1.94268501160055	0.0021808927032055	0.0421691181969805	0.035427208159966	5605	tags=58%, list=10%, signal=53%	NCF2/NCF4/CYBA/NOXO1/DUOX2/DUOX1/NOX3
GOBP_POSITIVE_REGULATION_OF_T_CELL_MIGRATION	GOBP_POSITIVE_REGULATION_OF_T_CELL_MIGRATION	29	-0.550447419645532	-1.72013920137524	0.00223892923767621	0.0431372344938754	0.0362405440569354	8090	tags=59%, list=14%, signal=50%	XCL1/WNT5A/FADD/CXCL12/APP/STK39/CCR2/TMEM102/CXCL13/CCL5/PYCARD/CCL21/TNFRSF14/SPN/ITGA4/CCL20/S100A7
GOBP_MULTIVESICULAR_BODY_SORTING_PATHWAY	GOBP_MULTIVESICULAR_BODY_SORTING_PATHWAY	37	-0.509486640623207	-1.71077550508061	0.00225851805788355	0.0433603431396508	0.0364279825610855	21780	tags=97%, list=38%, signal=60%	VTA1/CHMP4BP1/RUBCN/MVB12A/STAM/CHMP2B/CHMP5/CHMP4A/TMEM50B/DENND10/SORT1/CHMP4B/VPS4B/RILP/LYST/RAB27A/CHMP1B/CHMP4C/CHMP6/CHMP7/LEPROT/CHMP3/VPS36/LAPTM4B/LEPROTL1/TMEM50A/SNF8/VCP/VPS28/SYTL4/VPS25/EXPH5/UBXN6/CHMP2A/CHMP1A/RAB27B
GOBP_NEGATIVE_REGULATION_OF_TELOMERE_MAINTENANCE	GOBP_NEGATIVE_REGULATION_OF_TELOMERE_MAINTENANCE	35	-0.495287606316199	-1.7146088280433	0.00231485447120443	0.0441660986778226	0.037104915596382	28579	tags=100%, list=51%, signal=50%	XRN1/SLX1B/SLX1A/TEN1/TERF1/TNKS/ERCC4/PARP1/DCP2/HNRNPC/POT1/ATM/TNKS2/EXOSC10/HNRNPU/RTEL1/GNL3L/NAT10/ERCC1/TENT4B/TERF2IP/NBN/XRCC1/TINF2/SLX4/RAD50/TERF2/PINX1/HNRNPA1/SRC/ACD/SMG6/CTC1/STN1
GOBP_REGULATION_OF_PLATELET_ACTIVATION	GOBP_REGULATION_OF_PLATELET_ACTIVATION	34	-0.479133299477449	-1.63274318485022	0.00231680310759173	0.0441660986778226	0.037104915596382	5670	tags=41%, list=10%, signal=37%	SYK/DMTN/PDGFA/ALOX12/NOS3/SELP/PRKCA/PRKCQ/PLA2G4A/CEACAM1/HRG/ADAMTS18/TLR4/F2
GOCC_MLL1_2_COMPLEX	GOCC_MLL1_2_COMPLEX	28	-0.571764497878359	-1.78222299593652	0.00236295472254937	0.0445750413515062	0.0374484773744207	24250	tags=100%, list=43%, signal=57%	KAT8/HCFC2/E2F6/INO80C/PHF20/TAF1/RBBP5/RNF2/MGA/TEX10/CHD8/LAS1L/SENP3/WDR5/KMT2A/MAX/RUVBL1/HCFC1/KANSL1/TAF7/PELP1/MCRS1/PRPF31/TAF6/C17orf49/RUVBL2/TAF9
GOBP_REGULATION_OF_CD8_POSITIVE_ALPHA_BETA_T_CELL_ACTIVATION	GOBP_REGULATION_OF_CD8_POSITIVE_ALPHA_BETA_T_CELL_ACTIVATION	19	-0.624228817903799	-1.75079014793235	0.00235248126898939	0.0445750413515062	0.0374484773744207	21277	tags=68%, list=38%, signal=43%	SH3RF1/XCL1/LILRB1/CRTAM/VSIR/SOCS1/HLA-E/IRF1/PTPN22/RUNX1/CD274/HLA-A/HFE
GOBP_INTRACILIARY_TRANSPORT	GOBP_INTRACILIARY_TRANSPORT	52	-0.437376310625398	-1.54437627706734	0.00235534735901707	0.0445750413515062	0.0374484773744207	24147	tags=96%, list=43%, signal=55%	HSPB11/SSX2IP/TTC30A/IFT80/TTC21B/LCA5/IFT52/RPGR/KIF17/IFT81/IFT57/CEP131/TNPO1/KIF3A/TRIP11/DYNC2H1/WDR19/DYNLL2/MAK/DYNLRB1/DYNLL1/PCM1/KIF3B/IFT20/WDR35/DYNC2LI1/TRAF3IP1/IFT74/IFT172/TTC30B/ARL3/KIFAP3/DYNC2I1/BBS12/IFT88/SSNA1/IFT43/IFT122/LCA5L/IFT22/TTC21A/TTC26/IFT27/CLUAP1/IFT46/CILK1/IFT140/DYNC2I2/RABL2B/DYNLRB2
GOBP_NEGATIVE_REGULATION_OF_INTERLEUKIN_8_PRODUCTION	GOBP_NEGATIVE_REGULATION_OF_INTERLEUKIN_8_PRODUCTION	36	0.680711583182171	1.48216850220657	0.00241700221175785	0.0454362846335312	0.0381720268896406	3613	tags=19%, list=6%, signal=18%	MIR100/MIR129-1/MIR488/MIR181A2/MIR520B/MIR920/MIR520C
GOBP_PROTEIN_LOCALIZATION_TO_MICROTUBULE_ORGANIZING_CENTER	GOBP_PROTEIN_LOCALIZATION_TO_MICROTUBULE_ORGANIZING_CENTER	35	-0.493590083638357	-1.70873226797575	0.00242777177165065	0.0454808178952132	0.0382094402669913	28675	tags=100%, list=51%, signal=49%	UBXN2B/AURKA/SPAG5/CEP192/MARK4/NEDD1/MAPRE1/CCDC14/BICD1/GSK3B/STIL/HOOK3/CEP350/DISC1/APC/CEP131/C2CD3/KIAA0753/PIBF1/NSFL1C/NUP62/GOLGB1/CSNK1D/CEP83/PCM1/NUMA1/DCTN2/NUDCD3/WRAP73/MCPH1/CEP250/SNX10/PARD6A/BBS4
GOCC_MITOCHONDRIAL_SMALL_RIBOSOMAL_SUBUNIT	GOCC_MITOCHONDRIAL_SMALL_RIBOSOMAL_SUBUNIT	28	-0.571234087694484	-1.7805696767282	0.00244659699153222	0.0456754348695015	0.0383729422882422	24280	tags=100%, list=43%, signal=57%	MRPS22/MRPS12/MRPS10/MRPS31/MRPS17/MRPL42/MRPS15/MRPS5/MRPS18A/MRPS7/MRPS35/MRPS18B/MRPS14/MRPS9/MRPS28/DAP3/MRPS18C/MRPS16/MRPS21/MRPS24/MRPS26/MRPS36/MRPS33/MRPS11/MRPS27/MRPS34/MRPS2
GOBP_RESPIRATORY_CHAIN_COMPLEX_IV_ASSEMBLY	GOBP_RESPIRATORY_CHAIN_COMPLEX_IV_ASSEMBLY	26	-0.561578444892331	-1.69250357789839	0.00245873146210055	0.0457442341436851	0.0384307420789888	24825	tags=100%, list=44%, signal=56%	COA5/TIMM21/COA1/COX20/PET117/COX17/COA6/COA8/TACO1/BCS1L/COX14/COX19/COA4/MT-CO3/OXA1L/SCO1/COX10/SMIM20/COX18/SURF1/COX15/PET100/COX16/COA3/SCO2
GOCC_CUL3_RING_UBIQUITIN_LIGASE_COMPLEX	GOCC_CUL3_RING_UBIQUITIN_LIGASE_COMPLEX	36	-0.461168482104965	-1.57562902634188	0.0024725510266059	0.0458438056782341	0.0385143943257538	30509	tags=97%, list=54%, signal=45%	KLHL15/SPOPL/KBTBD8/KCTD17/GLMN/KLHL20/KCTD2/KEAP1/PDCD6/CUL3/GAN/KCTD10/SPOP/KLHL9/PEF1/KLHL41/KLHL42/KCTD5/KLHL7/KLHL21/KCTD13/DEPDC5/ENC1/RBX1/ARIH1/KLHL8/KLHL12/KLHL2/KLHL13/LZTR1/TNFAIP1/KLHL22/KLHL3/KLHL40/KLHL25
GOBP_TELOMERASE_RNA_LOCALIZATION	GOBP_TELOMERASE_RNA_LOCALIZATION	19	-0.618200781346674	-1.73388316332528	0.00256756302782495	0.0474429564254071	0.0398578762106399	21618	tags=100%, list=38%, signal=62%	NAF1/DCP2/TCP1/EXOSC10/CCT2/CCT8/CCT3/CCT5/NHP2/CCT4/RUVBL1/CCT6A/PARN/SHQ1/CCT7/WRAP53/NOP10/RUVBL2
GOBP_EXTRACELLULAR_TRANSPORT	GOBP_EXTRACELLULAR_TRANSPORT	35	-0.489793683877521	-1.69558972117728	0.00257832833381876	0.0474798285690298	0.0398888533133937	5708	tags=49%, list=10%, signal=44%	WWP2/DPCD/NEK10/SPAG17/DNAAF4/LRRC6/CCDC40/NME5/TTLL1/DNAH5/JHY/TTC25/SPA17/CFAP53/ROPN1L/CFAP43/DNAAF1
GOBP_REGULATION_OF_HEART_MORPHOGENESIS	GOBP_REGULATION_OF_HEART_MORPHOGENESIS	11	-0.761748274411061	-1.93312893296779	0.00260996693988703	0.0478995288560962	0.0402414528001851	1079	tags=64%, list=2%, signal=62%	ROBO1/WNT11/BMP2/GATA5/WNT3A/BMP4/DKK1
GOBP_FRUCTOSE_1_6_BISPHOSPHATE_METABOLIC_PROCESS	GOBP_FRUCTOSE_1_6_BISPHOSPHATE_METABOLIC_PROCESS	10	-0.74841496246718	-1.90645348891006	0.00261976922073058	0.047916995138633	0.0402561266101595	3883	tags=50%, list=7%, signal=47%	PFKP/IFNG/FBP2/FBP1/ALDOB
GOMF_SUPEROXIDE_GENERATING_NAD_P_H_OXIDASE_ACTIVITY	GOMF_SUPEROXIDE_GENERATING_NAD_P_H_OXIDASE_ACTIVITY	11	-0.761227266894813	-1.93180674460481	0.002642388475098	0.0480063463227536	0.0403311925146537	5605	tags=64%, list=10%, signal=57%	NCF2/NCF4/NOX5/CYBA/DUOX2/DUOX1/NOX3
GOBP_TERMINATION_OF_RNA_POLYMERASE_I_TRANSCRIPTION	GOBP_TERMINATION_OF_RNA_POLYMERASE_I_TRANSCRIPTION	31	-0.51378255565182	-1.65677531386229	0.0026415116742196	0.0480063463227536	0.0403311925146537	27531	tags=100%, list=49%, signal=51%	TAF1A/TAF1B/POLR1G/POLR1B/POLR2K/MNAT1/GTF2H4/TTF1/TAF1D/TBP/ERCC3/POLR1C/GTF2H5/POLR2H/POLR1F/GTF2H3/CAVIN1/POLR1E/UBTF/GTF2H1/GTF2H2/POLR1A/POLR2F/ERCC2/TAF1C/CCNH/POLR1H/POLR2L/CDK7/POLR2E
GOBP_PROTEIN_REFOLDING	GOBP_PROTEIN_REFOLDING	23	-0.600194466542915	-1.74561091430379	0.00267038414317715	0.0481915325038702	0.0404867715181349	22639	tags=100%, list=40%, signal=60%	HSPA14/FKBP1A/HSPA1B/HSPA7/FKBP1B/HSPD1/BAG5/HSP90AA1/HSPA8/HSPA9/HSPA1L/PDCL/DNAJA2/ST13/SNRNP70/DNAJB2/HSPA5/HSPA6/HSPA1A/B2M/HSPA2/DNAJA4
GOCC_TRANSCRIPTIONALLY_ACTIVE_CHROMATIN	GOCC_TRANSCRIPTIONALLY_ACTIVE_CHROMATIN	23	-0.60015155440907	-1.74548610827279	0.00267038414317715	0.0481915325038702	0.0404867715181349	77	tags=9%, list=0%, signal=9%	ESR1/H2AB2
GOCC_SMALL_RIBOSOMAL_SUBUNIT	GOCC_SMALL_RIBOSOMAL_SUBUNIT	74	-0.374304845871347	-1.47554850666922	0.0027325186908795	0.0491490238950884	0.0412911811970286	24280	tags=97%, list=43%, signal=56%	MRPS6/LARP4/MRPS22/MRPS12/MRPS10/MRPS31/MRPS17/RPS16/DHX29/MRPL42/EIF2A/DDX3X/RPS27/RPS20/MCTS1/RPS24/MRPS15/MRPS5/MRPS18A/MRPS7/MRPS35/MRPS18B/MRPS14/MRPS9/RPS19/MRPS28/RPS27A/DAP3/UBA52/RPS21/MRPS18C/RPS25/MRPS16/MRPS21/MRPS24/MRPS26/RPS7/RPS12/RPSA/MRPS36/RPS17/RPS10/RPS8/RPS29/MRPS33/RPS13/RPS11/RPS15A/RPS6/RPS26/MRPS11/RPS3A/RPS3/RPS10P5/RPS18/RPS5/RPS9/MRPS27/EIF2D/MRPS34/MRPS2/RPS14/RPS23/…
GOBP_MYD88_INDEPENDENT_TOLL_LIKE_RECEPTOR_SIGNALING_PATHWAY	GOBP_MYD88_INDEPENDENT_TOLL_LIKE_RECEPTOR_SIGNALING_PATHWAY	34	-0.473441312727659	-1.61334659399729	0.00274511035376872	0.0492120114414034	0.0413440984267502	29814	tags=100%, list=53%, signal=47%	PRKCE/CD40/IRF7/TRAF3/IKBKB/IKBKG/IRF3/TBK1/TICAM2/RIPK1/BIRC2/UBE2D1/LY96/UBE2D3/CASP8/TLR6/SARM1/CHUK/RPS27A/UBA52/IKBKE/RAB11FIP2/TANK/CD14/FADD/CD300LF/UBE2D2/UBC/TLR3/TICAM1/UBB/BIRC3/TLR4
GOBP_NEGATIVE_REGULATION_OF_DEFENSE_RESPONSE_TO_VIRUS	GOBP_NEGATIVE_REGULATION_OF_DEFENSE_RESPONSE_TO_VIRUS	24	-0.581995615585885	-1.69386687575923	0.00277316175289077	0.0495508175912562	0.0416287369610597	23669	tags=100%, list=42%, signal=58%	NPLOC4/ITCH/TSPAN6/RIOK3/MIR26B/RNF26/TARBP2/PCBP2/GPATCH3/MICB/PPM1B/RNF125/MUL1/UFD1/FGL2/TRAF3IP1/C1QBP/DHX58/IL2RA/SEC14L1/TKFC/HTRA1/NLRX1
GOMF_ALDITOL_NADPPLUS_1_OXIDOREDUCTASE_ACTIVITY	GOMF_ALDITOL_NADPPLUS_1_OXIDOREDUCTASE_ACTIVITY	12	-0.727662723399521	-1.89883587421643	0.00281919029202932	0.0502075534244958	0.0421804752488181	2045	tags=67%, list=4%, signal=64%	AKR1E2/AKR1A1/AKR1C3/ADH4/AKR1C4/AKR1B10/AKR1C1/AKR1C2
GOBP_NONRIBOSOMAL_PEPTIDE_BIOSYNTHETIC_PROCESS	GOBP_NONRIBOSOMAL_PEPTIDE_BIOSYNTHETIC_PROCESS	19	-0.612084357156747	-1.7167282757181	0.00294501612688071	0.0522764501997777	0.0439186011535861	21964	tags=100%, list=39%, signal=61%	CHAC1/GGT7/NFE2L2/AASDH/GGT6/OPLAH/GGCT/BDH2/GCLM/HAGH/MGST2/GGT3P/GSS/CNDP2/GGT5/GCLC/SLC7A11/GGT1
GOBP_HYALURONAN_BIOSYNTHETIC_PROCESS	GOBP_HYALURONAN_BIOSYNTHETIC_PROCESS	14	-0.730922022001613	-1.85055696982815	0.00296301173389032	0.0524240049911183	0.0440425651948403	2248	tags=50%, list=4%, signal=48%	NFKB1/CLTC/TGFB1/HYAL1/SMPD3/HAS3/CEMIP
GOBP_PURINE_NUCLEOSIDE_MONOPHOSPHATE_METABOLIC_PROCESS	GOBP_PURINE_NUCLEOSIDE_MONOPHOSPHATE_METABOLIC_PROCESS	43	-0.449288177557697	-1.44680729781146	0.00302391832375174	0.0533273413836871	0.0448014780625108	31184	tags=95%, list=55%, signal=43%	PPAT/DLG1/ADA/GMPS/GART/DCK/AMPD2/MAGI3/CASK/AK2/AK4/TJP2/HPRT1/AK3/PRPS2/ADSS2/ADK/ADSS1/DGUOK/PAICS/GMPR2/AMPD1/NT5C2/ADSL/PFAS/LHPP/GUK1/AK9/AK1/IMPDH2/IMPDH1/ATIC/MPP1/NT5C/APRT/LRGUK/AMPD3/NUDT2/DLG2/XDH/NT5E
GOBP_CORTICAL_ACTIN_CYTOSKELETON_ORGANIZATION	GOBP_CORTICAL_ACTIN_CYTOSKELETON_ORGANIZATION	38	-0.504297082228117	-1.68752600647714	0.00303471471456331	0.0533439787813174	0.0448154555079565	28071	tags=100%, list=50%, signal=50%	FMNL3/TNF/RACGAP1/ANLN/DLG1/EPB41L1/EPB41/NCKAP1/ROCK1/AKAP11/ROCK2/RHOQ/EPB41L2/IKBKB/LLGL1/ARF6/FMNL2/STRIP1/FMNL1/CALR/PLEK/TLN1/PDCD6IP/EZR/NCKAP1L/CDK5/VPS4A/EPB41L3/RTKN/RAB13/EHD2/FHOD1/LLGL2/PLS1/LCP1/FHOD3/VIL1
GOCC_DNA_REPAIR_COMPLEX	GOCC_DNA_REPAIR_COMPLEX	40	-0.476586262997807	-1.54465923437429	0.00307707191675962	0.0539134865933224	0.0452939116072844	29639	tags=98%, list=52%, signal=46%	PRKDC/MSH6/PMS2P5/MLH1/PMS2P3/DCLRE1C/MSH2/PMS2P6/RCOR1/XRCC4/ERCC4/PHF21A/PMS2/PMS1/SWSAP1/ATM/ERCC3/PMS2P1/POLD1/KDM1A/XRCC5/ERCC1/MLH3/LIG4/ERCC8/MSH3/XRCC1/RAD23B/ERCC5/ATP23/PAXX/SLX4/XRCC6/NHEJ1/CETN2/XPA/TP53BP1/XPC/ZSWIM7
GOBP_NUCLEAR_TRANSCRIBED_MRNA_POLY_A_TAIL_SHORTENING	GOBP_NUCLEAR_TRANSCRIBED_MRNA_POLY_A_TAIL_SHORTENING	34	-0.470842027089154	-1.60448900485378	0.00309554443071433	0.0540621856383464	0.0454188369613468	29961	tags=100%, list=53%, signal=47%	AGO2/SAMD4B/SAMD4A/TENT4A/MLH1/TNRC6A/PAN3/TUT4/TNRC6B/CNOT8/CNOT4/CNOT7/CNOT6/CNOT2/CNOT9/EIF4ENIF1/TNKS1BP1/TENT4B/PAN2/CNOT10/CPEB3/PARN/CNOT3/CNOT6L/TUT7/PABPC1/CNOT1/TOB1/POLR2G/PNLDC1/CNOT11/ZFP36/BTG2
GOMF_STEROID_DEHYDROGENASE_ACTIVITY	GOMF_STEROID_DEHYDROGENASE_ACTIVITY	34	-0.469855331379075	-1.60112664056411	0.00321235591598958	0.055921848646841	0.0469811809544456	3292	tags=29%, list=6%, signal=28%	HSD17B2/SDR42E2/HSD11B1/SRD5A3/AKR1C3/DHRS9/SRD5A2/AKR1C4/AKR1C1/AKR1C2
GOMF_PROTEIN_GLUTAMIC_ACID_LIGASE_ACTIVITY	GOMF_PROTEIN_GLUTAMIC_ACID_LIGASE_ACTIVITY	10	-0.739077981527942	-1.88266919706638	0.00323811298084861	0.0561895630715204	0.0472060937592673	6753	tags=70%, list=12%, signal=62%	TTLL13P/TTLL11/TPGS1/TTLL7/TTLL2/TTLL6/TTLL1
GOBP_REGULATION_OF_TELOMERASE_ACTIVITY	GOBP_REGULATION_OF_TELOMERASE_ACTIVITY	47	-0.416219958128061	-1.44335647676904	0.00325525411687025	0.0563065360662478	0.0473043653573108	28579	tags=98%, list=51%, signal=48%	PIF1/NEK2/PPARG/CERS1/MYC/MAPK15/TEN1/TERF1/TNKS/DKC1/NAF1/PKIB/MEN1/TCP1/AURKB/HSP90AB1/POT1/HMBOX1/MAPKAPK5/MAPK3/HNRNPD/NEK7/PTGES3/CCT2/HSP90AA1/MAP2K7/XRCC5/CCT4/HNRNPA2B1/GRHL2/MAP3K4/NVL/PARN/PNKP/MAPK1/PARP4/PINX1/SRC/WRAP53/ACD/SMG6/TP53/PARP3/KLF4/PRKCQ/PARM1
GOBP_NUCLEOTIDE_EXCISION_REPAIR_PREINCISION_COMPLEX_ASSEMBLY	GOBP_NUCLEOTIDE_EXCISION_REPAIR_PREINCISION_COMPLEX_ASSEMBLY	29	-0.535953605968988	-1.67484627022024	0.00329023026877612	0.056730276035522	0.0476603586704043	26276	tags=100%, list=46%, signal=54%	CHD1L/MNAT1/GTF2H4/PARP1/CUL4A/ERCC3/GTF2H5/RPA1/GTF2H3/RPA2/DDB1/RPA3/GTF2H1/GTF2H2/RPS27A/RAD23B/RBX1/UBA52/ERCC5/ERCC2/CCNH/CETN2/XPA/CDK7/XPC/UBC/DDB2/UBB
GOBP_REGULATION_OF_BILE_ACID_BIOSYNTHETIC_PROCESS	GOBP_REGULATION_OF_BILE_ACID_BIOSYNTHETIC_PROCESS	12	-0.722617368540347	-1.88567002072871	0.00331564541998714	0.0567575933671242	0.0476833085644126	2026	tags=42%, list=4%, signal=40%	FGFR4/PROX1/CES1/NR1H4/FGF19
GOBP_NEGATIVE_REGULATION_OF_NATURAL_KILLER_CELL_MEDIATED_IMMUNITY	GOBP_NEGATIVE_REGULATION_OF_NATURAL_KILLER_CELL_MEDIATED_IMMUNITY	19	-0.603876008601943	-1.69370611562494	0.00332326507155123	0.0567575933671242	0.0476833085644126	15947	tags=79%, list=28%, signal=57%	KLRC1/MICA/HAVCR2/CD96/KIR2DL4/LILRB1/LGALS9/KLRD1/HLA-B/HLA-F/HLA-E/HLA-A/HLA-G/SERPINB4/CEACAM1
GOBP_BILE_ACID_AND_BILE_SALT_TRANSPORT	GOBP_BILE_ACID_AND_BILE_SALT_TRANSPORT	33	-0.507335433208761	-1.6768246106292	0.0033198291045721	0.0567575933671242	0.0476833085644126	2255	tags=27%, list=4%, signal=26%	SLC51B/CEACAM1/NR0B2/ABCC3/AKR1C4/ABCC2/NR1H4/AKR1C1/SLC10A2
GOMF_TOLL_LIKE_RECEPTOR_BINDING	GOMF_TOLL_LIKE_RECEPTOR_BINDING	12	-0.721754807692308	-1.88341916819871	0.00335110653210362	0.0568742657204043	0.047781327586932	15755	tags=58%, list=28%, signal=42%	TOLLIP/MYD88/SYK/S100A9/TIRAP/S100A8/CD36
GOMF_RRNA_BINDING	GOMF_RRNA_BINDING	64	-0.3789915668476	-1.40814126468044	0.00334540387138645	0.0568742657204043	0.047781327586932	25886	tags=91%, list=46%, signal=49%	RPF1/PPAN/MRPS17/UTP25/FASTKD2/NSUN4/ERAL1/CAVIN1/MTERF4/MRPL18/EMG1/SBDS/MRPS18A/MRPS7/RRS1/NGRN/KDM2B/GTF3A/MRPL20/TACO1/MRPS18C/DDX21/MRPL16/NOL12/ERI1/RPL5/PTCD3/RCC1L/DDX28/RPL37/RPL11/RPL9/RPS13/RPS11/MRPS11/CIRBP/RPS3/RPL8/RPS18/RPL23A/RNASEL/RPS5/RPS9/MRPS27/IMP3/MDM2/RPS14/RPLP0P6/NOP53/RPS4X/RPL12/RPL23/RPLP0/RPL3/RPS4Y1/TST/EEF2/ANG
GOBP_NEGATIVE_REGULATION_OF_MUSCLE_ORGAN_DEVELOPMENT	GOBP_NEGATIVE_REGULATION_OF_MUSCLE_ORGAN_DEVELOPMENT	11	-0.751257579182786	-1.90650614017131	0.00348630808236513	0.058983974868515	0.0495537408680912	2768	tags=36%, list=5%, signal=35%	LEF1/FGF3/BMP4/FGF8
GOCC_CCR4_NOT_COMPLEX	GOCC_CCR4_NOT_COMPLEX	16	-0.677826486601145	-1.77078560006623	0.00350518069001417	0.0591185303917032	0.049666783936879	18243	tags=100%, list=32%, signal=68%	CNOT4/CNOT7/CNOT6/CNOT2/CNOT9/TNKS1BP1/PATL1/CNOT10/CPEB3/CNOT3/CNOT6L/CNOT1/TOB1/CNOT11/ZFP36
GOBP_POSITIVE_REGULATION_OF_DEFENSE_RESPONSE_TO_VIRUS_BY_HOST	GOBP_POSITIVE_REGULATION_OF_DEFENSE_RESPONSE_TO_VIRUS_BY_HOST	31	-0.502943932669696	-1.62182441333928	0.00356904971736236	0.0598230191015474	0.05025864047164	28144	tags=100%, list=50%, signal=50%	STAT1/ZDHHC11/PQBP1/DTX3L/TOMM70/IL12B/PARP9/CGAS/IL27/IL4/TRIM44/HSP90AA1/MAVS/SIN3A/SELENOK/TRIM6/STING1/EIF2AK4/APOBEC3G/LILRB1/AIM2/IL23R/APOBEC3F/PTPN22/IL12RB1/PYCARD/IL23A/ZDHHC1/ZC3H12A/TRAF3IP2
GOBP_NEGATIVE_REGULATION_OF_ENDOTHELIAL_CELL_PROLIFERATION	GOBP_NEGATIVE_REGULATION_OF_ENDOTHELIAL_CELL_PROLIFERATION	65	0.609101035303718	1.37006310351118	0.00356897393688682	0.0598230191015474	0.05025864047164	10015	tags=25%, list=18%, signal=20%	MIR487B/MIR329-1/MIR15B/MIR129-1/MIR30E/MIR495/MIR361/MIR483/MIR494/MIR152/MIR30B/PRL/GDF2/MIR133B/MIR98/MIR222
GOCC_CYTOSOLIC_LARGE_RIBOSOMAL_SUBUNIT	GOCC_CYTOSOLIC_LARGE_RIBOSOMAL_SUBUNIT	57	-0.404114556614955	-1.51759885917967	0.00358161585358324	0.059831221824513	0.0502655317604886	33744	tags=56%, list=60%, signal=23%	RPL35/RPL27A/RPL13A/RPL15/RPL37/RPLP2/RPL11/RPL9/RPL10A/RPL31/RPL8/RPL4/RPL36AL/RPL41/RPL18/RPL10/RPL23A/RPL34/RPL27/RPL28/RPL29/RPL36/RPLP0P6/RPLP1/RPL12/RPL23/RPLP0/RPL13/RPL3/RPL19/RPL7A/RPL26
GOBP_NEGATIVE_REGULATION_OF_MYELOID_LEUKOCYTE_DIFFERENTIATION	GOBP_NEGATIVE_REGULATION_OF_MYELOID_LEUKOCYTE_DIFFERENTIATION	48	-0.438698487091473	-1.45927341798777	0.00359164150221033	0.059831221824513	0.0502655317604886	5953	tags=25%, list=11%, signal=22%	NME1/TLR3/INPP5D/RARA/NME2/ZFPM1/GPR68/CEACAM1/LTF/TLR4/CLDN18/CARTPT
GOBP_PROTEIN_LOCALIZATION_TO_ENDOSOME	GOBP_PROTEIN_LOCALIZATION_TO_ENDOSOME	25	-0.558934285663773	-1.67785528699947	0.00363796109791147	0.0604169367610205	0.0507576038232982	24974	tags=100%, list=44%, signal=56%	SCRIB/ANKRD13A/SORL1/DTX3L/AKAP11/ROCK2/RDX/WASHC2C/MSN/TMEM30A/ARF6/EGF/WASHC2A/EZR/VPS35/MICALL1/RAB35/ABHD17B/NRP1/TOLLIP/ABHD17C/PACSIN2/ABHD17A/ZDHHC1
GOBP_GUANOSINE_CONTAINING_COMPOUND_METABOLIC_PROCESS	GOBP_GUANOSINE_CONTAINING_COMPOUND_METABOLIC_PROCESS	40	-0.467689116780232	-1.51582277782577	0.00369811634390744	0.0612281403238987	0.0514391138645552	26185	tags=98%, list=46%, signal=52%	OPA1/MFN1/DLG1/RAB23/GMPS/MAGI3/CASK/AK4/RHOQ/TJP2/HPRT1/GNAI3/AK3/DGUOK/RAN/NME2P1/GTPBP1/NME7/GMPR2/NME6/ENTPD4/GUK1/LRRK2/EFL1/IMPDH2/IMPDH1/NME4/MPP1/ENTPD7/NME1/GIMAP7/NME3/LRGUK/NME2/NME9/NME5/NUDT18/DLG2/XDH
GOBP_NEGATIVE_REGULATION_OF_B_CELL_ACTIVATION	GOBP_NEGATIVE_REGULATION_OF_B_CELL_ACTIVATION	33	-0.504659181327911	-1.66797917085838	0.00372633286254791	0.0615072137738853	0.0516735696375786	28048	tags=100%, list=50%, signal=50%	BLK/THOC1/SFRP1/HMGB3/TBC1D10C/INHA/BANK1/PAWR/FCGR2B/RC3H1/ATM/BCL6/BTK/MNDA/NDFIP1/SAMSN1/CD300A/TNFAIP3/LYN/FOXP3/TYROBP/CASP3/LAPTM5/TNFRSF13B/INHBA/PARP3/CR1/INPP5D/TNFRSF21/FOXJ1/IL10/CTLA4
GOMF_PEPTIDE_HORMONE_RECEPTOR_BINDING	GOMF_PEPTIDE_HORMONE_RECEPTOR_BINDING	21	-0.601316232036249	-1.74268619971977	0.00382985319017376	0.0624026153812598	0.052425816316844	1951	tags=24%, list=3%, signal=23%	ADCYAP1/GHRH/GPHB5/CRH/UCN3
GOBP_POSITIVE_REGULATION_OF_TRANSCRIPTION_FROM_RNA_POLYMERASE_II_PROMOTER_IN_RESPONSE_TO_STRESS	GOBP_POSITIVE_REGULATION_OF_TRANSCRIPTION_FROM_RNA_POLYMERASE_II_PROMOTER_IN_RESPONSE_TO_STRESS	24	-0.567321971572025	-1.65116002561099	0.00383821036608044	0.0624026153812598	0.052425816316844	24499	tags=100%, list=43%, signal=57%	ATF3/CEBPB/ATF6B/CHD6/DDIT3/MBTPS2/NFE2L2/GCN1/ATF6/HSF1/NOTCH1/RBPJ/MAPK7/ATF4/HIF1A/HSPA5/SESN2/TP53/MUC1/KLF2/MT3/CREB3L3/CREB3L1
GOCC_PHAGOPHORE_ASSEMBLY_SITE	GOCC_PHAGOPHORE_ASSEMBLY_SITE	31	-0.501034354721785	-1.61566666903833	0.00381101669706203	0.0624026153812598	0.052425816316844	28252	tags=100%, list=50%, signal=50%	BECN2/ILRUN/PIK3C3/ATG14/ATG2B/ULK1/TRAPPC8/WIPI2/WDR45/ATG13/ATG9B/ATG16L1/ATG5/ZFYVE1/ULK3/ATG12/WDR45B/VMP1/ATG2A/ATG9A/SQSTM1/ULK2/ATG7/ATG101/STX12/NBR1/BECN1/RAB1B/STBD1/WIPI1
GOBP_MITOCHONDRIAL_OUTER_MEMBRANE_PERMEABILIZATION	GOBP_MITOCHONDRIAL_OUTER_MEMBRANE_PERMEABILIZATION	55	-0.414194997604958	-1.49369206357116	0.00382470506857038	0.0624026153812598	0.052425816316844	29307	tags=98%, list=52%, signal=47%	TP63/BMF/TP53BP2/YWHAZ/MPV17L/TFDP2/TMEM14A/BAK1/GSK3B/VDAC2/PPP3R1/YWHAQ/YWHAB/GSK3A/TFDP1/ACAA2/PPP1R13B/CHCHD10/RHOT1/FZD9/BCL2L11/BLOC1S2/SLC25A5/CASP8/MAPK8/BAD/YWHAG/YWHAE/MOAP1/RTL10/BNIP3L/MUL1/NMT1/BCL2/BNIP3/RHOT2/ZNF205/BID/ATP5IF1/YWHAH/TP53/HIP1R/SLC35F6/HSPA1A/BAX/PMAIP1/TMEM102/PPP3CC/EYA2/BOK/BBC3/GZMB/TP73/SFN
GOBP_REGULATION_OF_OSTEOCLAST_DIFFERENTIATION	GOBP_REGULATION_OF_OSTEOCLAST_DIFFERENTIATION	63	-0.390227526900302	-1.46447546657921	0.00380506929705341	0.0624026153812598	0.052425816316844	3421	tags=16%, list=6%, signal=15%	IL23A/IFNG/MITF/GPR68/OCSTAMP/LTF/TLR4/CA2/CLDN18/CARTPT
GOBP_REGULATION_OF_B_CELL_MEDIATED_IMMUNITY	GOBP_REGULATION_OF_B_CELL_MEDIATED_IMMUNITY	54	-0.40509677317198	-1.42809199406642	0.0038625230465521	0.0626098795629732	0.0525999435365635	27058	tags=96%, list=48%, signal=50%	RIF1/CD40/TNF/THOC1/KMT5C/MLH1/KMT5B/TFRC/MSH2/IL27RA/SHLD3/CLCF1/EXOSC3/NSD2/FCGR2B/FCER2/BCL6/IL4/NECTIN2/HMCES/BTK/EXOSC6/NDFIP1/SUPT6H/SHLD2/MAD2L2/LTA/TNFSF4/FOXP3/PAXIP1/SHLD1/CD28/TP53BP1/XCL1/SLC15A4/PTPRC/CD226/TGFB1/NOD2/PARP3/PTPN6/HLA-E/CR1/TBX21/FOXJ1/TNFSF13/C4BPB/HPX/IL2/IL10/C3/C4BPA
GOCC_CYTOPLASMIC_DYNEIN_COMPLEX	GOCC_CYTOPLASMIC_DYNEIN_COMPLEX	20	-0.60071064913025	-1.72435867404674	0.00391765810442555	0.0633140327682386	0.0531915182065131	22608	tags=100%, list=40%, signal=60%	TOPORS/TPR/DYNC2H1/DCTN4/DYNLL2/DYNC1LI1/DYNC1I2/DYNLRB1/DYNLL1/DYNLT3/DYNC2LI1/NUDCD3/DYNC1LI2/DYNC2I1/DYNLT1/DYNC1H1/DYNC2I2/DYNC1I1/DYNLRB2
GOBP_POSITIVE_REGULATION_OF_TOLERANCE_INDUCTION	GOBP_POSITIVE_REGULATION_OF_TOLERANCE_INDUCTION	11	-0.746148327060595	-1.89354012050967	0.00394244803072069	0.0634927015777993	0.0533416218221124	5414	tags=64%, list=10%, signal=58%	LILRB2/IDO1/CD274/IRAK3/CD3E/FOXJ1/HLA-G
GOMF_CARBOHYDRATE_TRANSMEMBRANE_TRANSPORTER_ACTIVITY	GOMF_CARBOHYDRATE_TRANSMEMBRANE_TRANSPORTER_ACTIVITY	37	-0.493029117378824	-1.65551374668328	0.00395216853190217	0.0634927015777993	0.0533416218221124	3021	tags=35%, list=5%, signal=33%	SLC2A8/AQP1/AQP9/MFSD4A/SLC45A2/TMEM144/AQP7/SLC23A1/AQP3/AQP10/SLC5A1/SLC2A2/PPBP
GOBP_VERY_LOW_DENSITY_LIPOPROTEIN_PARTICLE_ASSEMBLY	GOBP_VERY_LOW_DENSITY_LIPOPROTEIN_PARTICLE_ASSEMBLY	13	-0.732075924321306	-1.91361839470087	0.00399133625378411	0.0639322321833941	0.0537108811977613	404	tags=38%, list=1%, signal=38%	P4HB/SOAT1/MFSD2A/APOC3/APOB
GOBP_POSITIVE_REGULATION_OF_INSULIN_SECRETION_INVOLVED_IN_CELLULAR_RESPONSE_TO_GLUCOSE_STIMULUS	GOBP_POSITIVE_REGULATION_OF_INSULIN_SECRETION_INVOLVED_IN_CELLULAR_RESPONSE_TO_GLUCOSE_STIMULUS	35	-0.474641564634029	-1.64313543585469	0.00404737292928408	0.0646385753367079	0.0543042956914656	5033	tags=37%, list=9%, signal=34%	HLA-DRB1/CFTR/CAMK2N1/TRPM4/GPR68/CLTRN/PDX1/BAIAP3/ANO1/RFX6/VSNL1/NR1H4/CRH
GOCC_CHYLOMICRON	GOCC_CHYLOMICRON	13	-0.729025143304396	-1.90564377010497	0.00406735942942598	0.0647667175026832	0.0544119507571197	2003	tags=46%, list=4%, signal=45%	APOA5/APOA4/APOC3/APOH/APOA2/APOB
GOBP_MEMBRANE_PROTEIN_INTRACELLULAR_DOMAIN_PROTEOLYSIS	GOBP_MEMBRANE_PROTEIN_INTRACELLULAR_DOMAIN_PROTEOLYSIS	20	-0.599172677131947	-1.7199438774062	0.00413380142144537	0.0656316741809538	0.0551386199785938	22695	tags=100%, list=40%, signal=60%	ADAM17/PSENEN/MBTPS2/NGFR/APH1B/RELA/TRAF6/PSEN1/RHBDD1/ADAM10/PSEN2/SPPL2A/NCSTN/NFKB1/MBTPS1/TGFB1/SPPL2B/ADAM9/MMP7
GOBP_CELLULAR_GLUCURONIDATION	GOBP_CELLULAR_GLUCURONIDATION	20	-0.596674637303147	-1.71277317608245	0.00418783727688651	0.0662729202399857	0.0556773449647071	535	tags=40%, list=1%, signal=40%	UGT2B28/UGT2B15/UGT2A3/UGT2B4/UGT1A6/UGT1A1/UGT1A10/UGT1A8
GOBP_SUPEROXIDE_ANION_GENERATION	GOBP_SUPEROXIDE_ANION_GENERATION	35	-0.47258669085275	-1.63602178172532	0.00419867226492706	0.0662729202399857	0.0556773449647071	5670	tags=34%, list=10%, signal=31%	SYK/NCF2/PON3/ALOX12/NOX5/F2RL1/CYBA/DUOX2/DUOX1/CRP/CD177/NOX3
GOBP_REGULATION_OF_BILE_ACID_METABOLIC_PROCESS	GOBP_REGULATION_OF_BILE_ACID_METABOLIC_PROCESS	15	-0.675355529063965	-1.741723099998	0.00429901663325571	0.0676595234082744	0.0568422609311441	2026	tags=40%, list=4%, signal=39%	KIT/FGFR4/PROX1/CES1/NR1H4/FGF19
GOBP_TRANSCRIPTION_ELONGATION_FROM_RNA_POLYMERASE_I_PROMOTER	GOBP_TRANSCRIPTION_ELONGATION_FROM_RNA_POLYMERASE_I_PROMOTER	30	-0.514922734184377	-1.66364390792318	0.00433647099566151	0.0679637581492378	0.0570978552607969	27466	tags=100%, list=49%, signal=51%	TAF1B/POLR1G/POLR1B/POLR2K/MNAT1/GTF2H4/TAF1D/POU4F1/TBP/ERCC3/POLR1C/GTF2H5/POLR2H/POLR1F/GTF2H3/POLR1E/ERCC6/UBTF/GTF2H1/GTF2H2/POLR1A/POLR2F/ERCC2/TAF1C/CCNH/POLR1H/POLR2L/CDK7/POLR2E
GOCC_COP9_SIGNALOSOME	GOCC_COP9_SIGNALOSOME	36	-0.441946768656003	-1.50995608722867	0.00434345406716592	0.0679637581492378	0.0570978552607969	21201	tags=94%, list=37%, signal=59%	GPS1/COPS8/EPB41L2/HSPA1B/HSPA7/GRB2/HSP90AB1/FLOT1/COPS5/PLCG1/BASP1/COPS7B/DOCK7/COPS4/COPS2/HSPA1L/STOML2/DCAF1/ATP5F1A/DYNLL1/COPS9/COPS3/AMOTL1/COPS6/HSPA5/HSPA6/COPS7A/MYH9/NCKIPSD/HSPA1A/WDR6/TESPA1/THEMIS/AMOT
GOBP_ORGAN_OR_TISSUE_SPECIFIC_IMMUNE_RESPONSE	GOBP_ORGAN_OR_TISSUE_SPECIFIC_IMMUNE_RESPONSE	38	-0.493799217603224	-1.6523970711902	0.00439913699909709	0.0686366792885062	0.0576631911818551	2003	tags=18%, list=4%, signal=18%	APOA4/DEFB1/LTF/PIGR/NOS2/DEFA5/DEFA6
GOBP_INTRA_GOLGI_VESICLE_MEDIATED_TRANSPORT	GOBP_INTRA_GOLGI_VESICLE_MEDIATED_TRANSPORT	34	-0.461718004031545	-1.57339705928879	0.00442171240251598	0.0687906636414412	0.0577925568399019	30477	tags=100%, list=54%, signal=46%	RAB41/COPZ2/TRAPPC10/TRAPPC3/RAB6A/COPB2/COG6/GOLGA5/COPB1/VTI1A/COG5/RAB33B/GOSR1/GABARAPL2/RAB6C/CUX1/COG2/RAB6D/NAPG/GOSR2/COPA/VTI1B/COPG2/COG3/COPZ1/GOLGA3/COPG1/COG8/COG1/NAPA/COPE/NSF/TRAPPC3L
GOBP_TRIGLYCERIDE_RICH_LIPOPROTEIN_PARTICLE_REMODELING	GOBP_TRIGLYCERIDE_RICH_LIPOPROTEIN_PARTICLE_REMODELING	14	-0.714041406652627	-1.80781842939738	0.00443481805976013	0.0687968623941012	0.0577977645490077	3663	tags=50%, list=6%, signal=47%	APOA5/GPIHBP1/APOA4/NR1H4/APOC3/APOA2/APOB
GOBP_ALDEHYDE_CATABOLIC_PROCESS	GOBP_ALDEHYDE_CATABOLIC_PROCESS	12	-0.71286411199095	-1.8602188977965	0.00445459653162889	0.068906244634968	0.0578896589869727	16258	tags=50%, list=29%, signal=36%	HAGH/ALDH3B1/ADH5/AKR1A1/AGXT2/ADH4
GOCC_IMMUNOGLOBULIN_COMPLEX_CIRCULATING	GOCC_IMMUNOGLOBULIN_COMPLEX_CIRCULATING	69	-0.34572470365501	-1.33593413515642	0.00452010599012863	0.0697203812836365	0.058573633178425	4538	tags=30%, list=8%, signal=28%	IGHV3-15/IGHV4-28/IGHV3-13/IGHV1-69D/TRBC1/TRBC2/IGHV6-1/IGLC3/IGHV2-5/IGHV3-21/IGHV1-24/IGHV4-34/IGHV3-48/IGHV3-72/IGHA1/TRDC/IGHA2/PIGR/IGHV2-70D/IGHV1OR15-1/IGHV1-69-2
GOBP_CELLULAR_MODIFIED_AMINO_ACID_BIOSYNTHETIC_PROCESS	GOBP_CELLULAR_MODIFIED_AMINO_ACID_BIOSYNTHETIC_PROCESS	48	-0.430601669128836	-1.432340406886	0.00455712696491664	0.0700917198524394	0.0588856029168803	23455	tags=96%, list=41%, signal=56%	PLOD2/CKMT1B/GART/ACADM/DHFRP1/CHAC2/ALDH7A1/CHAC1/GGT7/SHMT1/NFE2L2/MTHFD1L/PTDSS1/DHFR/GGT6/GCH1/CKMT1A/SLC27A1/OPLAH/GGCT/MTHFD1/CKM/PARK7/CKMT2/CKB/TMLHE/GCLM/DHFR2/FPGS/PTDSS2/GAMT/HAGH/MGST2/ALDH9A1/GGT3P/ATIC/GSS/MTHFS/PLOD3/CNDP2/GGT5/GCLC/GATM/CHDH/SLC7A11/GGT1
GOBP_CELLULAR_RESPONSE_TO_STEROL_DEPLETION	GOBP_CELLULAR_RESPONSE_TO_STEROL_DEPLETION	16	-0.664763487237503	-1.73665920987041	0.00461471744955529	0.0705764979431987	0.0592928757048124	18982	tags=100%, list=34%, signal=66%	EIF2A/INSIG2/ZBTB7B/FBXW7/LPCAT3/SCAP/TMED2/INSIG1/ERLIN2/SREBF1/AMFR/SREBF2/ARHGEF10L/ERLIN1/NPC1L1
GOBP_REGULATION_OF_PROTEIN_TARGETING_TO_MITOCHONDRION	GOBP_REGULATION_OF_PROTEIN_TARGETING_TO_MITOCHONDRION	44	-0.435749151103565	-1.44401431353697	0.00460591758074787	0.0705764979431987	0.0592928757048124	31950	tags=100%, list=56%, signal=44%	SIAH3/PDCD5/RNF31/PARL/BAG4/USP36/UBE2J2/RHOU/HUWE1/GSK3A/BAP1/UBL5/PRKAA1/FZD5/HAX1/ARIH2/SAE1/C11orf65/ATG13/UBE2D3/FBXW7/BAG3/NPEPPS/LMAN1/HSPA1L/BNIP3L/HTRA2/PRKN/UBE2L3/LEPROT/CSNK2A2/SH3GLB1/VPS11/LRRK2/ATP5IF1/TOMM7/SREBF1/PINK1/RAC2/MICALL2/SREBF2/HPS4/ABLIM3
GOBP_T_CELL_DIFFERENTIATION_INVOLVED_IN_IMMUNE_RESPONSE	GOBP_T_CELL_DIFFERENTIATION_INVOLVED_IN_IMMUNE_RESPONSE	72	-0.340704481058525	-1.34416642524261	0.00465842797443146	0.0710443071931603	0.0596858925945688	26467	tags=42%, list=47%, signal=22%	STAT3/LGALS9/IRF4/MYB/ENTPD7/CD46/IL23R/EOMES/PRKCZ/TBX21/BCL3/RARA/HLA-DRA/HLA-DRB1/IL18R1/BATF/RORC/IL12RB1/IL23A/IL4R/NFKBIZ/IFNG/ZFPM1/RIPK2/ANXA1/IL18/SPN/LEF1/IL2/ZC3H12A
GOBP_TAIL_ANCHORED_MEMBRANE_PROTEIN_INSERTION_INTO_ER_MEMBRANE	GOBP_TAIL_ANCHORED_MEMBRANE_PROTEIN_INSERTION_INTO_ER_MEMBRANE	16	-0.662483207240331	-1.73070209980917	0.00476601817899181	0.0724809618569148	0.0608928579285146	19111	tags=100%, list=34%, signal=66%	EMC1/EMC2/UBL4A/GET3/MMGT1/GET4/EMC3/GET1/EMC4/EMC9/EMC8/EMC6/SGTA/EMC10/EMC7
GOCC_CARBOXY_TERMINAL_DOMAIN_PROTEIN_KINASE_COMPLEX	GOCC_CARBOXY_TERMINAL_DOMAIN_PROTEIN_KINASE_COMPLEX	20	-0.590811059256117	-1.69594159222259	0.00483626820401645	0.0731384247389526	0.0614452070260367	23168	tags=100%, list=41%, signal=59%	MNAT1/GTF2H4/CCNT2/CDK13/CCNK/ERCC3/GTF2H5/SNW1/GTF2H3/CDK12/GTF2H1/GTF2H2/MMS19/ERCC2/CCNH/GTF2H2C/RB1/CDK9/CDK7
GOBP_RECEPTOR_RECYCLING	GOBP_RECEPTOR_RECYCLING	32	-0.495243652309216	-1.64054712687111	0.00482279074745319	0.0731384247389526	0.0614452070260367	28580	tags=100%, list=51%, signal=50%	NSG1/REP15/OPTN/SCRIB/SORL1/EPS15/CHMP5/ARFGEF2/RAB29/INPP5F/AP1AR/ARAP1/EHD3/TBC1D16/BVES/VAMP3/PSEN1/LMTK2/PHETA1/ECE1/KIF16B/RAB11B/LAMTOR1/TRAT1/NSF/PLEKHJ1/PHETA2/ANXA2/RAMP3/ACHE/PCSK9
GOBP_GLOBAL_GENOME_NUCLEOTIDE_EXCISION_REPAIR	GOBP_GLOBAL_GENOME_NUCLEOTIDE_EXCISION_REPAIR	26	-0.5359251794491	-1.61518892320973	0.00486853634820259	0.073421325318019	0.061682878054782	26276	tags=100%, list=46%, signal=54%	CHD1L/USP45/GTF2H4/ERCC4/PARP1/CUL4A/ERCC3/GTF2H5/GTF2H3/ERCC1/DDB1/GTF2H1/GTF2H2/RPS27A/RAD23B/RBX1/UBA52/ERCC2/RNF111/CETN2/XPA/XPC/UBC/DDB2/UBB
GOMF_MISFOLDED_PROTEIN_BINDING	GOMF_MISFOLDED_PROTEIN_BINDING	29	-0.522852242790714	-1.63390472414321	0.00489126311322436	0.0735591624861019	0.0617986781059721	27017	tags=100%, list=48%, signal=52%	HDAC6/CLUL1/DNAJB11/HSPA13/HSPA14/HSPA1B/HSPA7/BAG6/HSPA8/HSPA9/DERL2/HSPA1L/SDF2/RHBDD2/TOR1A/HSPA5/HSPA6/EDEM1/STUB1/DNAJB9/HSPA1A/DNAJC3/HSPA2/DERL3/CLU/DNAJC10/SDF2L1/F12
GOBP_NEGATIVE_REGULATION_OF_PROTEIN_TYROSINE_KINASE_ACTIVITY	GOBP_NEGATIVE_REGULATION_OF_PROTEIN_TYROSINE_KINASE_ACTIVITY	30	-0.511527988967078	-1.65267595715159	0.00498489760732685	0.0742868393682567	0.0624100155367638	27658	tags=100%, list=49%, signal=51%	CBL/SOCS5/PTPN2/SRCIN1/SOCS4/SH3BP5/SNX6/ZGPAT/CBLB/CEP43/CBLC/SH3BP5L/PSEN1/GGNBP2/DUSP22/TSG101/CHMP6/IBTK/LILRB4/PTPRC/CAV1/ERRFI1/VPS25/MVP/HYAL2/RACK1/ZFYVE28/GPRC5A/PTK6
GOBP_LEUKOTRIENE_METABOLIC_PROCESS	GOBP_LEUKOTRIENE_METABOLIC_PROCESS	36	-0.437831225985166	-1.49589491708599	0.00496952166677722	0.0742868393682567	0.0624100155367638	7178	tags=47%, list=13%, signal=41%	MGST2/GGT3P/CYP4A11/PLA2G5/GGTLC2/SYK/CYP4F12/DPEP2/GGT5/ALOX12/GGT2/GGTA1/PLA2G4A/CYP4F11/GGT1/CYP4F3/DPEP1
GOBP_REGULATION_OF_CD4_POSITIVE_ALPHA_BETA_T_CELL_DIFFERENTIATION	GOBP_REGULATION_OF_CD4_POSITIVE_ALPHA_BETA_T_CELL_DIFFERENTIATION	50	-0.422176235452262	-1.48717337364026	0.00496040243829521	0.0742868393682567	0.0624100155367638	32720	tags=96%, list=58%, signal=41%	SMAD7/SOCS5/LOXL3/HMGB1/IL12B/RUNX3/RC3H1/JAK3/BCL6/IL27/IL4/RC3H2/CCL19/CD80/CD86/ZBTB7B/MALT1/NLRP3/TNFSF4/FOXP3/NCKAP1L/TNFSF18/CBFB/SH3RF1/CD83/HLX/LGALS9/IRF4/MYB/SOCS1/SASH3/IL23R/PRKCZ/TBX21/RARA/HLA-DRA/HLA-DRB1/RUNX1/IL12RB1/IL23A/IL4R/NFKBIZ/IFNG/RIPK2/ANXA1/IL18/IL2/ZC3H12A
GOBP_POSTREPLICATION_REPAIR	GOBP_POSTREPLICATION_REPAIR	52	-0.417008631668318	-1.47245797825673	0.0049945344532777	0.0742868393682567	0.0624100155367638	33013	tags=100%, list=58%, signal=42%	ISG15/RFC4/RFC3/RAD18/UBE2V2/UBE2L6/NPLOC4/REV3L/RFC1/MSH2/DTL/POLE2/POLH/WDR33/FAAP20/ZBTB1/RCHY1/SPRTN/UBE2B/POLD3/RFC5/PCLAF/RPA1/POLD1/UBE2N/RPA2/RFC2/PRIMPOL/PCNA/RPA3/UBE2A/POLD2/REV1/POLK/RPS27A/POLDIP2/UBA52/POLN/USP10/TRIM25/MAD2L2/UFD1/POLI/PARP10/BRCA1/POLD4/VCP/NSMCE1/UBC/USP43/UBB
GOBP_TORC1_SIGNALING	GOBP_TORC1_SIGNALING	47	-0.402292141985462	-1.39505796718512	0.00501494590510157	0.0743860743293696	0.0624933850207466	33843	tags=100%, list=60%, signal=40%	RNF152/CARD11/RRAGB/RRAGD/CASTOR2/SMG1/CASTOR1/RRAGC/SPAAR/SEH1L/BMT2/DYRK3/MFSD8/SZT2/FNIP1/ATM/LARP1/C9orf72/CLEC16A/KPTN/RPTOR/GPR137/ITFG2/C12orf66/PIP4P1/FLCN/GPR137B/SIK3/PIH1D1/DEPDC5/LARS1/RRAGA/SMCR8/LAMTOR5/DGKQ/SESN2/CASTOR3/TELO2/STK11/SEC13/MLST8/MTOR/NPRL3/KLHL22/SESN3/SESN1
GOBP_KYNURENINE_METABOLIC_PROCESS	GOBP_KYNURENINE_METABOLIC_PROCESS	11	-0.737386272105668	-1.87130418967186	0.00511538413405385	0.0752573089721944	0.0632253284989894	5549	tags=55%, list=10%, signal=49%	GOT2/IDO1/IDO2/KYNU/KMO/TDO2
GOBP_CHRONIC_INFLAMMATORY_RESPONSE	GOBP_CHRONIC_INFLAMMATORY_RESPONSE	19	-0.585025079263451	-1.64083444354157	0.0051064480489198	0.0752573089721944	0.0632253284989894	5414	tags=42%, list=10%, signal=38%	IDO1/CXCL13/CCL5/PTGES/S100A9/S100A8/IL10/VNN1
GOBP_LATE_ENDOSOME_TO_VACUOLE_TRANSPORT	GOBP_LATE_ENDOSOME_TO_VACUOLE_TRANSPORT	25	-0.546470307444796	-1.64043988363605	0.00510646057943252	0.0752573089721944	0.0632253284989894	25679	tags=100%, list=45%, signal=55%	PIK3R4/VTA1/CHMP4BP1/STAM/CHMP2B/CHMP5/CHMP4A/TMEM50B/CHMP4B/CHMP1B/CHMP4C/CHMP6/CHMP7/LEPROT/CHMP3/VPS36/LEPROTL1/TMEM50A/SNF8/VPS28/VPS25/BECN1/CHMP2A/CHMP1A
GOBP_PROTEIN_DESTABILIZATION	GOBP_PROTEIN_DESTABILIZATION	46	-0.434102083407025	-1.48987297718069	0.00517546230909431	0.0755254796265138	0.0634506245924146	32044	tags=100%, list=57%, signal=43%	SENP2/SNCA/DERL1/PRNP/PRKDC/FBXL3/HDAC6/RNF139/RNF5/SERF1A/RAD23A/SERF1B/PLK1/GGA3/SIAH1/CUL3/PEX2/FBXW11/UTP25/SIRT1/CDC73/ISOC2/KDM8/CREBBP/FBXW7/TRIM21/EP300/PRKN/MUL1/HTT/CHFR/MYLIP/FBXO4/SOX17/BTRC/CCDC88C/SRC/PYHIN1/NR1D1/SERF2/MDM2/GSN/BMP2/CAPN3/CTSH
GOBP_INTERFERON_BETA_PRODUCTION	GOBP_INTERFERON_BETA_PRODUCTION	52	-0.415707259107969	-1.46786283018629	0.00516825308616616	0.0755254796265138	0.0634506245924146	28541	tags=98%, list=50%, signal=49%	TRAIP/DDX58/HMGB2/POLR3F/IRF7/IFIH1/POLR3A/HMGB1/YY1/TOMM70/POLR3C/POLR3B/TRAF3/PTPRS/TLR7/RIOK3/MIR26B/IRF3/DHX9/FLOT1/REL/RELB/TBK1/RNF216/PTPN11/NMI/HSP90AA1/DDX3X/MAVS/IRF5/PPM1B/STING1/POLR3D/POLR3G/TLR2/TRIM56/DHX58/SIRPA/LILRB1/CACTIN/NLRC3/TLR8/RNF135/TLR3/IRF1/TICAM1/PYCARD/TIRAP/NLRX1/RIPK2/TLR4
GOBP_RESPONSE_TO_AMINO_ACID_STARVATION	GOBP_RESPONSE_TO_AMINO_ACID_STARVATION	49	-0.420771502856435	-1.4624792650568	0.00515665666763752	0.0755254796265138	0.0634506245924146	32799	tags=100%, list=58%, signal=42%	RNF152/RRAGB/SLC38A2/EIF2AK2/RRAGD/PRKD1/ATF3/RRAGC/SEH1L/BMT2/TFEB/SZT2/IMPACT/LARP1/MAPK3/KPTN/EIF2A/GCN1/EIF2S1/EIF2AK3/ITFG2/C12orf66/MIOS/FLCN/MAPK8/EIF4EBP1/DEPDC5/FAS/LARS1/MAPK1/EIF2AK4/RRAGA/NPRL2/WDR59/ATF4/SH3GLB1/SESN2/MAP1LC3A/MTOR/NPRL3/UCP2/DAP/BECN1/SESN3/MAP3K5/SESN1/WDR24/CDKN1A
GOBP_PROTEIN_HYDROXYLATION	GOBP_PROTEIN_HYDROXYLATION	27	-0.53756121709305	-1.62031402833282	0.00522805811172231	0.0759786688887423	0.063831358907366	26184	tags=100%, list=46%, signal=54%	EGLN2/PLOD2/P3H3/EGLN3/P4HA3/VIPAS39/HIF1AN/JMJD6/P4HA1/FKBP10/P3H1/JMJD4/EGLN1/VPS33B/JMJD7/PLOD1/OGFOD1/ASPH/PRDX4/CRTAP/P3H4/P4HB/PLOD3/P4HA2/ERO1A/P4HTM
GOCC_EXORIBONUCLEASE_COMPLEX	GOCC_EXORIBONUCLEASE_COMPLEX	26	-0.533167144018953	-1.60687666536587	0.00523458505642794	0.0759786688887423	0.063831358907366	26432	tags=100%, list=47%, signal=53%	C1D/PNPT1/EXOSC3/WDR74/EXOSC10/SUPV3L1/LAS1L/EXOSC5/EXOSC9/DIS3/EXOSC6/MTREX/NVL/EXOSC8/KHSRP/GTPBP1/EXOSC2/CARHSP1/MPHOSPH6/EXOSC1/DIS3L/EXOSC7/EXOSC4/DIS3L2/ZFP36
GOCC_90S_PRERIBOSOME	GOCC_90S_PRERIBOSOME	29	-0.51993493520041	-1.62478818554306	0.0052825561243776	0.0762660236196809	0.0640727719675385	27182	tags=100%, list=48%, signal=52%	KRI1/WDR3/FP565260.1/MPHOSPH10/HEATR1/UTP20/WDR12/RRP36/FAM207A/SRFBP1/RSL1D1/WDR36/RRP7BP/UTP18/NOC2L/NOL6/PES1/UTP6/BOP1/BMS1/NOP9/NOP14/NOC4L/RRP7A/UTP4/IMP4/TBL3/IMP3
GOCC_IMMUNOLOGICAL_SYNAPSE	GOCC_IMMUNOLOGICAL_SYNAPSE	41	-0.460434040230049	-1.49978522129816	0.00527896439891651	0.0762660236196809	0.0640727719675385	26200	tags=49%, list=46%, signal=26%	DUSP3/RHOH/CD81/MYH9/LGALS3/ALCAM/CRTAM/CORO1A/CD37/CD6/HLA-DRA/SCIMP/HLA-DRB1/GZMA/CD3E/LCK/SKAP1/GZMB/PRKCQ/ZAP70
GOBP_NUCLEOSIDE_DIPHOSPHATE_CATABOLIC_PROCESS	GOBP_NUCLEOSIDE_DIPHOSPHATE_CATABOLIC_PROCESS	12	-0.70283504191139	-1.83404803945827	0.0053098622904598	0.0764563681929504	0.0642326846502709	7770	tags=75%, list=14%, signal=65%	NUDT9/ENTPD6/ENTPD1/ENTPD5/ENTPD2/ENTPD7/ENTPD3/NUDT18/ENTPD8
GOCC_NUCLEAR_UBIQUITIN_LIGASE_COMPLEX	GOCC_NUCLEAR_UBIQUITIN_LIGASE_COMPLEX	43	-0.434698028119197	-1.39982378981325	0.00534705682373593	0.0767877072777356	0.0645110499381906	32009	tags=100%, list=57%, signal=43%	CBX2/CDC20/BMI1/BUB1B/UBE2S/ANAPC1/PHC3/BARD1/CUL7/CDC23/RNF2/PHC1/ANAPC10/CDC27/RING1/PCGF6/CBX4/CDC16/CBX8/ANAPC13/PHC2/ANAPC7/PCGF3/BCOR/CDC26/PCGF5/BABAM2/MAD2L2/BRCC3/ANAPC15/BRCA1/ANAPC5/ANAPC16/PCGF1/PCGF2/CDC20B/CBX7/ANAPC11/ANAPC2/ANKRD39/FZR1/ANAPC4
GOBP_HISTONE_MRNA_METABOLIC_PROCESS	GOBP_HISTONE_MRNA_METABOLIC_PROCESS	24	-0.555406265469203	-1.61648000512916	0.00537346134682624	0.0769627506130087	0.0646581077127157	25173	tags=100%, list=44%, signal=56%	SSB/NCBP2/ZNF473/MTPAP/SLBP/SNRPE/DCP2/ATM/LSM11/SNRPG/EXOSC10/SNRPF/CPSF3/SNRPB/TENT4B/SNRPD3/TENT2/UPF1/CPSF2/NCBP1/LSM1/LSM10/EXOSC4
GOBP_REGULATION_OF_ESTABLISHMENT_OF_PROTEIN_LOCALIZATION_TO_MITOCHONDRION	GOBP_REGULATION_OF_ESTABLISHMENT_OF_PROTEIN_LOCALIZATION_TO_MITOCHONDRION	72	-0.336561503530823	-1.3278213179638	0.0054107456577175	0.077292287574888	0.0649349589973541	33905	tags=99%, list=60%, signal=40%	E2F1/UBL4B/SIAH3/TP63/PDCD5/TP53BP2/YWHAZ/TFDP2/DNAJA1/RNF31/PARL/BAG4/USP36/UBE2J2/PPP3R1/RHOU/HUWE1/YWHAQ/YWHAB/GSK3A/BAP1/UBL5/PRKAA1/TFDP1/FZD5/HAX1/ARIH2/SAE1/C11orf65/ATG13/PPP1R13B/UBE2D3/FBXW7/BAG3/NPEPPS/LMAN1/CASP8/HSPA1L/MAPK8/BAD/YWHAG/YWHAE/BNIP3L/HTRA2/PRKN/UBE2L3/NMT1/BCL2/LEPROT/CSNK2A2/SH3GLB1/VPS11/LRRK2/BID/ATP5IF1/YWHAH/TP53/TOMM7/SREBF1/PINK1/RAC2/MICALL2/PMAIP1/PPP3CC/SREBF2…
GOMF_PROTON_TRANSPORTING_ATP_SYNTHASE_ACTIVITY_ROTATIONAL_MECHANISM	GOMF_PROTON_TRANSPORTING_ATP_SYNTHASE_ACTIVITY_ROTATIONAL_MECHANISM	17	-0.660037828569408	-1.75011712433064	0.00544273125516016	0.0773410682819871	0.0649759407474707	19250	tags=100%, list=34%, signal=66%	ATP6V1A/ATP5F1E/ATP5F1B/ATP5PB/ATP5F1C/ATP5F1EP2/ATP6V0C/ATP5PO/ATP5PD/ATP5F1A/MT-ATP8/ATP5MG/ATP5ME/ATP5MF/MT-ATP6/ATP5F1D
GOBP_REGULATION_OF_RECEPTOR_BINDING	GOBP_REGULATION_OF_RECEPTOR_BINDING	25	-0.542874286602305	-1.6296450500796	0.00544021156637823	0.0773410682819871	0.0649759407474707	4418	tags=48%, list=8%, signal=44%	RUVBL2/B2M/MMP9/PHLDA2/ATP2A3/HFE/NOG/LEF1/ANXA2/IL10/PCSK9/GREM2
GOMF_RNA_POLYMERASE_II_GENERAL_TRANSCRIPTION_INITIATION_FACTOR_BINDING	GOMF_RNA_POLYMERASE_II_GENERAL_TRANSCRIPTION_INITIATION_FACTOR_BINDING	19	-0.581272428361824	-1.63030928988195	0.00548470005207086	0.0775304597438946	0.0651350527002836	23707	tags=100%, list=42%, signal=58%	ERCC4/NOP58/FBL/DRAP1/ZNHIT6/TBP/HNRNPU/ERCC1/RUVBL1/TAF7/TCF4/AHR/CTDP1/EDF1/TP53/RUVBL2/GTF2F1/ESR1
GOMF_PHOSPHOTRANSFERASE_ACTIVITY_PHOSPHATE_GROUP_AS_ACCEPTOR	GOMF_PHOSPHOTRANSFERASE_ACTIVITY_PHOSPHATE_GROUP_AS_ACCEPTOR	39	-0.449256397106934	-1.48587593529595	0.0054765290412092	0.0775304597438946	0.0651350527002836	31184	tags=100%, list=55%, signal=45%	CMPK2/IP6K3/DLG1/MAGI3/CASK/AK2/PPIP5K2/AK4/TJP2/ITPKC/AK3/AK6/IP6K1/ITPKB/DTYMK/ITPKA/NME2P1/IP6K2/NME7/PMVK/NME6/AK5/GUK1/AK9/AK1/PPIP5K1/CMPK1/NME4/MPP1/NME1/NME3/LRGUK/NME2/NME9/NME5/DLG2/AK7/AK8
GOBP_ESTABLISHMENT_OF_PROTEIN_LOCALIZATION_TO_MITOCHONDRIAL_MEMBRANE	GOBP_ESTABLISHMENT_OF_PROTEIN_LOCALIZATION_TO_MITOCHONDRIAL_MEMBRANE	53	-0.40915723389423	-1.47984562265583	0.00551569075165932	0.0777654940871967	0.065332510246491	29307	tags=98%, list=52%, signal=47%	TP63/BMF/PDCD5/TP53BP2/YWHAZ/TFDP2/TIMM29/TOMM70/PPP3R1/MAIP1/YWHAQ/YWHAB/TFDP1/HSP90AA1/AGK/HSPA4/PPP1R13B/BCL2L11/TIMM9/TOMM22/CASP8/MAPK8/BAD/YWHAG/YWHAE/MOAP1/BCS1L/TIMM10/CALM1/AP3B1/ROMO1/TIMM22/TIMM10B/NMT1/BCL2/CALM3/TIMM8B/OXA1L/BID/YWHAH/TP53/COX18/BAX/TIMM13/PMAIP1/NDUFA13/PPP3CC/SAMM50/BBC3/GZMB/TP73/SFN
GOBP_PROTEIN_LOCALIZATION_TO_CHROMOSOME_TELOMERIC_REGION	GOBP_PROTEIN_LOCALIZATION_TO_CHROMOSOME_TELOMERIC_REGION	30	-0.507677746184397	-1.64023635694714	0.00555227246552084	0.0778756557728752	0.0654250595132685	22037	tags=97%, list=39%, signal=59%	TERF1/TNKS/DKC1/ATR/GNL3/TCP1/ATRX/POT1/ATM/TNKS2/GNL3L/CCT2/CCT8/CCT3/CCT5/XRCC5/CCT4/CCT6A/NABP2/TERF2IP/MACROH2A1/TERT/TINF2/CCT7/TERF2/PINX1/WRAP53/ACD/TPP1
GOBP_ATP_SYNTHESIS_COUPLED_PROTON_TRANSPORT	GOBP_ATP_SYNTHESIS_COUPLED_PROTON_TRANSPORT	27	-0.534131291879564	-1.60997556684634	0.00555227246552084	0.0778756557728752	0.0654250595132685	26378	tags=96%, list=47%, signal=51%	ATP5PF/ATP6V1A/ATP5F1E/ATP5F1B/ATP5MC3/ATPSCKMT/ATP5PB/ATP5F1C/ATP5F1EP2/ATP6V0C/ATP5PO/ATP5PD/STOML2/ATP5F1A/DNAJC30/ATP5MC1/DMAC2L/MT-ATP8/ATP5MG/ATP5ME/ANTKMT/VPS9D1/ATP5MF/ATP5MC2/MT-ATP6/ATP5F1D
GOBP_PURINE_NUCLEOSIDE_MONOPHOSPHATE_BIOSYNTHETIC_PROCESS	GOBP_PURINE_NUCLEOSIDE_MONOPHOSPHATE_BIOSYNTHETIC_PROCESS	23	-0.567223548130469	-1.64971800251656	0.00561249419540508	0.0779129322408285	0.0654563762978283	24504	tags=100%, list=43%, signal=57%	ADA/GMPS/GART/DCK/AMPD2/HPRT1/PRPS2/ADSS2/ADK/ADSS1/DGUOK/PAICS/AMPD1/ADSL/PFAS/LHPP/IMPDH2/IMPDH1/ATIC/APRT/AMPD3/NUDT2
GOBP_LEFT_RIGHT_PATTERN_FORMATION	GOBP_LEFT_RIGHT_PATTERN_FORMATION	19	-0.578284926373102	-1.62193016847845	0.00559330445989314	0.0779129322408285	0.0654563762978283	23876	tags=100%, list=42%, signal=58%	PKD1L1/CITED2/NOTCH2/EPB41L5/SNAI1/IFT57/MEGF8/AHI1/NOTCH1/DLL1/SETDB2/IFT172/MNS1/DPCD/FOXJ1/PIFO/PITX2/DNAAF1
GOBP_CYTOCHROME_COMPLEX_ASSEMBLY	GOBP_CYTOCHROME_COMPLEX_ASSEMBLY	36	-0.4330576253575	-1.47958542500018	0.00559559092238849	0.0779129322408285	0.0654563762978283	24825	tags=97%, list=44%, signal=55%	FASTKD3/SLC25A33/COA5/UQCC2/TIMM21/COA1/UQCC1/COX20/C12orf73/PET117/COX17/COA6/COA8/LYRM7/TACO1/HCCS/BCS1L/COX14/COX19/UQCC3/COA4/MT-CO3/OXA1L/SCO1/COX10/SMIM20/COX18/TTC19/SURF1/COX15/PET100/COX16/COA3/CYBA/SCO2
GOBP_RIBONUCLEOSIDE_METABOLIC_PROCESS	GOBP_RIBONUCLEOSIDE_METABOLIC_PROCESS	72	-0.336018076550294	-1.32567735936505	0.00559894084334668	0.0779129322408285	0.0654563762978283	31184	tags=97%, list=55%, signal=44%	CARD11/PRTFDC1/NT5C1A/NT5C1B/AICDA/OPA1/MFN1/DLG1/UPP2/ADA/RAB23/GMPS/ADAL/APOBEC3B/MAGI3/CASK/AK4/RHOQ/TJP2/HPRT1/GNAI3/MTAP/AK3/ACP3/AMD1/ADK/CDADC1/DGUOK/RAN/NME2P1/GTPBP1/NME7/PNP/GMPR2/NME6/NT5C2/AHCY/ENTPD4/APOBEC3G/APOBEC3H/GUK1/ENPP4/LRRK2/EFL1/IMPDH2/IMPDH1/UPP1/NME4/MPP1/ENTPD7/GNMT/APOBEC3D/APRT/NME1/APOBEC3F/GIMAP7/ADA2/NME3/LRGUK/NME2/PEMT/NME9/APOBEC3C/NME5/NUDT18/DLG2/CDA/XDH/NT5E/…
GOMF_ALDEHYDE_DEHYDROGENASE_NAD_P_PLUS_ACTIVITY	GOMF_ALDEHYDE_DEHYDROGENASE_NAD_P_PLUS_ACTIVITY	16	-0.65135934699368	-1.70164160729184	0.00572723892774202	0.0791001825377431	0.0664538115112064	7832	tags=69%, list=14%, signal=59%	ALDH3B2/ALDH2/ALDH9A1/ALDH3B1/ADH5/ALDH1A1/ALDH1L1/ALDH3A2/ALDH1A3/ADH4/ALDH3A1
GOBP_RNA_DECAPPING	GOBP_RNA_DECAPPING	16	-0.651170190200099	-1.70114744524174	0.00572723892774202	0.0791001825377431	0.0664538115112064	19751	tags=100%, list=35%, signal=65%	DXO/EDC3/DCP1A/CNOT7/EIF4ENIF1/PATL1/PNRC2/DCP1B/LSM1/NUDT12/PATL2/NOCT/EDC4/ZFP36/DCPS
GOBP_REGULATION_OF_EARLY_ENDOSOME_TO_LATE_ENDOSOME_TRANSPORT	GOBP_REGULATION_OF_EARLY_ENDOSOME_TO_LATE_ENDOSOME_TRANSPORT	18	-0.607777974191267	-1.68268235141179	0.0058286033655275	0.080295314557165	0.0674578683338538	22207	tags=100%, list=39%, signal=61%	RAB21/RDX/SNX12/MSN/MAPK3/SNX3/DENND10/MTMR2/MAPK1/EZR/PTPN23/CHMP3/VPS11/MAP2K1/SRC/MAP2K2/DAB2
GOMF_MHC_CLASS_II_PROTEIN_COMPLEX_BINDING	GOMF_MHC_CLASS_II_PROTEIN_COMPLEX_BINDING	17	-0.658446907426066	-1.745898732269	0.00585740344882707	0.0803619739455079	0.0675138703592129	19340	tags=100%, list=34%, signal=66%	HLA-DOA/HSP90AA1/HSPA8/MS4A1/YWHAE/ANXA11/PKM/CD81/ATP1B1/CD4/HLA-DRA/HLA-DRB1/HLA-DOB/HLA-DMB/HLA-DMA/CD74
GOBP_POSITIVE_REGULATION_OF_CYTOKINE_PRODUCTION_INVOLVED_IN_IMMUNE_RESPONSE	GOBP_POSITIVE_REGULATION_OF_CYTOKINE_PRODUCTION_INVOLVED_IN_IMMUNE_RESPONSE	53	-0.407411338109136	-1.47353104229122	0.00586312887116284	0.0803619739455079	0.0675138703592129	33556	tags=51%, list=59%, signal=21%	LAPTM5/KIR2DL4/LILRB1/CD81/CD226/HK1/NOD2/HLA-F/SASH3/HLA-E/B2M/IL1R1/PRKCZ/FFAR2/SCIMP/IL18R1/TICAM1/RAET1G/HLA-A/F2RL1/TNFRSF14/CD74/HLA-G/IL18/CD36/SLC7A5/TLR4
GOMF_MHC_CLASS_I_PROTEIN_BINDING	GOMF_MHC_CLASS_I_PROTEIN_BINDING	20	-0.585944155581748	-1.68197099326817	0.00591911806634466	0.0808686295408125	0.0679395229222194	6450	tags=35%, list=11%, signal=31%	CD244/HLA-E/TAP1/TUBB4B/CD8A/CD8B/CD8B2
GOBP_PSEUDOURIDINE_SYNTHESIS	GOBP_PSEUDOURIDINE_SYNTHESIS	18	-0.605426904719816	-1.6761732259177	0.00592996784774706	0.0808686295408125	0.0679395229222194	22340	tags=100%, list=39%, signal=61%	DKC1/TRUB1/NAF1/PUS7L/NHP2/PUS7/RPUSD1/GAR1/TSR3/RPUSD3/PUS3/PUSL1/RPUSD2/RPUSD4/PUS1/TRUB2/NOP10
GOBP_SULFUR_COMPOUND_CATABOLIC_PROCESS	GOBP_SULFUR_COMPOUND_CATABOLIC_PROCESS	56	-0.380463687604802	-1.3852217221086	0.00597533164763093	0.0812825264831001	0.0682872468908047	6820	tags=46%, list=12%, signal=41%	GGT3P/GALNS/VCAN/PRELP/GGTLC2/ARSB/GLB1/BGN/MLYCD/FMOD/CSPG4/GGT5/IDUA/NUDT7/MAT1A/ACAN/HEXB/HEXA/GGT2/CTH/TST/MPST/HYAL1/OGN/GGT1/DPEP1
GOCC_U2_SNRNP	GOCC_U2_SNRNP	24	-0.549568777918751	-1.59949031219236	0.00604096396387529	0.0819693706777464	0.0688642798783936	68	tags=8%, list=0%, signal=8%	SNRPN/RNU2-1
GOBP_NEGATIVE_REGULATION_OF_MUSCLE_TISSUE_DEVELOPMENT	GOBP_NEGATIVE_REGULATION_OF_MUSCLE_TISSUE_DEVELOPMENT	11	-0.728550924344806	-1.84888225979935	0.00615799729420685	0.0826661070362856	0.0694496234914919	2768	tags=36%, list=5%, signal=35%	LEF1/FGF3/BMP4/FGF8
GOMF_SUPEROXIDE_GENERATING_NADPH_OXIDASE_ACTIVATOR_ACTIVITY	GOMF_SUPEROXIDE_GENERATING_NADPH_OXIDASE_ACTIVATOR_ACTIVITY	10	-0.710293753755877	-1.80934651618259	0.0061686566757775	0.0826661070362856	0.0694496234914919	16402	tags=100%, list=29%, signal=71%	SH3PXD2A/PDGFB/NCF1C/NCF1/NCF1B/SH3PXD2B/NCF2/NCF4/NOXO1
GOMF_QUINONE_BINDING	GOMF_QUINONE_BINDING	18	-0.604366271875552	-1.67323677832638	0.00613269693667663	0.0826661070362856	0.0694496234914919	22400	tags=67%, list=40%, signal=40%	NDUFS2/MT-ND4/CBR4/COQ10A/AOC1/DHODH/ETFDH/VKORC1/TP53I3/AOC3/NDUFS7/SQOR
GOBP_NEGATIVE_REGULATION_OF_EPITHELIAL_CELL_MIGRATION	GOBP_NEGATIVE_REGULATION_OF_EPITHELIAL_CELL_MIGRATION	101	0.572357337273738	1.31774375924779	0.00614712606415276	0.0826661070362856	0.0694496234914919	8831	tags=17%, list=16%, signal=14%	MIR188/MIR329-1/MIR15B/MIR129-1/MIR505/MIR495/MIR361/MIR206/MIR483/MIR640/MIR494/MIR152/MIR204/MIR101-1/GDF2/MIR133B/ANGPT4
GOBP_BLOOD_VESSEL_ENDOTHELIAL_CELL_MIGRATION	GOBP_BLOOD_VESSEL_ENDOTHELIAL_CELL_MIGRATION	157	0.544950310919557	1.27405119343464	0.00613484409399461	0.0826661070362856	0.0694496234914919	8831	tags=13%, list=16%, signal=11%	MIR188/MIR487B/MIR329-1/MIR15B/MIR129-1/MIR30A/MIR505/MIR495/APOA1/MIR150/MIR361/MIR206/MIR483/MIR640/MIR494/MIR152/MIR204/MIR101-1/GDF2/MIR133B/ANGPT4
GOBP_PYRIMIDINE_RIBONUCLEOSIDE_TRIPHOSPHATE_METABOLIC_PROCESS	GOBP_PYRIMIDINE_RIBONUCLEOSIDE_TRIPHOSPHATE_METABOLIC_PROCESS	18	-0.602527841612162	-1.66814693583476	0.00623406153933884	0.0833363189481	0.0700126833306904	22504	tags=100%, list=40%, signal=60%	CAD/AK3/CTPS2/UCKL1/NME2P1/NME7/NME6/ENTPD4/UCK1/NME4/ENTPD7/UCK2/NME1/NME3/NME2/NME9/NME5
GOBP_POSITIVE_REGULATION_OF_PROTEIN_EXIT_FROM_ENDOPLASMIC_RETICULUM	GOBP_POSITIVE_REGULATION_OF_PROTEIN_EXIT_FROM_ENDOPLASMIC_RETICULUM	15	-0.658801166150184	-1.69902985910213	0.00635977578020144	0.0848074533842626	0.0712486158834598	3530	tags=60%, list=6%, signal=56%	CD81/EDEM2/SAR1B/TMEM30B/SEC16A/SLC51B/SEC16B/CRYZL2P-SEC16B/SLC35D3
GOBP_TRANSLESION_SYNTHESIS	GOBP_TRANSLESION_SYNTHESIS	42	-0.459838007993492	-1.45746395484007	0.0064098133486822	0.0852646915719052	0.0716327517901352	30587	tags=100%, list=54%, signal=46%	RFC4/RFC3/UBE2L6/NPLOC4/REV3L/RFC1/DTL/POLE2/POLH/FAAP20/ZBTB1/RCHY1/SPRTN/POLD3/RFC5/PCLAF/RPA1/POLD1/RPA2/RFC2/PRIMPOL/PCNA/RPA3/POLD2/REV1/POLK/RPS27A/POLDIP2/UBA52/POLN/USP10/TRIM25/MAD2L2/UFD1/POLI/PARP10/POLD4/VCP/UBC/USP43/UBB
GOBP_RIBONUCLEOSIDE_TRIPHOSPHATE_BIOSYNTHETIC_PROCESS	GOBP_RIBONUCLEOSIDE_TRIPHOSPHATE_BIOSYNTHETIC_PROCESS	72	-0.333189439474076	-1.31451766174312	0.0064458208345469	0.0855335147015611	0.0718585960425107	32244	tags=93%, list=57%, signal=40%	LDHC/CTPS1/SLC25A12/AK4/PARP1/CAD/ATP5PF/IL4/ATP6V1A/ATP5F1E/ATP5F1B/SPHK2/ATP5MC3/ATPSCKMT/ATP5PB/ATP5F1C/CTPS2/ATP5F1EP2/UCKL1/ATP6V0C/ATP5PO/ENO1/FLCN/ATP5PD/DGUOK/STOML2/NME2P1/ATP5F1A/NME7/TMSB4X/DNAJC30/NME6/SLC25A13/UQCC3/ATP5MC1/DMAC2L/TREM2/MT-ATP8/PPARA/PKM/AK9/VCP/ALDOA/ATP5MG/ATP5ME/ANTKMT/UCK1/VPS9D1/PRKAG2/ATP5MF/IMPDH2/ATP5MC2/MT-ATP6/TGFB1/IMPDH1/PINK1/NME4/MT-CO2/UCK2/NME1/NME3/A…
GOMF_ARYLSULFATASE_ACTIVITY	GOMF_ARYLSULFATASE_ACTIVITY	14	-0.707829186699022	-1.79209025787265	0.00646211178310345	0.0855400322584892	0.071864071586128	6720	tags=71%, list=12%, signal=63%	ARSH/SULF2/GALNS/STS/ARSB/ARSF/ARSJ/ARSA/ARSD/ARSL
GOBP_P_BODY_ASSEMBLY	GOBP_P_BODY_ASSEMBLY	21	-0.582159209433062	-1.68716686207401	0.00655717878621843	0.0863760728676073	0.0725664477788445	23658	tags=100%, list=42%, signal=58%	LSM14A/NBDY/LSM4/RC3H1/EDC3/CNOT7/CNOT6/CNOT2/DDX6/EIF4ENIF1/PATL1/PAN2/ATXN2L/CNOT6L/LIMD1/PATL2/ATXN2/CNOT1/NOCT/DYNC1H1
GOBP_G0_TO_G1_TRANSITION	GOBP_G0_TO_G1_TRANSITION	47	-0.395376806211422	-1.37107715011093	0.006542658044497	0.0863760728676073	0.0725664477788445	34234	tags=100%, list=60%, signal=40%	E2F1/CDKN2B/CDC7/BMI1/PHC3/CBX5/DUX4/TFDP2/SOX15/CBX3/EZH2/E2F6/EHMT2/CHEK1/EED/RNF2/MGA/RYBP/CDK3/RBBP8/PHC1/FOXO4/RHNO1/SUZ12/RING1/CCN2/RBBP4/RAD51/YAF2/APAF1/TFDP1/MAX/PCGF6/EPC1/MIR503/UXT/MED1/BRCA1/PCGF2/DAB2IP/EHMT1/RRM2/PPP2R5B/L3MBTL2/RBBP7/HLA-G
GOMF_CARBOHYDRATE_DERIVATIVE_TRANSMEMBRANE_TRANSPORTER_ACTIVITY	GOMF_CARBOHYDRATE_DERIVATIVE_TRANSMEMBRANE_TRANSPORTER_ACTIVITY	51	-0.403768801996348	-1.44010005587721	0.00657351026404936	0.0863810305086487	0.0725706128026502	4989	tags=18%, list=9%, signal=16%	SLC35C1/MFSD2A/SLC35D2/SLC37A1/SLC28A2/SLC5A1/ABCC3/SLC17A4/SLC35D3
GOBP_MITOTIC_SPINDLE_ASSEMBLY	GOBP_MITOTIC_SPINDLE_ASSEMBLY	65	-0.371264794862268	-1.40368872286235	0.0066211957408654	0.0867969824238385	0.0729200631993868	35604	tags=100%, list=63%, signal=37%	KIF4B/TPX2/CDC20/KIFC1/ARHGEF10/NEK2/SPICE1/KIF4A/KIFC2/CCSAP/TOGARAM1/KIF23/CEP192/RACGAP1/AURKC/CHEK2/KIF11/STAG2/LSM14A/MZT1/PLK1/STAG1/MYBL2/CEP97/SMC3/HSPA1B/FLNA/MAP9/CLASP1/CHMP2B/ABRAXAS2/AURKB/CHMP5/TASOR/HNRNPU/BCCIP/CLASP2/CHMP4B/PIBF1/PRC1/VPS4B/SMC1A/TPR/DRG1/CHMP1B/AAAS/MISP/CHMP4C/ABRAXAS1/ZNF207/RCC1/RHOA/KIF3B/KPNB1/GOLGA2/WRAP73/EML3/KIF2A/RAB11A/CCDC61/HSPA1A/CHMP2A/CHMP1A/TOGA…
GOMF_NUCLEOBASE_CONTAINING_COMPOUND_KINASE_ACTIVITY	GOMF_NUCLEOBASE_CONTAINING_COMPOUND_KINASE_ACTIVITY	42	-0.456503433782763	-1.44689496830048	0.00667550276348705	0.0872975168152631	0.0733405732037314	23921	tags=95%, list=42%, signal=55%	DLG1/DCK/CLP1/MAGI3/CASK/AK2/AK4/TJP2/TK1/NOL9/AK3/N4BP2/AK6/UCKL1/ADK/DTYMK/DGUOK/PNKP/NME2P1/NME7/NME6/AK5/GUK1/AK9/AK1/UCK1/CMPK1/NME4/MPP1/UCK2/NME1/TK2/NME3/LRGUK/NME2/NME9/NME5/DLG2/AK7/AK8
GOMF_STRUCTURAL_CONSTITUENT_OF_SKIN_EPIDERMIS	GOMF_STRUCTURAL_CONSTITUENT_OF_SKIN_EPIDERMIS	15	-0.6565840347967	-1.69331193909125	0.00671065454399205	0.0874131676491343	0.0734377340252191	2978	tags=67%, list=5%, signal=63%	PKP1/KRT82/LORICRIN/SPRR1A/KRT1/SPRR2E/KRT84/KRT2/KRTAP1-3/KRT36
GOBP_REGULATION_OF_SYSTEMIC_ARTERIAL_BLOOD_PRESSURE_BY_CIRCULATORY_RENIN_ANGIOTENSIN	GOBP_REGULATION_OF_SYSTEMIC_ARTERIAL_BLOOD_PRESSURE_BY_CIRCULATORY_RENIN_ANGIOTENSIN	18	-0.599560291395684	-1.65993103366615	0.00674088506462276	0.0874131676491343	0.0734377340252191	4881	tags=44%, list=9%, signal=41%	CTSZ/F2RL1/OR51E2/ACE2/PCSK5/CPA3/SUCNR1/CES1
GOBP_INTRINSIC_APOPTOTIC_SIGNALING_PATHWAY_BY_P53_CLASS_MEDIATOR	GOBP_INTRINSIC_APOPTOTIC_SIGNALING_PATHWAY_BY_P53_CLASS_MEDIATOR	74	-0.35131388835647	-1.38491576866926	0.00672384789801353	0.0874131676491343	0.0734377340252191	29307	tags=97%, list=52%, signal=47%	TP63/BRCA2/DYRK2/TP53BP2/IFI16/CHEK2/USP28/MARCHF7/TAF9B/JMY/BCL2L12/TOPORS/MSH2/E2F2/POU4F1/BAG6/SIRT1/SNW1/CDIP1/KDM1A/PPP1R13B/TRIAP1/ARMC10/HNRNPK/ING2/BDKRB2/DDX5/HIPK2/PDK2/RRP8/EP300/PRKN/RPS7/PTTG1IP/BCL2/WWOX/MYBBP1A/FHIT/PML/TMEM109/RPL11/STK11/TP53/MIF/ZNF385A/HIPK1/EDA2R/HINT1/BAX/MUC1/PMAIP1/SHISA5/MDM2/ELL3/TAF9/PERP/BOK/BCL3/NUPR1/RPS27L/PYCARD/DDIT4/PHLDA3/CD74/AEN/RPL26/UBB/CD44/…
GOMF_TAU_PROTEIN_BINDING	GOMF_TAU_PROTEIN_BINDING	44	-0.417391765704584	-1.38318039749121	0.00674892945647176	0.0874131676491343	0.0734377340252191	32988	tags=98%, list=58%, signal=41%	TTBK1/BRSK1/SNCA/APOE/HDAC6/MARK4/GSK3B/ROCK1/DYRK1A/SMAD2/ROCK2/FYN/LGMN/FKBP4/HSP90AB1/MARK2/MARK3/GSK3A/PICALM/TAOK1/PRKAA1/BRSK2/PPP5C/HSP90AA1/PPP2CA/BIN1/PIN1/PPP2CB/BAG2/PPP2R2A/TTBK2/S100B/EP300/AATF/DCTN1/CDK5/TAOK2/STUB1/MAP1A/MARK1/ACTB/HSPA2/CLU
GOCC_ENDOPLASMIC_RETICULUM_QUALITY_CONTROL_COMPARTMENT	GOCC_ENDOPLASMIC_RETICULUM_QUALITY_CONTROL_COMPARTMENT	26	-0.5228245111559	-1.57570569845143	0.0068452034477154	0.0882379320617408	0.0741306368360357	27017	tags=100%, list=48%, signal=52%	MARCHF6/RNF139/UGGT2/RNF5/SEL1L/RNF185/CALR/DERL2/RNF103/RHBDD1/TRIM13/EDEM3/OS9/EDEM1/EDEM2/MAN1B1/SYVN1/ERLEC1/HERPUD1/UGGT1/SEC61B/AMFR/ASGR2/FBXO6/ERN2
GOBP_POSITIVE_REGULATION_OF_ISOTYPE_SWITCHING	GOBP_POSITIVE_REGULATION_OF_ISOTYPE_SWITCHING	26	-0.522099642869771	-1.57352106658221	0.0068452034477154	0.0882379320617408	0.0741306368360357	27058	tags=100%, list=48%, signal=52%	CD40/KMT5C/MLH1/KMT5B/TFRC/MSH2/SHLD3/CLCF1/EXOSC3/NSD2/IL4/HMCES/EXOSC6/SHLD2/MAD2L2/TNFSF4/PAXIP1/SHLD1/CD28/TP53BP1/PTPRC/TGFB1/TBX21/TNFSF13/IL2
GOBP_MITOCHONDRIAL_CALCIUM_ION_TRANSMEMBRANE_TRANSPORT	GOBP_MITOCHONDRIAL_CALCIUM_ION_TRANSMEMBRANE_TRANSPORT	25	-0.531725686402772	-1.59617825752953	0.00690937609751505	0.0888535919048611	0.074647866276691	26513	tags=100%, list=47%, signal=53%	OPA1/MCUB/SLC25A23/PARL/AFG3L2/MAIP1/YME1L1/MICU2/LETM1/PHB2/MICU1/STOML2/PSEN2/SLC8B1/PMPCA/MCU/MICU3/PHB/PMPCB/SPG7/VDAC1/SMDT1/BHLHA15/SLC8A3
GOBP_PROTEIN_ADP_RIBOSYLATION	GOBP_PROTEIN_ADP_RIBOSYLATION	34	-0.448120380521272	-1.5270604194836	0.00692599153894585	0.0888562042460967	0.0746500609622973	31246	tags=100%, list=55%, signal=45%	ART4/PARP14/SIRT5/PARP2/KAT2B/PARP11/SIRT2/SIRT4/TNKS/PARP1/TIPARP/PARP9/TNKS2/PUM3/PARP6/PARP12/HPF1/PNKP/XRCC1/ARF4/TINF2/PARP4/PARP8/PARP10/PARP16/ART1/SIRT3/WARS1/PARP3/SIRT6/PARP15/IFNG/ART3
GOBP_MACROPHAGE_CYTOKINE_PRODUCTION	GOBP_MACROPHAGE_CYTOKINE_PRODUCTION	15	-0.654711207674515	-1.68848197010361	0.00697381379088434	0.0892582219003495	0.0749878048784652	3906	tags=67%, list=7%, signal=62%	WNT5A/LAPTM5/LILRB1/TGFB1/IRAK3/TGFB2/CD74/HLA-G/CD36/TLR4
GOBP_LYMPHOCYTE_CHEMOTAXIS	GOBP_LYMPHOCYTE_CHEMOTAXIS	58	-0.402812865185991	-1.4964773132034	0.00703180454677844	0.0897881835289114	0.0754330373550884	5118	tags=36%, list=9%, signal=33%	TMEM102/KLRK1/CCL24/PTK2B/CXCL13/CCL1/CXCR3/CCL5/CCL21/CCL18/C10orf99/CCL14/PIK3CG/CX3CL1/SLC12A2/CH25H/CXCL14/CCL20/SAA1/S100A7/CCL15
GOBP_HYALURONAN_METABOLIC_PROCESS	GOBP_HYALURONAN_METABOLIC_PROCESS	39	-0.444352974651321	-1.46965829771905	0.00705531029344635	0.0898763527734554	0.0755071102860228	4791	tags=28%, list=8%, signal=26%	ITIH3/HEXB/HEXA/CD44/HYAL1/CEMIP2/SMPD3/HAS3/CEMIP/ITIH2/ITIH1
GOBP_INTERMEMBRANE_LIPID_TRANSFER	GOBP_INTERMEMBRANE_LIPID_TRANSFER	46	-0.421388992772711	-1.44624063604135	0.00712386998183131	0.0903246652965684	0.0758837475446643	2842	tags=9%, list=5%, signal=8%	GLTPD2/APOA4/APOA2/APOB
GOMF_LIPID_TRANSFER_ACTIVITY	GOMF_LIPID_TRANSFER_ACTIVITY	46	-0.421388992772711	-1.44624063604135	0.00712386998183131	0.0903246652965684	0.0758837475446643	2842	tags=9%, list=5%, signal=8%	GLTPD2/APOA4/APOA2/APOB
GOBP_MITOPHAGY	GOBP_MITOPHAGY	24	-0.543808782971501	-1.58272615730115	0.00717769311075174	0.0907944637888082	0.0762784356408221	25829	tags=100%, list=46%, signal=54%	OPTN/ATG14/RNF41/USP30/VPS13D/HUWE1/MFN2/PHB2/ATG13/CDC37/HTRA2/AMBRA1/PRKN/TIGAR/TSC2/VPS13C/SQSTM1/MAP1LC3B/TP53/VDAC1/TOMM7/PINK1/BECN1
GOBP_PYRIMIDINE_RIBONUCLEOTIDE_BIOSYNTHETIC_PROCESS	GOBP_PYRIMIDINE_RIBONUCLEOTIDE_BIOSYNTHETIC_PROCESS	22	-0.584308595269243	-1.70815327602247	0.00724138970838145	0.0909626076129401	0.0764196969835542	23537	tags=100%, list=42%, signal=58%	CTPS1/UMPS/CAD/UPRT/CTPS2/UCKL1/NME2P1/NME7/NME6/AK5/UCK1/DHODH/CMPK1/UPP1/NME4/UCK2/NME1/NME3/NME2/NME9/NME5
GOBP_NUCLEOTIDE_SUGAR_METABOLIC_PROCESS	GOBP_NUCLEOTIDE_SUGAR_METABOLIC_PROCESS	37	-0.46932652005492	-1.57592417617183	0.00721712714759505	0.0909626076129401	0.0764196969835542	25473	tags=97%, list=45%, signal=54%	UGGT2/EXTL2/MGAT1/TGDS/GSK3A/UXS1/NAGK/GNPDA1/UGP2/SLC35A3/GNPDA2/RENBP/PARG/SLC35D1/GALT/UAP1L1/PMM2/PGM3/GFUS/GMDS/UAP1/GFPT2/GFPT1/UGGT1/AMDHD2/DPAGT1/FCSK/MPI/GNPNAT1/UGDH/GMPPB/GNE/NANS/CSGALNACT1/PMM1/B4GALNT2
GOBP_POSITIVE_REGULATION_OF_ESTABLISHMENT_OF_PROTEIN_LOCALIZATION_TO_MITOCHONDRION	GOBP_POSITIVE_REGULATION_OF_ESTABLISHMENT_OF_PROTEIN_LOCALIZATION_TO_MITOCHONDRION	58	-0.401273660003538	-1.49075906079644	0.00723710911448116	0.0909626076129401	0.0764196969835542	33905	tags=100%, list=60%, signal=40%	UBL4B/TP63/PDCD5/TP53BP2/YWHAZ/TFDP2/RNF31/USP36/UBE2J2/PPP3R1/RHOU/HUWE1/YWHAQ/YWHAB/GSK3A/BAP1/UBL5/PRKAA1/TFDP1/FZD5/ARIH2/SAE1/ATG13/PPP1R13B/UBE2D3/FBXW7/NPEPPS/CASP8/HSPA1L/MAPK8/BAD/YWHAG/YWHAE/HTRA2/UBE2L3/NMT1/BCL2/LEPROT/CSNK2A2/SH3GLB1/VPS11/BID/YWHAH/TP53/TOMM7/PINK1/RAC2/MICALL2/PMAIP1/PPP3CC/SREBF2/BBC3/HPS4/ABLIM3/GZMB/TP73/SFN
GOMF_OXIDOREDUCTASE_ACTIVITY_ACTING_ON_THE_CH_CH_GROUP_OF_DONORS_NAD_OR_NADP_AS_ACCEPTOR	GOMF_OXIDOREDUCTASE_ACTIVITY_ACTING_ON_THE_CH_CH_GROUP_OF_DONORS_NAD_OR_NADP_AS_ACCEPTOR	26	-0.520027754832338	-1.56727674230614	0.00728446377930391	0.0912918678267393	0.0766963157660141	5497	tags=31%, list=10%, signal=28%	PECR/DECR2/TBXAS1/SRD5A3/AKR1C3/SRD5A2/AKR1C1/AKR1C2
GOBP_CLEAVAGE_INVOLVED_IN_RRNA_PROCESSING	GOBP_CLEAVAGE_INVOLVED_IN_RRNA_PROCESSING	27	-0.52299287494917	-1.57640221253456	0.00733545624184856	0.091560987123798	0.0769224088351703	27008	tags=100%, list=48%, signal=52%	RPP40/UTP23/EXOSC3/ERI3/UTP20/RRP36/ABT1/NOL9/EXOSC10/EXOSC9/RCL1/NHP2/RRS1/EXOSC8/BOP1/BMS1/TSR1/RPS21/NOP9/EXOSC2/ERI2/NOP14/ERI1/TBL3/EXOSC7/NOB1
GOBP_VESICLE_TARGETING_TO_FROM_OR_WITHIN_GOLGI	GOBP_VESICLE_TARGETING_TO_FROM_OR_WITHIN_GOLGI	74	-0.348982161034592	-1.37572385783587	0.00733976143548732	0.091560987123798	0.0769224088351703	22954	tags=95%, list=41%, signal=56%	MAPK15/SEC23A/TRAPPC10/CEP19/TRAPPC6B/PDCD6/CUL3/F8/TFG/MCFD2/SCFD1/TRAPPC3/PPP6R3/SEC22B/SAR1A/PEF1/CSNK1D/AP1AR/TRAPPC9/SEC23IP/TBC1D20/LMAN1/ARFGAP2/RAB1A/GOSR1/USO1/SEC24B/SEC24A/PPP6R1/COL7A1/TRAPPC2/SEC31A/GORASP1/KLHL12/CNIH1/GOSR2/TMED9/GOLGA2/CTSC/STX5/PPP6C/BET1/TMED2/SEC24C/TRAPPC5/CD59/TRAPPC6A/SEC13/PREB/SAR1B/TRAPPC4/NAPA/GBF1/TMED10/SEC16A/SEC24D/TRAPPC1/RAB1B/NSF/CNIH3/WIPI1/TRAPP…
GOMF_SIGNALING_RECEPTOR_COMPLEX_ADAPTOR_ACTIVITY	GOMF_SIGNALING_RECEPTOR_COMPLEX_ADAPTOR_ACTIVITY	43	-0.423569661511643	-1.36398798815016	0.00740942164398892	0.0922174914495541	0.0774739526283754	26200	tags=98%, list=46%, signal=52%	LAT/GAB2/SHANK1/FRS2/SH2B2/GRIP1/GRIP2/NCK1/SHC1/SPATA2/PIK3R1/PTPN11/DLG5/SH2B1/SAV1/NUP62/CRK/G3BP2/IRS1/MMS19/STAP1/SH2B3/MAPK8IP3/SHANK3/DEDD2/DOK2/NCK2/SPAG9/LRRK2/LDLRAP1/SHANK2/SORBS1/AXIN1/BLNK/RGS14/TRAT1/ROPN1B/CD3G/HOMER2/TRADD/CD3E/CARD10
GOBP_CELL_SURFACE_RECEPTOR_SIGNALING_PATHWAY_INVOLVED_IN_HEART_DEVELOPMENT	GOBP_CELL_SURFACE_RECEPTOR_SIGNALING_PATHWAY_INVOLVED_IN_HEART_DEVELOPMENT	28	-0.538257654812472	-1.67778022893219	0.00743902794923813	0.092303610344792	0.0775463030155437	6642	tags=43%, list=12%, signal=38%	ACVR1/JAG1/HEY2/WNT11/GALNT11/BMP2/HEYL/NOG/MSX1/WNT3A/BMP4/DKK1
GOBP_REGULATION_OF_EXOSOMAL_SECRETION	GOBP_REGULATION_OF_EXOSOMAL_SECRETION	16	-0.638902637347098	-1.66909911669519	0.00745043918002846	0.092303610344792	0.0775463030155437	20445	tags=100%, list=36%, signal=64%	HGS/SDC4/RAB7A/SDCBP/VPS4B/PDCD6IP/TSG101/PRKN/VPS4A/SNF8/CHMP2A/ATP13A2/IFNG/SDC1/SMPD3
GOBP_RRNA_METHYLATION	GOBP_RRNA_METHYLATION	28	-0.537747524752475	-1.67619012404247	0.00752308387291447	0.0929908129862077	0.0781236371421856	26174	tags=96%, list=46%, signal=52%	NOP2/FBL/BMT2/TRMT112/NSUN5P1/TRMT61B/MRM2/NSUN4/TFB2M/NSUN3/MTERF4/BUD23/FTSJ3/DIMT1/EMG1/METTL5/FBLL1/ZCCHC4/METTL16/NSUN5/FDXACB1/RRNAD1/METTL15/NSUN5P2/MRM3/TFB1M/MRM1
GOBP_NEGATIVE_REGULATION_OF_CELL_MIGRATION_INVOLVED_IN_SPROUTING_ANGIOGENESIS	GOBP_NEGATIVE_REGULATION_OF_CELL_MIGRATION_INVOLVED_IN_SPROUTING_ANGIOGENESIS	35	0.659456437525271	1.43123047848592	0.00754315151701578	0.0930264745173654	0.0781535971826524	5949	tags=20%, list=11%, signal=18%	MIR188/MIR329-1/MIR495/MIR361/MIR206/MIR483/MIR494
GOCC_PRERIBOSOME_LARGE_SUBUNIT_PRECURSOR	GOCC_PRERIBOSOME_LARGE_SUBUNIT_PRECURSOR	23	-0.552550163528684	-1.60704180048792	0.00758196673703372	0.0932926543506832	0.0783772207433558	25334	tags=100%, list=45%, signal=55%	RRP1/RRP1B/EBNA1BP2/RRP15/WDR12/RPF1/WDR37/PPAN/WDR74/LAS1L/MRTO4/ZNF622/FTSJ3/MAK16/NOC2L/PES1/RRS1/BOP1/NIP7/NSA2/EIF6/FBXW9
GOBP_REGULATION_OF_GLUCAGON_SECRETION	GOBP_REGULATION_OF_GLUCAGON_SECRETION	10	-0.702915977479486	-1.79055294840549	0.00764004206589499	0.0937871088728846	0.0787926229151973	743	tags=30%, list=1%, signal=30%	FAM3D/CRH/CARTPT
GOBP_NEGATIVE_REGULATION_OF_INTRINSIC_APOPTOTIC_SIGNALING_PATHWAY_BY_P53_CLASS_MEDIATOR	GOBP_NEGATIVE_REGULATION_OF_INTRINSIC_APOPTOTIC_SIGNALING_PATHWAY_BY_P53_CLASS_MEDIATOR	20	-0.575024748974685	-1.65062649567088	0.00765679758437661	0.0937871088728846	0.0787926229151973	24061	tags=100%, list=43%, signal=58%	TAF9B/BCL2L12/SIRT1/KDM1A/TRIAP1/ARMC10/ING2/BDKRB2/PRKN/PTTG1IP/BCL2/MIF/ZNF385A/MUC1/MDM2/ELL3/TAF9/CD74/CD44
GOBP_REGULATION_OF_DEFENSE_RESPONSE_TO_VIRUS_BY_VIRUS	GOBP_REGULATION_OF_DEFENSE_RESPONSE_TO_VIRUS_BY_VIRUS	29	-0.504358280733393	-1.57611139459317	0.00786509964067376	0.0961211048636743	0.0807534645297643	28063	tags=100%, list=50%, signal=50%	AP1S2/SCRIB/AP2M1/FYN/ATP6V1H/PAK2/HCK/AP1M1/AP1M2/PACS1/RAC1/AP2A1/AP1S3/AP1G1/AP2S1/CD28/DOCK2/AP1B1/CD4/ARF1/AP1S1/B2M/CD247/AP2B1/ELMO1/AP2A2/LCK/CD8B
GOBP_RESPONSE_TO_ARSENIC_CONTAINING_SUBSTANCE	GOBP_RESPONSE_TO_ARSENIC_CONTAINING_SUBSTANCE	30	-0.494566279106692	-1.59787502605289	0.00798388803318917	0.0967047468615689	0.081243795071032	2537	tags=40%, list=4%, signal=38%	GSTO1/MKNK2/SERPINF1/GSTO2/ALAD/MAPK13/CDKN1A/HMOX1/ZC3H12A/TNFRSF11B/NEFL/ABCC2
GOBP_MICROVILLUS_ORGANIZATION	GOBP_MICROVILLUS_ORGANIZATION	24	-0.538365277519714	-1.56688312803105	0.00798264578668333	0.0967047468615689	0.081243795071032	7088	tags=46%, list=13%, signal=40%	TWF2/PLS1/ATP8B1/PODXL/RAP1GAP/FXYD5/CDHR2/VIL1/MYO1A/CDHR5/USH1C
GOBP_REGULATION_OF_VASCULAR_ASSOCIATED_SMOOTH_MUSCLE_CELL_DIFFERENTIATION	GOBP_REGULATION_OF_VASCULAR_ASSOCIATED_SMOOTH_MUSCLE_CELL_DIFFERENTIATION	23	0.706819672022249	1.47235965005533	0.00798430399836005	0.0967047468615689	0.081243795071032	209	tags=9%, list=0%, signal=9%	MIR100/MIR15B
GOBP_RAC_PROTEIN_SIGNAL_TRANSDUCTION	GOBP_RAC_PROTEIN_SIGNAL_TRANSDUCTION	39	-0.439388912191424	-1.45324009867288	0.00794337764313445	0.0967047468615689	0.081243795071032	26581	tags=97%, list=47%, signal=52%	KRAS/HACE1/AUTS2/OGT/ABI2/SSX2IP/NCKAP1/PIK3CB/CADM4/ALS2/ARHGAP24/GARRE1/ARF6/SH3BP1/WASF2/TIAM1/DNM2/STMN3/CRK/BRK1/ARHGAP44/AIF1/FARP2/ARHGAP17/RAC1/HACD3/CDH13/NISCH/DBNL/RHOH/DYNLT1/RAC2/RHOG/CYFIP1/ELMO1/EPS8/PIK3CG/RASGRF1
GOBP_PROTEIN_POLYGLUTAMYLATION	GOBP_PROTEIN_POLYGLUTAMYLATION	13	-0.703137428192665	-1.83797427546818	0.0080220920737888	0.0969411964986765	0.0814424416368442	16809	tags=100%, list=30%, signal=70%	TTLL4/CEP41/TTLL5/TTLL9/CFAP20/TTLL13P/TTLL11/TPGS1/TTLL7/TTLL2/TTLL6/TTLL1
GOBP_POSITIVE_REGULATION_OF_TRANSCRIPTION_FROM_RNA_POLYMERASE_II_PROMOTER_INVOLVED_IN_CELLULAR_RESPONSE_TO_CHEMICAL_STIMULUS	GOBP_POSITIVE_REGULATION_OF_TRANSCRIPTION_FROM_RNA_POLYMERASE_II_PROMOTER_INVOLVED_IN_CELLULAR_RESPONSE_TO_CHEMICAL_STIMULUS	22	-0.576094481993276	-1.68414034070787	0.00803963746359544	0.0969411964986765	0.0814424416368442	19729	tags=95%, list=35%, signal=62%	CHD6/SMAD4/NFE2L2/SMAD5/SMAD1/CARF/RELA/NOTCH1/RBPJ/EP300/ATF4/HIF1A/CREB3/SESN2/TP53/BMP2/XBP1/DLX5/MT3/SMAD9/RUNX2
GOMF_SULFURIC_ESTER_HYDROLASE_ACTIVITY	GOMF_SULFURIC_ESTER_HYDROLASE_ACTIVITY	17	-0.635436310382207	-1.68488519912831	0.0081381111223584	0.0971419001088439	0.0816110571754155	6720	tags=65%, list=12%, signal=57%	ARSH/SULF2/SGSH/GALNS/STS/ARSB/ARSF/ARSJ/ARSA/ARSD/ARSL
GOBP_MESODERMAL_CELL_DIFFERENTIATION	GOBP_MESODERMAL_CELL_DIFFERENTIATION	32	-0.472627958201861	-1.56563024138046	0.00814599605641211	0.0971419001088439	0.0816110571754155	5575	tags=47%, list=10%, signal=42%	ITGB4/EYA2/ITGA3/HOXA11/KLF4/TRIM15/ITGA2/FOXF1/MIR145/SFRP2/NODAL/WNT3A/FOXC2/BMP4/DKK1
GOMF_CATALYTIC_ACTIVITY_ACTING_ON_A_RRNA	GOMF_CATALYTIC_ACTIVITY_ACTING_ON_A_RRNA	24	-0.537709497206704	-1.56497451476965	0.00811680476913084	0.0971419001088439	0.0816110571754155	26174	tags=96%, list=46%, signal=52%	NOP2/FBL/BMT2/TRMT112/TRMT61B/MRM2/NSUN4/TFB2M/BUD23/FTSJ3/DIMT1/EMG1/METTL5/FBLL1/ZCCHC4/METTL16/NSUN5/FDXACB1/RRNAD1/METTL15/MRM3/TFB1M/MRM1
GOBP_GTP_METABOLIC_PROCESS	GOBP_GTP_METABOLIC_PROCESS	24	-0.537515027225797	-1.5644085203701	0.00811680476913084	0.0971419001088439	0.0816110571754155	26185	tags=100%, list=46%, signal=54%	MFN1/RAB23/AK4/RHOQ/GNAI3/AK3/RAN/NME2P1/GTPBP1/NME7/NME6/LRRK2/EFL1/IMPDH2/IMPDH1/NME4/ENTPD7/NME1/GIMAP7/NME3/NME2/NME9/NME5
GOBP_NEGATIVE_REGULATION_OF_MACROAUTOPHAGY	GOBP_NEGATIVE_REGULATION_OF_MACROAUTOPHAGY	35	-0.450763001078634	-1.56047155460478	0.00813471885885197	0.0971419001088439	0.0816110571754155	31097	tags=100%, list=55%, signal=45%	PIK3CA/NRBP2/LZTS1/SMG1/UBQLN4/USP36/FEZ2/RUBCN/RNF41/MTM1/USP30/CHMP4A/TMEM39B/SCFD1/TMEM39A/CLEC16A/QSOX1/SEC22B/CHMP4B/TSC1/NPC1/POLDIP2/PHF23/TIGAR/AKT1/TSC2/SMCR8/LRRK2/MTOR/TP53/PINK1/BECN1/NUPR1/HMOX1
GOBP_HISTONE_MONOUBIQUITINATION	GOBP_HISTONE_MONOUBIQUITINATION	29	-0.499690588588907	-1.56152493283293	0.00825793707679472	0.0982603765577288	0.0825507139591208	28327	tags=100%, list=50%, signal=50%	CUL4B/DTX3L/RNF2/RNF168/UBE2E1/RYBP/ATXN7L3/PAF1/WAC/RING1/CDC73/PCGF6/RNF40/TRIM37/DDB1/SKP1/PCGF3/BCOR/KDM2B/RAG1/RNF20/CTR9/PCGF5/PCGF1/PCGF2/UHRF1/LEO1/DDB2
GOBP_REGULATION_OF_TELOMERE_CAPPING	GOBP_REGULATION_OF_TELOMERE_CAPPING	26	-0.517644354867225	-1.56009357314214	0.00831373392736745	0.0987073585148407	0.0829262333798586	27310	tags=96%, list=48%, signal=50%	MAPK15/TNKS/ERCC4/PKIB/AURKB/ATM/TNKS2/MAPKAPK5/MAPK3/RTEL1/HNRNPD/NEK7/MAP2K7/ERCC1/NABP2/MAP3K4/NBN/PNKP/XRCC1/USP7/MAPK1/RAD50/TERF2/SMG6/PRKCQ
GOBP_CELL_REDOX_HOMEOSTASIS	GOBP_CELL_REDOX_HOMEOSTASIS	43	-0.417667057663638	-1.34498029831998	0.00834391942844156	0.0988489710844258	0.0830452052292893	20657	tags=44%, list=37%, signal=28%	HVCN1/SELENOS/TXN2/NOS1/RAC2/PRDX4/GPX1/LPO/TXNRD1/NCF2/GSR/TXN/NCF4/NOS3/ERO1A/CYBA/GCLC/NQO1/NOS2
GOMF_RIBOSOME_BINDING	GOMF_RIBOSOME_BINDING	56	-0.369012240854737	-1.34352840601943	0.00842188091754111	0.0995547233353004	0.0836381232927951	35728	tags=100%, list=63%, signal=37%	CPEB1/SEC61A2/FMR1/RICTOR/GEMIN5/YTHDF3/SHFL/NAA16/NAA15/YTHDF1/MAIP1/OLA1/BAG6/EIF3K/CPEB2/EIF2A/LETM1/ETF1/GCN1/EIF2S1/PRMT3/SRP72/GUF1/SBDS/EIF3C/IGHMBP2/CPEB3/SRP19/SRP68/RPN2/TACO1/PYM1/SPCS1/LETM2/ZNF598/ERI1/RPSA/EIF5A/OXA1L/HSPA5/CPEB4/C1QBP/EIF5AL1/LETMD1/MTIF3/EIF6/MTOR/EFL1/SEC61A1/NAA10/MRPS27/RACK1/EEF2/ZC3H12A/EIF5A2
GOBP_AMINO_SUGAR_BIOSYNTHETIC_PROCESS	GOBP_AMINO_SUGAR_BIOSYNTHETIC_PROCESS	13	-0.69868316394167	-1.82633099951499	0.00848048385179421	0.0995950966889671	0.0836720418394857	17061	tags=100%, list=30%, signal=70%	NAGK/GNPDA1/GNPDA2/RENBP/UAP1L1/PGM3/UAP1/GFPT2/GFPT1/AMDHD2/GNPNAT1/GNE
GOBP_VACUOLAR_ACIDIFICATION	GOBP_VACUOLAR_ACIDIFICATION	23	-0.546079731282595	-1.58822313790662	0.00844493677997567	0.0995950966889671	0.0836720418394857	25700	tags=100%, list=45%, signal=55%	CLIC4/CLN5/ATP6V0A2/ATP6AP2/SLC11A1/ATP6V0D2/DMXL2/ATP6V1H/DMXL1/CLN3/CCDC115/SNAPIN/TMEM199/ATP6V0E1/TMEM9/GRN/ATP6V0A4/ATP6V0E2/ATP6V0A1/ATP6V0D1/CLN6/TCIRG1
GOBP_CELLULAR_PIGMENTATION	GOBP_CELLULAR_PIGMENTATION	52	-0.397876125037803	-1.40490107441174	0.00846892359932775	0.0995950966889671	0.0836720418394857	29979	tags=98%, list=53%, signal=46%	ANKRD27/ASIP/RAB32/CDH3/BLOC1S3/BLOC1S5/KIF13A/MYO5A/ARL6/RAB29/PIKFYVE/MKKS/RAB38/SHROOM3/VPS33A/LYST/SNAPIN/AP1M1/POMC/RAB27A/DTNBP1/BLOC1S2/RAB1A/MYO7A/BLOC1S6/BBS7/AP3B1/DCTN2/BLOC1S4/BCL2/ZEB2/AP1G1/VPS33B/BBS5/TRAPPC6A/RAB17/RAB11B/MREG/SHROOM2/RAB11A/CD63/GPR143/BLOC1S1/BBS2/BBS4/AP3D1/HPS1/HPS4/MLPH/RAB27B/PMEL
GOBP_REGULATION_OF_MITOCHONDRIAL_MEMBRANE_PERMEABILITY	GOBP_REGULATION_OF_MITOCHONDRIAL_MEMBRANE_PERMEABILITY	72	-0.326755355142522	-1.28913355141741	0.00851597917217471	0.0997954788704629	0.0838403873387262	30721	tags=97%, list=54%, signal=44%	MTRNR2L5/TP63/BMF/TP53BP2/YWHAZ/MPV17L/TFDP2/TMEM14A/BAK1/GSK3B/VDAC2/PPP3R1/BCL2L1/YWHAQ/YWHAB/GSK3A/PPIF/TFDP1/ATF2/ACAA2/PPP1R13B/THEM4/CHCHD10/RHOT1/FZD9/BCL2L11/CAMK2A/BLOC1S2/SLC25A5/CASP8/MAPK8/BAD/YWHAG/YWHAE/MOAP1/HEBP2/RTL10/BNIP3L/MUL1/CNP/NMT1/BCL2/BNIP3/ALKBH7/NAIF1/RHOT2/ZNF205/BID/ATP5IF1/YWHAH/TP53/SPG7/HK2/HIP1R/SLC9A1/DYNLT1/SLC35F6/HSPA1A/BAX/PMAIP1/TMEM102/NOL3/PPP3CC/EYA2/BOK…
GOMF_NUCLEOSIDE_DIPHOSPHATE_KINASE_ACTIVITY	GOMF_NUCLEOSIDE_DIPHOSPHATE_KINASE_ACTIVITY	18	-0.585778361142245	-1.6217746479618	0.00866681996749837	0.101343765235499	0.0851411369320461	7473	tags=61%, list=13%, signal=53%	AK9/AK1/CMPK1/NME4/NME1/NME3/NME2/NME9/NME5/AK7/AK8
GOBP_UBIQUITIN_DEPENDENT_PROTEIN_CATABOLIC_PROCESS_VIA_THE_MULTIVESICULAR_BODY_SORTING_PATHWAY	GOBP_UBIQUITIN_DEPENDENT_PROTEIN_CATABOLIC_PROCESS_VIA_THE_MULTIVESICULAR_BODY_SORTING_PATHWAY	23	-0.543799169097498	-1.58159033060337	0.00869149996064372	0.101413320661477	0.085199571982626	25829	tags=100%, list=46%, signal=54%	RNF115/MVB12A/STAM/VPS37D/PLAA/UBAP1/MVB12B/VPS4B/VPS37A/TSG101/UBAP1L/PTPN23/VPS4A/VPS37C/VPS36/NEDD4/SNF8/VPS28/VPS37B/VPS25/RNF126/TOM1L1
GOBP_REGULATION_OF_SYSTEMIC_ARTERIAL_BLOOD_PRESSURE_MEDIATED_BY_A_CHEMICAL_SIGNAL	GOBP_REGULATION_OF_SYSTEMIC_ARTERIAL_BLOOD_PRESSURE_MEDIATED_BY_A_CHEMICAL_SIGNAL	46	-0.413891254215028	-1.42050779924087	0.00876295172503544	0.102027141159875	0.0857152561491299	4985	tags=39%, list=9%, signal=36%	PDE4D/AVPR1B/CTSZ/SOD2/NOS3/AVPR2/F2RL1/OR51E2/SERPINF2/ACE2/AGT/PCSK5/CORIN/CPA3/SUCNR1/CES1/EDN3/AGTR1
GOMF_ESTROGEN_RECEPTOR_BINDING	GOMF_ESTROGEN_RECEPTOR_BINDING	41	-0.436910888287619	-1.42316257275554	0.00879445828146168	0.102174242780759	0.0858388394718679	31883	tags=100%, list=56%, signal=44%	CCDC62/PPARGC1B/DCAF13/PPARG/ARID5A/RERG/NSD1/NCOA6/PARP1/LCOR/NCOA1/LATS1/PHB2/STRN/PCNA/WBP2/PRMT2/MED1/DCAF1/ARRB1/MMS19/NRIP1/CTNNB1/NKX3-1/PPID/DDX54/TRIP4/PAGR1/CNOT1/SRC/TAF10/TACC1/PADI2/WIPI1/DNAAF4/ZNF366/ESR1/ISL1/LEF1/SRARP
GOBP_REGULATION_OF_ERAD_PATHWAY	GOBP_REGULATION_OF_ERAD_PATHWAY	19	-0.546836606622001	-1.53372628104155	0.00885145654409913	0.102616243532661	0.0862101740720215	25655	tags=100%, list=45%, signal=55%	AQP11/ATXN3/USP25/USP14/BAG6/UBQLN2/RNF185/NFE2L2/BCAP31/USP19/UBQLN1/UBXN1/SVIP/SGTA/CAV1/HERPUD1/RNFT1/TMEM259
GOBP_PROTEIN_LOCALIZATION_TO_CYTOSKELETON	GOBP_PROTEIN_LOCALIZATION_TO_CYTOSKELETON	58	-0.395430525036727	-1.46905141520825	0.00887954860449332	0.102721957574203	0.086298986774664	30720	tags=98%, list=54%, signal=45%	FAM83D/CEP72/UBXN2B/AURKA/SPAG5/CEP192/KIF20B/MARK4/NEDD1/CRIPT/MAPRE1/CCDC14/BICD1/GSK3B/STIL/HOOK3/CEP350/CHAMP1/DISC1/APC/MID2/HNRNPU/CEP131/MID1/C2CD3/KIAA0753/PIBF1/NSFL1C/NUP62/HTR2A/GOLGB1/GAS2L1/CSNK1D/FAM83H/KLHL21/DIAPH1/DVL1/TTBK2/CEP83/PCM1/NUMA1/DCTN2/NUDCD3/WRAP73/MCPH1/CEP250/PPP1R9B/ABHD17B/SNX10/MAP1A/PARD6A/BBS4/ABHD17C/MAPRE2/MAPRE3/ABHD17A/GAS2L2
GOCC_PROTEASOME_ACCESSORY_COMPLEX	GOCC_PROTEASOME_ACCESSORY_COMPLEX	24	-0.534368149352945	-1.55524970190457	0.00892175964435365	0.102771078116023	0.0863402540274403	26363	tags=100%, list=47%, signal=53%	PSMD2/PSMD10/PSMC1/PSMD12/PSMC4/PSMD8/PSMC6/PSMD14/PSMD4/PSMD11/PSMC2/PSMD1/PSMD6/PSME1/PSMC3/PSMD5/PSMD13/ADRM1/PSME2/PSMC5/PSME3/PSMD9/PSMD7
GOCC_PROTON_TRANSPORTING_TWO_SECTOR_ATPASE_COMPLEX_PROTON_TRANSPORTING_DOMAIN	GOCC_PROTON_TRANSPORTING_TWO_SECTOR_ATPASE_COMPLEX_PROTON_TRANSPORTING_DOMAIN	24	-0.534102963015345	-1.55447789135972	0.00892175964435365	0.102771078116023	0.0863402540274403	26378	tags=100%, list=47%, signal=53%	ATP6V0A2/ATP6V0D2/ATP5PF/ATP5MC3/ATP5PB/ATP6V0C/ATP5PO/ATP5PD/ATP6V0B/ATP5MC1/DMAC2L/MT-ATP8/ATP6V0E1/ATP5MG/ATP5ME/ATP6V0A4/ATP5MF/ATP5MC2/MT-ATP6/ATP6V0E2/ATP6V0A1/ATP6V0D1/TCIRG1
GOBP_UBIQUINONE_METABOLIC_PROCESS	GOBP_UBIQUINONE_METABOLIC_PROCESS	18	-0.584391019975252	-1.61793368202322	0.00897091550605866	0.103117911995332	0.0866316368346843	23530	tags=100%, list=42%, signal=58%	COQ8B/PPTC7/PDSS1/COQ8A/COQ7/COQ10B/COQ6/COQ2/COQ5/PDSS2/COQ10A/NDUFA9/UBIAD1/COQ9/AIFM2/COQ4/FDXR
GOBP_LYTIC_VACUOLE_ORGANIZATION	GOBP_LYTIC_VACUOLE_ORGANIZATION	69	-0.32449323241838	-1.25389242143234	0.00908485382601327	0.104206352995839	0.0875460601744053	27943	tags=96%, list=49%, signal=48%	ACP4/WASHC5/PPT1/CLN5/ATP10B/ABCA1/ZKSCAN3/HOOK2/ATP6AP2/TMEM106B/HOOK3/MFSD8/TFEB/CHMP5/PIKFYVE/RAB7A/ACP3/CLN3/HOOK1/RAB34/AKTIP/VPS33A/CCDC115/LYST/SNAPIN/TMEM199/TPCN2/MYO7A/CLN8/RAB7B/AP3B1/RAB14/GBA/TMEM165/FAM160A2/SYT7/LAPTM4B/LRRK2/LAMTOR1/LAPTM5/TMEM9/MTOR/GRN/GAA/MBTPS1/RAB20/GNPTAB/NAGPA/ACP2/TPP1/ARF1/BECN1/VPS18/CORO1A/PLA2G5/ARSB/SCARB2/TMEM175/HPS1/SPG11/CLN6/NAGLU/HEXB/HPS4/MT3/C…
GOCC_MEDIATOR_COMPLEX	GOCC_MEDIATOR_COMPLEX	40	-0.44468416212775	-1.44126163664475	0.00913488428960461	0.104558696710189	0.0878420719158374	31443	tags=100%, list=56%, signal=44%	PPARGC1B/CDK6/MED30/MED29/MED6/MED20/CDK19/MED10/MED26/MED28/MED13L/MED21/MED25/MED23/CCNC/MED4/MED8/THRAP3/BCLAF1/MED12/MED13/MED14/CDK4/MED19/MED17/CDK8/MED9/MED24/MED1/MED7/MED22/MED27/BCLAF3/MED18/MED31/CDK9/MED15/MED16/MED11
GOMF_PYRIMIDINE_NUCLEOTIDE_SUGAR_TRANSMEMBRANE_TRANSPORTER_ACTIVITY	GOMF_PYRIMIDINE_NUCLEOTIDE_SUGAR_TRANSMEMBRANE_TRANSPORTER_ACTIVITY	10	-0.691539665521251	-1.76157382490933	0.00922461689209568	0.105141212323802	0.0883314561567766	3975	tags=30%, list=7%, signal=28%	SLC35A4/SLC35D2/SLC35D3
GOBP_VIRAL_RELEASE_FROM_HOST_CELL	GOBP_VIRAL_RELEASE_FROM_HOST_CELL	33	-0.469843515162231	-1.55290783532634	0.00921429608747904	0.105141212323802	0.0883314561567766	30017	tags=97%, list=53%, signal=46%	TRIM62/PC/CHMP2B/MID2/RAB7A/VAPA/CHMP4B/VPS4B/DDB1/CHMP4C/TRIM28/TRIM11/PPIA/TRIM26/TRIM21/TSG101/TRIM25/TRIM13/IST1/PPID/VPS4A/CHMP3/TRIM8/TRIM5/TRIM35/PML/VPS37B/TRIM32/CHMP2A/CAV2/TRIM15/TRIM31
GOBP_HISTONE_UBIQUITINATION	GOBP_HISTONE_UBIQUITINATION	47	-0.384072329986504	-1.33187578877041	0.00927841947356693	0.105532275272881	0.0886599967830224	28327	tags=98%, list=50%, signal=49%	BMI1/UBR5/CUL4B/WDR70/RNF8/DTX3L/RNF2/RNF168/UBE2E1/RYBP/UBR2/PHC1/HUWE1/ATXN7L3/UBE2B/PAF1/WAC/RING1/TRIP12/CDC73/KDM1A/UBE2N/PCGF6/RNF40/OTUB1/TRIM37/DDB1/CBX8/UBE2A/SKP1/PCGF3/BCOR/KDM2B/RAG1/RNF20/CTR9/USP22/PCGF5/PARK7/PCGF1/PCGF2/CDK9/UHRF1/LEO1/DDB2/OTUB2
GOBP_REGULATION_OF_SPINDLE_ASSEMBLY	GOBP_REGULATION_OF_SPINDLE_ASSEMBLY	25	-0.515266163393031	-1.54676869649216	0.00945839701599464	0.107353797577767	0.0901902979280875	27444	tags=100%, list=48%, signal=52%	CCSAP/SENP6/MAPK15/PLK1/GPSM2/CEP97/HSPA1B/CHMP2B/CHMP5/HNRNPU/CHMP4B/VPS4B/TPR/DRG1/CHMP1B/RNF4/CHMP4C/NUMA1/RCC1/EML3/HSPA1A/CHMP2A/DYNC1H1/CHMP1A
GOBP_TRYPTOPHAN_METABOLIC_PROCESS	GOBP_TRYPTOPHAN_METABOLIC_PROCESS	12	-0.675622532734727	-1.76303699685506	0.00952618009044879	0.107718316936073	0.0904965386970958	6105	tags=58%, list=11%, signal=52%	ACMSD/IDO1/IDO2/HAAO/KYNU/KMO/TDO2
GOBP_POSITIVE_REGULATION_OF_GRANULOCYTE_CHEMOTAXIS	GOBP_POSITIVE_REGULATION_OF_GRANULOCYTE_CHEMOTAXIS	27	-0.506135149402523	-1.52558975002708	0.00953030546959348	0.107718316936073	0.0904965386970958	21321	tags=96%, list=38%, signal=60%	DNM1L/RIPOR2/THBS4/IL4/EDN1/CCL19/MDK/S100A14/MOSPD2/C3AR1/CXCL8/NCKAP1L/RAC1/C5AR1/MCU/C1QBP/XCL1/RAC2/DAPK2/IL23A/TIRAP/CCL21/CD74/CCR7/LBP/S100A7
GOBP_RESPONSE_TO_IMMOBILIZATION_STRESS	GOBP_RESPONSE_TO_IMMOBILIZATION_STRESS	25	-0.512512842809969	-1.53850355045337	0.0095925564422698	0.107971103073698	0.0907089099180388	5118	tags=40%, list=9%, signal=36%	PTK2B/SOD2/HNMT/GAL/REG1A/TFF1/NR0B1/CRH/TPH1/UCN3
GOBP_REGULATION_OF_CELL_MIGRATION_INVOLVED_IN_SPROUTING_ANGIOGENESIS	GOBP_REGULATION_OF_CELL_MIGRATION_INVOLVED_IN_SPROUTING_ANGIOGENESIS	65	0.585813554363691	1.3176821083061	0.00958638539123012	0.107971103073698	0.0907089099180388	5949	tags=14%, list=11%, signal=12%	MIR188/MIR487B/MIR329-1/MIR495/MIR150/MIR361/MIR206/MIR483/MIR494
GOMF_OXIDOREDUCTASE_ACTIVITY_ACTING_ON_PAIRED_DONORS_WITH_INCORPORATION_OR_REDUCTION_OF_MOLECULAR_OXYGEN_NAD_P_H_AS_ONE_DONOR_AND_INCORPORATION_OF_ONE_ATOM_OF_OXYGEN	GOMF_OXIDOREDUCTASE_ACTIVITY_ACTING_ON_PAIRED_DONORS_WITH_INCORPORATION_OR_REDUCTION_OF_MOLECULAR_OXYGEN_NAD_P_H_AS_ONE_DONOR_AND_INCORPORATION_OF_ONE_ATOM_OF_OXYGEN	48	-0.405484615510889	-1.34879179716582	0.00964558149490638	0.108342693388845	0.0910210911541613	4444	tags=33%, list=8%, signal=31%	NOS3/CYP51A1/CYP27A1/CYP27B1/CYP2C9/CH25H/AKR1C3/CYP4F11/KMO/CYP2B6/CYP4F3/NOS2/CYP3A4/AKR1C4/AKR1C1/AKR1C2
GOBP_REGULATION_OF_GAMMA_DELTA_T_CELL_ACTIVATION	GOBP_REGULATION_OF_GAMMA_DELTA_T_CELL_ACTIVATION	11	-0.705619073968312	-1.79068688878448	0.00975740917336238	0.109164157750993	0.0917112215196548	9089	tags=73%, list=16%, signal=61%	STAT5B/PTPRC/LILRB1/NOD2/SYK/EGR3/LEF1/TCF7
GOBP_NEGATIVE_REGULATION_OF_UBIQUITIN_DEPENDENT_PROTEIN_CATABOLIC_PROCESS	GOBP_NEGATIVE_REGULATION_OF_UBIQUITIN_DEPENDENT_PROTEIN_CATABOLIC_PROCESS	49	-0.400260058629092	-1.39118745542802	0.00975904180854831	0.109164157750993	0.0917112215196548	25360	tags=98%, list=45%, signal=54%	TTC36/OGT/CSNK2A1/TLK2/TAF1/PBK/USP14/RYBP/MTM1/HSP90AB1/BAG6/WAC/TRIM39/STYX/SDCBP/BAG5/CAMLG/GIPC1/UCHL5/SMARCC1/EIF3H/QRICH2/HIPK2/PSEN1/USP7/UBXN1/PDCL3/DDRGK1/RPS7/FHIT/SVIP/RPL5/PARK7/CSNK2A2/SUFU/N4BP1/AP006621.6/PML/RPL11/SGTA/MAP1A/CCAR2/TAF9/KLHL40/NOP53/RPL23/HFE/SHH
GOBP_OLIGOPEPTIDE_TRANSPORT	GOBP_OLIGOPEPTIDE_TRANSPORT	13	-0.691691897216549	-1.80805609637587	0.00985566284343182	0.109346381343862	0.0918643115872741	5032	tags=46%, list=9%, signal=42%	SLC15A2/SLC26A6/SLC15A1/SLC7A11/CA2/CDH17
GOBP_TERTIARY_ALCOHOL_METABOLIC_PROCESS	GOBP_TERTIARY_ALCOHOL_METABOLIC_PROCESS	20	-0.566043512906456	-1.62484557711993	0.00982890635010892	0.109346381343862	0.0918643115872741	2045	tags=35%, list=4%, signal=34%	BMP2/AKR1A1/AKR1C3/AKR1C4/AKR1B10/AKR1C1/AKR1C2
GOBP_MAINTENANCE_OF_PROTEIN_LOCATION_IN_NUCLEUS	GOBP_MAINTENANCE_OF_PROTEIN_LOCATION_IN_NUCLEUS	23	-0.53943251127022	-1.56889030421654	0.00980103559799962	0.109346381343862	0.0918643115872741	26076	tags=100%, list=46%, signal=54%	BARD1/SYNE1/TAF8/TOPORS/MORC3/SUPT7L/SP100/HNRNPU/SUN1/TAF3/CHCHD10/SKP1/RANGAP1/CDK5/ARL2BP/PARK7/ARL2/PML/SUN2/BBS4/TXN/BCL3
GOBP_CARDIAC_EPITHELIAL_TO_MESENCHYMAL_TRANSITION	GOBP_CARDIAC_EPITHELIAL_TO_MESENCHYMAL_TRANSITION	30	-0.481850499279457	-1.55679210576276	0.00985612007680173	0.109346381343862	0.0918643115872741	6642	tags=37%, list=12%, signal=32%	ACVR1/JAG1/HEY2/ENG/BMP2/HEYL/TGFB2/NOG/MSX1/WNT16/FGF8
GOBP_PROTEIN_EXIT_FROM_ENDOPLASMIC_RETICULUM	GOBP_PROTEIN_EXIT_FROM_ENDOPLASMIC_RETICULUM	47	-0.380488116377622	-1.31944654835202	0.00994592053694161	0.110117001609411	0.0925117267035296	8492	tags=43%, list=15%, signal=36%	CD81/SEC13/EDEM2/PREB/INSIG1/SAR1B/SELENOS/SYVN1/ERLEC1/HERPUD1/TMEM30B/TECPR2/SEC16A/SEC61B/DERL3/SLC51B/SEC16B/CRYZL2P-SEC16B/RANGRF/SLC35D3
GOBP_DORSAL_AORTA_DEVELOPMENT	GOBP_DORSAL_AORTA_DEVELOPMENT	10	-0.685425430379299	-1.74599890256951	0.0101300899068947	0.111246058328455	0.0934602722060258	17809	tags=100%, list=31%, signal=69%	SRF/BMPR1A/RBPJ/HEY1/NKX3-1/DLL4/ACVRL1/HEY2/ENG
GOCC_MULTIVESICULAR_BODY_MEMBRANE	GOCC_MULTIVESICULAR_BODY_MEMBRANE	14	-0.688868496581119	-1.74408535968344	0.010101859907866	0.111246058328455	0.0934602722060258	5529	tags=36%, list=10%, signal=32%	ATP13A2/GIMAP5/RAB27B/NSG2/PMEL
GOBP_REGULATION_OF_CELL_CELL_ADHESION_MEDIATED_BY_CADHERIN	GOBP_REGULATION_OF_CELL_CELL_ADHESION_MEDIATED_BY_CADHERIN	21	-0.566693236488177	-1.64234462681683	0.010092279944316	0.111246058328455	0.0934602722060258	2615	tags=29%, list=5%, signal=27%	NOTCH4/ADAM19/SERPINF2/FOXA2/WNT3A/PLG
GOBP_REGULATION_OF_CD4_POSITIVE_ALPHA_BETA_T_CELL_ACTIVATION	GOBP_REGULATION_OF_CD4_POSITIVE_ALPHA_BETA_T_CELL_ACTIVATION	65	-0.354817161409132	-1.3415030324456	0.0101113806142226	0.111246058328455	0.0934602722060258	7851	tags=45%, list=14%, signal=38%	LGALS9/IRF4/VSIR/MYB/SOCS1/SASH3/LGALS9C/IL23R/PRKCZ/TBX21/RARA/HLA-DRA/HLA-DRB1/RUNX1/CD274/IL12RB1/IL23A/IL4R/ARG2/NFKBIZ/IFNG/LGALS9B/RIPK2/ANXA1/IL18/PRKCQ/IL2/ZC3H12A/LGALS7B
GOBP_POSITIVE_REGULATION_OF_REGULATORY_T_CELL_DIFFERENTIATION	GOBP_POSITIVE_REGULATION_OF_REGULATORY_T_CELL_DIFFERENTIATION	16	-0.624519275402189	-1.63152334956886	0.010187298659905	0.111422292817628	0.0936083306952675	7851	tags=62%, list=14%, signal=54%	LGALS9/VSIR/SOCS1/CD46/CR1/HLA-DRA/HLA-DRB1/IFNG/HLA-G/IL2
GOBP_REGULATION_OF_T_HELPER_CELL_DIFFERENTIATION	GOBP_REGULATION_OF_T_HELPER_CELL_DIFFERENTIATION	38	-0.466852542155359	-1.56222558852871	0.010168398573565	0.111422292817628	0.0936083306952675	26467	tags=97%, list=47%, signal=52%	SMAD7/SOCS5/LOXL3/IL12B/RC3H1/JAK3/BCL6/IL27/IL4/RC3H2/CCL19/CD80/CD86/ZBTB7B/MALT1/NLRP3/TNFSF4/FOXP3/TNFSF18/HLX/IRF4/MYB/IL23R/PRKCZ/TBX21/RARA/HLA-DRA/HLA-DRB1/IL12RB1/IL23A/IL4R/NFKBIZ/RIPK2/ANXA1/IL18/IL2/ZC3H12A
GOBP_UDP_N_ACETYLGLUCOSAMINE_BIOSYNTHETIC_PROCESS	GOBP_UDP_N_ACETYLGLUCOSAMINE_BIOSYNTHETIC_PROCESS	11	-0.702546971384131	-1.78289065137899	0.0102812892492515	0.111548897786468	0.0937146943276358	16841	tags=100%, list=30%, signal=70%	GNPDA1/GNPDA2/RENBP/UAP1L1/PGM3/UAP1/GFPT2/GFPT1/AMDHD2/GNPNAT1
GOMF_MEMBRANE_INSERTASE_ACTIVITY	GOMF_MEMBRANE_INSERTASE_ACTIVITY	12	-0.673624858597285	-1.75782406620025	0.0102424212083195	0.111548897786468	0.0937146943276358	18478	tags=100%, list=33%, signal=67%	EMC2/MMGT1/EMC3/EMC4/EMC9/OXA1L/EMC8/EMC6/EMC10/COX18/EMC7
GOMF_TRANSLATION_ELONGATION_FACTOR_ACTIVITY	GOMF_TRANSLATION_ELONGATION_FACTOR_ACTIVITY	19	-0.540295921794622	-1.51538145903388	0.0102633288236781	0.111548897786468	0.0937146943276358	26025	tags=100%, list=46%, signal=54%	GFM1/HBS1L/EEF1A2/TSFM/EEF1D/EEFSEC/GTPBP2/GTPBP1/EIF5A/TUFM/EIF5AL1/ABTB1/EFL1/EEF1B2/EEF1A1/EEF1A1P5/EEF2/EIF5A2
GOMF_CORE_PROMOTER_SEQUENCE_SPECIFIC_DNA_BINDING	GOMF_CORE_PROMOTER_SEQUENCE_SPECIFIC_DNA_BINDING	40	-0.438161660367983	-1.42012161781358	0.010269638738588	0.111548897786468	0.0937146943276358	27243	tags=98%, list=48%, signal=51%	H3-3A/AGO2/TBPL1/TAF1B/AGO1/STAT1/TAF4/MYC/EZH2/POU2F1/GTF2A1/DR1/RRN3/TAF1/CEBPB/DRAP1/MMP12/TBP/H3-3B/SNAPC3/BAZ2A/GBX2/NPM1/GTF2B/H2AZ1/UBTF/PIH1D1/KLF10/RELA/MACROH2A1/HDAC1/SMARCB1/SMARCA4/TAF1C/ZBTB17/FOXP1/TP53/FOS/RUVBL2
GOBP_NEGATIVE_REGULATION_OF_RESPONSE_TO_ENDOPLASMIC_RETICULUM_STRESS	GOBP_NEGATIVE_REGULATION_OF_RESPONSE_TO_ENDOPLASMIC_RETICULUM_STRESS	44	-0.404900604454978	-1.34178636243355	0.010332354504154	0.111655423723533	0.0938041891216505	26185	tags=34%, list=46%, signal=18%	DNAJB9/SELENOS/TXNDC12/NR1H3/SYVN1/HERPUD1/HSPA1A/DNAJC3/RACK1/CLU/XBP1/ABCA7/PDX1/WFS1/CREB3L1
GOBP_POSITIVE_REGULATION_OF_INTERFERON_GAMMA_PRODUCTION	GOBP_POSITIVE_REGULATION_OF_INTERFERON_GAMMA_PRODUCTION	65	-0.353393439161144	-1.33612018200666	0.0103166860890254	0.111655423723533	0.0938041891216505	7851	tags=51%, list=14%, signal=44%	LGALS9/CCR2/CRTAM/TLR8/CD276/IRF8/SASH3/CD244/IL1R1/IL23R/PDE4B/TLR3/CD2/IL12RB2/PTPN22/BCL3/PDE4D/IL18R1/HLA-DPA1/HLA-DPB1/IL12RB1/PYCARD/HLA-A/RASGRP1/IL23A/CD3E/ISL1/ZFPM1/RIPK2/IL18/SLC7A5/IL2/TLR4
GOBP_CELL_JUNCTION_DISASSEMBLY	GOBP_CELL_JUNCTION_DISASSEMBLY	20	-0.561224635288156	-1.61101283845896	0.0103719344697706	0.111859866970793	0.0939759464119916	5425	tags=25%, list=10%, signal=23%	CX3CR1/MAPRE2/CX3CL1/C3/DKK1
GOBP_NUCLEOBASE_METABOLIC_PROCESS	GOBP_NUCLEOBASE_METABOLIC_PROCESS	34	-0.432344333881401	-1.47330036426886	0.0104599940657939	0.112585303920891	0.0945854020263589	24504	tags=97%, list=43%, signal=55%	PPAT/ADA/GMPS/CTPS1/GART/UMPS/DPYS/CAD/SHMT2/PRPS1/HPRT1/SHMT1/ACP3/KDM1A/CTPS2/TYMS/RRM1/MAPK1/PAICS/GMPR2/DHODH/MTOR/CMPK1/ALDH6A1/DPYD/APRT/GMPR/GDA/TYMP/CDA/XDH/CPS1/TTR
GOMF_ESTRADIOL_17_BETA_DEHYDROGENASE_ACTIVITY	GOMF_ESTRADIOL_17_BETA_DEHYDROGENASE_ACTIVITY	18	-0.579486239934018	-1.60435440280711	0.0104923933121459	0.112709955142773	0.0946901242727285	3292	tags=28%, list=6%, signal=26%	HSD17B2/AKR1C3/AKR1C4/AKR1C1/AKR1C2
GOBP_EXOCRINE_SYSTEM_DEVELOPMENT	GOBP_EXOCRINE_SYSTEM_DEVELOPMENT	41	-0.429811752158192	-1.4000383496951	0.0106100653439589	0.113748304499393	0.0955624645153648	3649	tags=24%, list=6%, signal=23%	TGFB2/SOX9/TGM2/SHH/PDX1/CELA1/EDAR/PTF1A/SOX10/FGF8
GOBP_POSITIVE_REGULATION_OF_INTEGRIN_ACTIVATION	GOBP_POSITIVE_REGULATION_OF_INTEGRIN_ACTIVATION	11	-0.700379071603067	-1.7773890573074	0.0106741995465679	0.113760071545509	0.0955723502708655	4937	tags=45%, list=9%, signal=41%	CXCL13/P2RY12/SKAP1/FERMT1/CDH17
GOBP_POSITIVE_REGULATION_OF_SMAD_PROTEIN_SIGNAL_TRANSDUCTION	GOBP_POSITIVE_REGULATION_OF_SMAD_PROTEIN_SIGNAL_TRANSDUCTION	15	-0.63744188924045	-1.64394487883329	0.01066669799157	0.113760071545509	0.0955723502708655	20527	tags=100%, list=36%, signal=64%	BMP6/SMAD4/KIAA0319/TGFBR1/SH2B1/TGFB3/BMPR1A/NUP93/JAK2/TGFB1/DAB2/RBPMS/NODAL/BMP4
GOBP_NUCLEOTIDE_EXCISION_REPAIR_DNA_DAMAGE_RECOGNITION	GOBP_NUCLEOTIDE_EXCISION_REPAIR_DNA_DAMAGE_RECOGNITION	23	-0.535896755944489	-1.55860688204096	0.0106640089468957	0.113760071545509	0.0955723502708655	26276	tags=96%, list=46%, signal=51%	GPS1/COPS8/PARP1/CUL4A/COPS5/COPS7B/COPS4/DDB1/COPS2/RPS27A/RAD23B/RBX1/UBA52/COPS3/COPS6/CETN2/XPA/COPS7A/XPC/UBC/DDB2/UBB
GOBP_PROTEIN_LOCALIZATION_TO_CELL_CELL_JUNCTION	GOBP_PROTEIN_LOCALIZATION_TO_CELL_CELL_JUNCTION	21	-0.563897678858699	-1.63424276719313	0.010776495264862	0.113993572748917	0.0957685197923645	24691	tags=100%, list=44%, signal=56%	VCL/FLNA/TJP2/DSP/PAK2/JAK1/DLG5/LSR/MAPK9/TJP1/MPP7/ACTG1/PECAM1/ZDHHC7/F11R/ARHGEF18/CDH5/ACTB/CGNL1/TJP3
GOBP_ATTACHMENT_OF_SPINDLE_MICROTUBULES_TO_KINETOCHORE	GOBP_ATTACHMENT_OF_SPINDLE_MICROTUBULES_TO_KINETOCHORE	35	-0.443725354976747	-1.53610831599138	0.0107195166181273	0.113993572748917	0.0957685197923645	31495	tags=100%, list=56%, signal=44%	TEX14/NUF2/KIF2C/SGO1/CENPE/ECT2/SPAG5/NEK2/RACGAP1/AURKC/KNSTRN/MIS12/KNL1/CCNB1/MAD1L1/SIRT2/CENPC/SEH1L/CHAMP1/ABRAXAS2/CDC42/AURKB/APC/BOD1/HNRNPU/RCC2/EML4/RMDN1/ABRAXAS1/ZNF207/BUB3/RB1/CDT1/BECN1
GOBP_PHOSPHATIDIC_ACID_METABOLIC_PROCESS	GOBP_PHOSPHATIDIC_ACID_METABOLIC_PROCESS	51	-0.389915557212761	-1.39069044699142	0.0107803304853057	0.113993572748917	0.0957685197923645	4361	tags=18%, list=8%, signal=16%	DGKA/LIPH/PLA2G2D/GPAT3/PLA2G4A/PLA2G10/ALPI/NR1H4/PLA2G4D
GOBP_POSITIVE_T_CELL_SELECTION	GOBP_POSITIVE_T_CELL_SELECTION	36	-0.404425251355345	-1.3817600069123	0.0107745745123828	0.113993572748917	0.0957685197923645	6342	tags=53%, list=11%, signal=47%	PTPRC/STK11/MTOR/STAT3/IRF4/CD3G/IL23R/TBX21/BATF/THEMIS/IL12RB1/IL23A/CD3E/CD3D/CD74/ZFPM1/SHH/SPN/ZAP70
GOMF_NUCLEOTIDE_SUGAR_TRANSMEMBRANE_TRANSPORTER_ACTIVITY	GOMF_NUCLEOTIDE_SUGAR_TRANSMEMBRANE_TRANSPORTER_ACTIVITY	12	-0.669873518533054	-1.7480349443155	0.0108154147010688	0.114141628053775	0.0958929043260869	4989	tags=25%, list=9%, signal=23%	SLC35C1/SLC35D2/SLC35D3
GOBP_EPITHELIAL_FLUID_TRANSPORT	GOBP_EPITHELIAL_FLUID_TRANSPORT	10	-0.682562126621655	-1.73870514748399	0.0109223794982515	0.114898682905994	0.0965289228388004	17971	tags=70%, list=32%, signal=48%	SCNN1B/AHCYL1/AQP1/EDNRB/SLC26A6/CFTR/SLC5A1
GOBP_REGULATION_OF_MITOCHONDRIAL_OUTER_MEMBRANE_PERMEABILIZATION_INVOLVED_IN_APOPTOTIC_SIGNALING_PATHWAY	GOBP_REGULATION_OF_MITOCHONDRIAL_OUTER_MEMBRANE_PERMEABILIZATION_INVOLVED_IN_APOPTOTIC_SIGNALING_PATHWAY	44	-0.402807323533934	-1.33484950987839	0.0109295939594731	0.114898682905994	0.0965289228388004	29307	tags=98%, list=52%, signal=47%	TP63/TP53BP2/YWHAZ/MPV17L/TFDP2/TMEM14A/BAK1/GSK3B/PPP3R1/YWHAQ/YWHAB/GSK3A/TFDP1/ACAA2/PPP1R13B/CHCHD10/FZD9/SLC25A5/CASP8/MAPK8/BAD/YWHAG/YWHAE/MUL1/NMT1/BCL2/ZNF205/BID/ATP5IF1/YWHAH/TP53/HIP1R/SLC35F6/HSPA1A/BAX/PMAIP1/TMEM102/PPP3CC/BOK/BBC3/GZMB/TP73/SFN
GOBP_POSITIVE_REGULATION_OF_CD4_POSITIVE_ALPHA_BETA_T_CELL_ACTIVATION	GOBP_POSITIVE_REGULATION_OF_CD4_POSITIVE_ALPHA_BETA_T_CELL_ACTIVATION	37	-0.453919573622365	-1.52419008843861	0.0110388544860179	0.115822399587793	0.0973049576378692	7159	tags=49%, list=13%, signal=43%	LGALS9/MYB/SOCS1/SASH3/IL23R/PRKCZ/RARA/HLA-DRA/HLA-DRB1/IL12RB1/IL23A/IL4R/NFKBIZ/IFNG/RIPK2/ANXA1/IL18/PRKCQ
GOBP_CYTOKINETIC_PROCESS	GOBP_CYTOKINETIC_PROCESS	38	-0.461255526083112	-1.54349633049125	0.0111186897145257	0.115851065280142	0.0973290403195407	30505	tags=100%, list=54%, signal=46%	ECT2/KIF20A/KLHDC8B/CEP55/RACGAP1/ANLN/KIF20B/SPAST/MITD1/CHMP2B/AURKB/CHMP5/CHMP4A/CNTROB/CHMP4B/VPS4B/ALKBH4/NUP62/SPIRE2/SNX18/CHMP1B/SNX9/CHMP4C/PDCD6IP/RHOA/CHMP6/ANXA11/CHMP7/VPS4A/CHMP3/RTKN/MYH9/BIN3/ARF1/CHMP2A/CHMP1A/SNX33
GOBP_REGULATION_OF_T_CELL_MEDIATED_CYTOTOXICITY	GOBP_REGULATION_OF_T_CELL_MEDIATED_CYTOTOXICITY	38	-0.459870357217944	-1.5388611490363	0.0111186897145257	0.115851065280142	0.0973290403195407	7486	tags=66%, list=13%, signal=57%	XCL1/MR1/FADD/PTPRC/LILRB1/RIPK3/CD1A/KLRD1/PVR/HLA-B/HLA-F/HLA-E/B2M/IL23R/CD1B/HLA-DRA/HLA-DRB1/HLA-H/IL12RB1/HLA-A/IL23A/HLA-G/CD1C/CEACAM1/AZGP1
GOBP_INTERLEUKIN_18_PRODUCTION	GOBP_INTERLEUKIN_18_PRODUCTION	10	0.805252689752761	1.5307075107617	0.011127180263331	0.115851065280142	0.0973290403195407	10	tags=10%, list=0%, signal=10%	MIR411
GOBP_MATURATION_OF_5_8S_RRNA_FROM_TRICISTRONIC_RRNA_TRANSCRIPT_SSU_RRNA_5_8S_RRNA_LSU_RRNA	GOBP_MATURATION_OF_5_8S_RRNA_FROM_TRICISTRONIC_RRNA_TRANSCRIPT_SSU_RRNA_5_8S_RRNA_LSU_RRNA	24	-0.52296513683615	-1.52206184847612	0.0110683119053466	0.115851065280142	0.0973290403195407	27008	tags=100%, list=48%, signal=52%	RPP40/EXOSC3/ERI3/UTP20/WDR12/ABT1/NOL9/EXOSC10/EXOSC9/RCL1/FTSJ3/PES1/RRS1/EXOSC8/BOP1/RPS21/NOP9/EXOSC2/ERI2/NOP14/ERI1/URB1/EXOSC7
GOBP_NUCLEOTIDE_SUGAR_TRANSMEMBRANE_TRANSPORT	GOBP_NUCLEOTIDE_SUGAR_TRANSMEMBRANE_TRANSPORT	12	-0.668546982769937	-1.74457334924619	0.0112451601163688	0.116407833403482	0.0977967935248661	4989	tags=25%, list=9%, signal=23%	SLC35C1/SLC35D2/SLC35D3
GOBP_GLUTATHIONE_DERIVATIVE_METABOLIC_PROCESS	GOBP_GLUTATHIONE_DERIVATIVE_METABOLIC_PROCESS	21	-0.562090959439694	-1.62900667870837	0.0112326390425861	0.116407833403482	0.0977967935248661	7282	tags=52%, list=13%, signal=46%	GSTO1/MGST2/GSTO2/GSTM5/GSTK1/AKR1A1/GSTZ1/GSTM1/HPGDS/GSTA1/GSTA3
GOCC_EXON_EXON_JUNCTION_COMPLEX	GOCC_EXON_EXON_JUNCTION_COMPLEX	20	-0.559379861405742	-1.60571735743094	0.0112418499772992	0.116407833403482	0.0977967935248661	24946	tags=100%, list=44%, signal=56%	ALYREF/UPF2/EIF4A3/MAGOH/RBM8A/PNN/SRSF1/UPF3A/MAGOHB/THRAP3/RNPS1/R3HCC1L/UPF1/SAP18/PYM1/CASC3/TDRD3/R3HCC1/SMG6
GOBP_POSITIVE_REGULATION_OF_TRANSLATION	GOBP_POSITIVE_REGULATION_OF_TRANSLATION	131	0.536891293721133	1.24859287309523	0.0113066764328314	0.116821271388071	0.0981441319129456	1755	tags=4%, list=3%, signal=4%	MIR15B/MIR346/DAZ2/DAZ1/BARHL2
GOCC_PROTON_TRANSPORTING_ATP_SYNTHASE_COMPLEX	GOCC_PROTON_TRANSPORTING_ATP_SYNTHASE_COMPLEX	23	-0.534093520728366	-1.55336233673142	0.0114037010186112	0.117577913157125	0.0987798033853625	26378	tags=96%, list=47%, signal=51%	ATP5PF/PPIF/ATP5F1E/ATP5F1B/ATP5MC3/ATP5MD/ATP5PB/ATP5MPL/ATP5F1C/ATP5F1EP2/ATP5PO/ATP5PD/ATP5F1A/ATP5MC1/DMAC2L/MT-ATP8/ATP5MG/ATP5ME/ATP5MF/ATP5MC2/MT-ATP6/ATP5F1D
GOBP_MESENCHYME_MORPHOGENESIS	GOBP_MESENCHYME_MORPHOGENESIS	49	-0.393239649347336	-1.3667865562771	0.0114233436129752	0.117577913157125	0.0987798033853625	6642	tags=39%, list=12%, signal=34%	ACVR1/HEY2/WNT11/TBX2/ENG/BMP2/GATA5/NOS3/ISL1/HEYL/TGFB2/SOX9/NOG/LEF1/FOXF1/MSX1/WNT3A/FOXC2/FGF8
GOBP_CELL_CELL_ADHESION_MEDIATED_BY_INTEGRIN	GOBP_CELL_CELL_ADHESION_MEDIATED_BY_INTEGRIN	17	-0.620158930039746	-1.64437660432518	0.0115642961615376	0.118685000298758	0.0997098917603358	5623	tags=59%, list=10%, signal=53%	ADAM9/SWAP70/PODXL/CXCL13/CCL5/NPNT/CD3E/SKAP1/ITGA4/DPP4
GOBP_MITOCHONDRIAL_CYTOCHROME_C_OXIDASE_ASSEMBLY	GOBP_MITOCHONDRIAL_CYTOCHROME_C_OXIDASE_ASSEMBLY	22	-0.561538733514832	-1.64158842610364	0.0115747469814822	0.118685000298758	0.0997098917603358	24825	tags=100%, list=44%, signal=56%	COA5/TIMM21/COA1/COX20/PET117/COX17/COA8/TACO1/BCS1L/COX14/COX19/COA4/OXA1L/SCO1/SMIM20/COX18/SURF1/PET100/COX16/COA3/SCO2
GOMF_CALCIUM_DEPENDENT_CYSTEINE_TYPE_ENDOPEPTIDASE_ACTIVITY	GOMF_CALCIUM_DEPENDENT_CYSTEINE_TYPE_ENDOPEPTIDASE_ACTIVITY	16	-0.618291734426925	-1.61525423040517	0.0117147716671395	0.119029956925351	0.099999697446084	21611	tags=69%, list=38%, signal=43%	CAPN15/CAPNS1/CAPN13/CAPN2/CAPN12/CAPN8/CAPN3/CAPNS2/ADGB/CAPN9/CAPN14
GOMF_METALLOCARBOXYPEPTIDASE_ACTIVITY	GOMF_METALLOCARBOXYPEPTIDASE_ACTIVITY	29	-0.486755169991848	-1.52110196086346	0.0117183167789458	0.119029956925351	0.099999697446084	2666	tags=31%, list=5%, signal=30%	AGBL2/CPA4/ACE2/CPZ/CPA5/CPM/CPN1/CPA3/CPB1
GOBP_NEGATIVE_REGULATION_OF_CELL_KILLING	GOBP_NEGATIVE_REGULATION_OF_CELL_KILLING	26	-0.504048654573742	-1.51911840466827	0.0116980102298705	0.119029956925351	0.099999697446084	28079	tags=92%, list=50%, signal=47%	FCGR2B/HSP90AB1/IL4/PPP3CB/SERPINB9/CRK/ARRB2/IL7R/KLRC1/MICA/HAVCR2/PTPRC/KIR2DL4/LILRB1/LGALS9/KLRD1/HLA-B/HLA-F/HLA-E/HLA-A/HLA-G/SERPINB4/CEACAM1/KRT6A
GOBP_POSITIVE_REGULATION_OF_VIRAL_TRANSCRIPTION	GOBP_POSITIVE_REGULATION_OF_VIRAL_TRANSCRIPTION	26	-0.503818818287896	-1.51842571651462	0.0116980102298705	0.119029956925351	0.099999697446084	28092	tags=100%, list=50%, signal=50%	POLR2K/CCNT1/SUPT5H/POLR2B/DHX9/NELFE/NELFCD/POLR2D/POLR2H/NELFA/GTF2F2/POLR2F/POLR2J/CTDP1/POLR2A/MDFIC/POLR2C/NELFB/POLR2L/CDK9/POLR2G/POLR2E/GTF2F1/POLR2I/SUPT4H1
GOBP_LIVER_REGENERATION	GOBP_LIVER_REGENERATION	31	-0.465347169496538	-1.50058754295276	0.0116481042513276	0.119029956925351	0.099999697446084	4416	tags=29%, list=8%, signal=27%	CCND1/HFE/PTCH1/HMOX1/PTPN3/IL10/HAMP/REG1A/IHH
GOBP_REGULATION_OF_CELL_CELL_ADHESION_MEDIATED_BY_INTEGRIN	GOBP_REGULATION_OF_CELL_CELL_ADHESION_MEDIATED_BY_INTEGRIN	11	-0.698748716306414	-1.77325161833858	0.0118529314562961	0.119938231223219	0.100762758757126	5476	tags=82%, list=10%, signal=74%	FERMT3/PIEZO1/SWAP70/PODXL/CXCL13/CCL5/CD3E/SKAP1/DPP4
GOBP_PROTEIN_DEGLYCOSYLATION	GOBP_PROTEIN_DEGLYCOSYLATION	28	-0.52296676096181	-1.63011762877041	0.0119105740201414	0.119938231223219	0.100762758757126	27010	tags=100%, list=48%, signal=52%	RNF139/UGGT2/RNF5/SEL1L/OGA/RNF185/MAN1A2/MAN2B1/ENGASE/DERL2/NGLY1/RNF103/TRIM13/EDEM3/OS9/PARK7/MAN2A2/EDEM1/EDEM2/MAN1B1/SYVN1/UGGT1/AGA/AMFR/MAN2A1/MAN1A1/MAN1C1
GOBP_ENDOPLASMIC_RETICULUM_TO_CYTOSOL_TRANSPORT	GOBP_ENDOPLASMIC_RETICULUM_TO_CYTOSOL_TRANSPORT	28	-0.522842998585573	-1.62973185428847	0.0119105740201414	0.119938231223219	0.100762758757126	27017	tags=100%, list=48%, signal=52%	UBE2G2/NPLOC4/FAF2/SEL1L/BRSK2/YOD1/HM13/DERL2/HSP90B1/BCAP31/AUP1/RHBDD1/UFD1/OS9/TMEM129/SVIP/UBAC2/UBE2J1/EDEM1/VCP/EDEM2/SELENOS/SYVN1/ERLEC1/HERPUD1/SEC61B/DERL3
GOMF_PHOSPHOTRANSFERASE_ACTIVITY_FOR_OTHER_SUBSTITUTED_PHOSPHATE_GROUPS	GOMF_PHOSPHOTRANSFERASE_ACTIVITY_FOR_OTHER_SUBSTITUTED_PHOSPHATE_GROUPS	20	-0.555225569226418	-1.5937923320226	0.0118966950175709	0.119938231223219	0.100762758757126	25181	tags=100%, list=44%, signal=56%	SAMD8/AASDHPPT/SELENOI/CRLS1/CDIPT/CHPT1/CEPT1/PTDSS1/SGMS1/SGMS2/PIGG/PIGF/PIGN/PIGO/PTDSS2/GNPTAB/GNPTG/DPAGT1/CDS1
GOCC_INTRACILIARY_TRANSPORT_PARTICLE_B	GOCC_INTRACILIARY_TRANSPORT_PARTICLE_B	18	-0.573484178893406	-1.58773721262583	0.0119185017358869	0.119938231223219	0.100762758757126	24147	tags=100%, list=43%, signal=57%	TTC30A/IFT80/IFT52/IFT81/IFT57/IFT20/TRAF3IP1/IFT74/IFT172/TTC30B/IFT88/IFT22/TTC26/IFT27/CLUAP1/IFT46/UBXN10
GOBP_GOLGI_TO_ENDOSOME_TRANSPORT	GOBP_GOLGI_TO_ENDOSOME_TRANSPORT	17	-0.617365788124657	-1.63697047503275	0.0119810164777563	0.120343642320172	0.101103353579504	21664	tags=100%, list=38%, signal=62%	DOP1A/MON2/EPS15/SORT1/VPS13A/AP1AR/SYS1/RAB14/AP2A1/VPS13C/KIF16B/AP4M1/DOP1B/GBF1/CORO7/WIPI1
GOCC_AXONEMAL_DYNEIN_COMPLEX	GOCC_AXONEMAL_DYNEIN_COMPLEX	23	-0.532853228806194	-1.54975506069515	0.0120201114404866	0.120512746923693	0.101245422094235	6145	tags=57%, list=11%, signal=50%	DNAH2/DNAH6/CFAP94/CCDC114/CCDC65/DNAI3/DNAH5/DNAI4/DRC1/DNAH3/DNAI1/DNAI2/DNAH9
GOMF_MITOGEN_ACTIVATED_PROTEIN_KINASE_BINDING	GOMF_MITOGEN_ACTIVATED_PROTEIN_KINASE_BINDING	32	-0.458945750028246	-1.52030647558596	0.0121368280924795	0.121458017176865	0.102039564524962	22411	tags=97%, list=40%, signal=59%	NFATC1/MAPK14/DUSP2/MAPKAPK5/SIRT1/PPM1D/TPR/MAPKAPK2/ARRB2/DUSP16/GCH1/MAPK7/DUSP6/DUSP7/PTPRJ/MAPKAPK3/IQGAP1/DUSP10/PRMT1/ABL1/NBR1/DUSP1/ATF7/PTAFR/TAB1/ACE/CDK5RAP3/DUSP8/TNIP1/DUSP5/DUSP4
GOBP_CYTOPLASMIC_SEQUESTERING_OF_TRANSCRIPTION_FACTOR	GOBP_CYTOPLASMIC_SEQUESTERING_OF_TRANSCRIPTION_FACTOR	15	-0.628462340692556	-1.62078687321943	0.0122534457265469	0.122262017700109	0.10271502313343	21035	tags=100%, list=37%, signal=63%	KEAP1/FAF1/CCDC22/PKD1/NFKBIA/PKD2/NFKBIB/NFKBIE/G3BP2/SRI/TMSB4X/MDFI/SUFU/IL10
GOMF_K63_LINKED_POLYUBIQUITIN_MODIFICATION_DEPENDENT_PROTEIN_BINDING	GOMF_K63_LINKED_POLYUBIQUITIN_MODIFICATION_DEPENDENT_PROTEIN_BINDING	21	-0.558735658599537	-1.61928261646203	0.0122623338771997	0.122262017700109	0.10271502313343	24983	tags=100%, list=44%, signal=56%	TAB2/OTUD7A/ZRANB1/RNF168/RNF169/FAAP20/IKBKG/ZBTB1/SPRTN/ZRANB3/MINDY2/UIMC1/TNFAIP3/OTUD7B/PARP10/ATRIP/SQSTM1/PRPF8/WDR81/TNIP2
GOCC_TRAPP_COMPLEX	GOCC_TRAPP_COMPLEX	17	-0.616075374308391	-1.63354889036052	0.0123977371596537	0.123384832688171	0.103658324819783	21737	tags=100%, list=38%, signal=62%	TRAPPC6B/TRAPPC8/TRAPPC3/TRAPPC2B/TRAPPC13/TRAPPC9/TRAPPC11/TRAPPC2/TRAPPC5/MAP11/TRAPPC6A/TRAPPC4/TRAPPC12/TRAPPC1/TRAPPC2L/TRAPPC3L
GOBP_HEAD_MORPHOGENESIS	GOBP_HEAD_MORPHOGENESIS	33	-0.455289224439814	-1.50480358067326	0.012498506434364	0.123705509754382	0.10392773271026	26351	tags=97%, list=47%, signal=52%	ARID5B/NIPBL/CRISPLD1/LRP6/TBX1/WNT3/ATP6AP2/MYH3/SKI/PAX9/PDGFRA/TIPARP/PTPN11/RAB3GAP1/CSRNP1/TGFB3/RRAS/SGPL1/CLDN5/EP300/CRISPLD2/FLVCR1/ANKRD11/PLEKHA1/STRA6/COL1A1/MMP2/NOG/DLX5/LEF1/MSX1/IHH
GOBP_NEGATIVE_REGULATION_OF_TELOMERE_MAINTENANCE_VIA_TELOMERE_LENGTHENING	GOBP_NEGATIVE_REGULATION_OF_TELOMERE_MAINTENANCE_VIA_TELOMERE_LENGTHENING	27	-0.49521755273068	-1.49268199090947	0.0124626441531281	0.123705509754382	0.10392773271026	28579	tags=100%, list=51%, signal=50%	XRN1/SLX1B/SLX1A/TEN1/TERF1/TNKS/ERCC4/PARP1/DCP2/HNRNPC/POT1/TNKS2/EXOSC10/HNRNPU/GNL3L/NAT10/TENT4B/TINF2/SLX4/TERF2/PINX1/HNRNPA1/SRC/ACD/CTC1/STN1
GOCC_CLATHRIN_COATED_ENDOCYTIC_VESICLE	GOCC_CLATHRIN_COATED_ENDOCYTIC_VESICLE	55	-0.375390573568796	-1.35375348259016	0.0124824720576359	0.123705509754382	0.10392773271026	5656	tags=33%, list=10%, signal=29%	LDLR/AP2B1/HLA-DRA/AP2A2/HLA-DRB1/HLA-DQB1/HLA-DQA1/HLA-DPA1/ROR2/HLA-DPB1/MYO1E/HLA-DRB5/CD74/CTLA4/CEMIP/SFTPA2/SFTPC/APOB
GOBP_LATE_ENDOSOME_TO_VACUOLE_TRANSPORT_VIA_MULTIVESICULAR_BODY_SORTING_PATHWAY	GOBP_LATE_ENDOSOME_TO_VACUOLE_TRANSPORT_VIA_MULTIVESICULAR_BODY_SORTING_PATHWAY	17	-0.615315267539906	-1.63153343637552	0.0126060976264009	0.124542723630172	0.104631094590239	21780	tags=100%, list=38%, signal=62%	CHMP4BP1/STAM/CHMP5/CHMP4A/TMEM50B/CHMP4B/CHMP4C/CHMP6/CHMP7/LEPROT/VPS36/LEPROTL1/TMEM50A/SNF8/VPS28/VPS25
GOBP_POSITIVE_REGULATION_OF_T_CELL_MEDIATED_CYTOTOXICITY	GOBP_POSITIVE_REGULATION_OF_T_CELL_MEDIATED_CYTOTOXICITY	29	-0.483223695425807	-1.51006616048925	0.0126620601939563	0.12486774843366	0.104904155110891	7419	tags=59%, list=13%, signal=51%	CD1A/PVR/HLA-B/HLA-F/HLA-E/B2M/IL23R/CD1B/HLA-DRA/HLA-DRB1/HLA-H/IL12RB1/HLA-A/IL23A/HLA-G/CD1C/AZGP1
GOBP_LIPOPOLYSACCHARIDE_MEDIATED_SIGNALING_PATHWAY	GOBP_LIPOPOLYSACCHARIDE_MEDIATED_SIGNALING_PATHWAY	58	-0.381384592071809	-1.41686981466511	0.0126888302731956	0.124904231089238	0.104934804996131	28804	tags=98%, list=51%, signal=48%	ACOD1/SASH1/PRKCE/TNF/DEFB114/IRAK2/NFKBIL1/MAPK14/BMP6/IRAK1/CD55/IRF3/IL1B/HCK/MAPK3/MTDH/NFKBIA/CARD8/LY96/MALT1/BCL10/TRAF6/LY86/TNFAIP3/MAPK1/LYN/PRDX2/TRIB1/AKT1/CD14/TLR2/CCL2/TRIM5/SIGIRR/CARD16/CCL3/CD180/LILRA2/CACTIN/BPI/TGFB1/MYD88/PTAFR/CD6/PTPN22/SCIMP/SCARB1/TICAM1/CCL5/PRKCA/RIPK2/IL18/CD36/CX3CL1/LBP/LTF/TLR4
GOBP_PROTEIN_QUALITY_CONTROL_FOR_MISFOLDED_OR_INCOMPLETELY_SYNTHESIZED_PROTEINS	GOBP_PROTEIN_QUALITY_CONTROL_FOR_MISFOLDED_OR_INCOMPLETELY_SYNTHESIZED_PROTEINS	28	-0.519342291371994	-1.61881994751351	0.0127552818887733	0.125142333824717	0.105134840366419	27215	tags=100%, list=48%, signal=52%	DERL1/KLHL15/ZYG11B/HDAC6/UGGT2/RNF5/ATXN3/CUL3/BAG6/YME1L1/POMT2/RNF185/FBXL17/NGLY1/AUP1/ZER1/UFD1/TOR1A/LONP2/VCP/STUB1/OMA1/UGGT1/RNF126/CLPP/LONP1/SDF2L1
GOBP_MRNA_TRANSCRIPTION	GOBP_MRNA_TRANSCRIPTION	15	-0.625722517808849	-1.61372094630968	0.0127823625055539	0.125142333824717	0.105134840366419	21190	tags=100%, list=37%, signal=63%	FOXE3/FLNA/ZBTB1/TFCP2/HSF1/DDX5/MED1/SUPT6H/AP3B1/C5AR1/ATF4/TP53/SREBF1/EREG
GOBP_REGULATION_OF_EXTRACELLULAR_MATRIX_ASSEMBLY	GOBP_REGULATION_OF_EXTRACELLULAR_MATRIX_ASSEMBLY	15	-0.624414473335337	-1.6103475360431	0.0127823625055539	0.125142333824717	0.105134840366419	21264	tags=100%, list=38%, signal=62%	CLASP1/ANTXR1/CLASP2/RGCC/DAG1/NOTCH1/TIE1/SMAD3/HAS2/PHLDB2/EMILIN1/TGFB1/SOX9/AGT
GOBP_NEGATIVE_REGULATION_OF_RECEPTOR_SIGNALING_PATHWAY_VIA_STAT	GOBP_NEGATIVE_REGULATION_OF_RECEPTOR_SIGNALING_PATHWAY_VIA_STAT	30	0.666583244493913	1.42488909589928	0.0128256811805704	0.125295499009458	0.105263517823162	3951	tags=10%, list=7%, signal=9%	MIR9-1/MIR99A/PTPRT
GOBP_DEVELOPMENTAL_PIGMENTATION	GOBP_DEVELOPMENTAL_PIGMENTATION	44	-0.397084250327375	-1.3158840119382	0.0128442929350294	0.125295499009458	0.105263517823162	3273	tags=30%, list=6%, signal=28%	KITLG/AP3D1/EDNRB/SLC45A2/KIT/HPS4/MITF/OR51E2/SPNS2/CITED1/EDN3/IHH/SOX10
GOBP_NUCLEOTIDE_BINDING_DOMAIN_LEUCINE_RICH_REPEAT_CONTAINING_RECEPTOR_SIGNALING_PATHWAY	GOBP_NUCLEOTIDE_BINDING_DOMAIN_LEUCINE_RICH_REPEAT_CONTAINING_RECEPTOR_SIGNALING_PATHWAY	41	-0.423146144785158	-1.37832627249061	0.0128862875874195	0.125479066543686	0.105417736965619	25568	tags=95%, list=45%, signal=52%	MAP3K7/TAB2/IRAK2/SLC15A3/ITCH/HSPA1B/OTULIN/IRAK1/IKBKG/TAB3/BIRC2/UBE2N/NFKBIA/INAVA/CYLD/MAP2K6/XIAP/CASP8/RELA/TRAF6/RPS27A/TNFAIP3/UBA52/ERBIN/NOD1/RNF34/SLC15A4/NOD2/TAB1/SLC15A2/UBC/LACC1/HSPA1A/PTPN22/RIPK2/UBB/BIRC3/TLR4/SLC46A2
GOCC_PERICENTRIOLAR_MATERIAL	GOCC_PERICENTRIOLAR_MATERIAL	20	-0.55248550417197	-1.58592688973199	0.0129881055958277	0.126243453672911	0.106059915486292	25336	tags=100%, list=45%, signal=55%	NEDD1/TNKS/HOOK3/TUBE1/CEP85/DYRK3/TCP1/TNKS2/CDK5RAP2/BBS9/PCM1/NEK1/NIN/TUBG2/DYNC2I1/CEP152/BBS4/RABL2B/LCK
GOBP_HISTONE_H2A_UBIQUITINATION	GOBP_HISTONE_H2A_UBIQUITINATION	26	-0.499664085428379	-1.50590404604471	0.0130222967023432	0.126348950441732	0.10614854565332	28327	tags=100%, list=50%, signal=50%	UBR5/CUL4B/RNF8/DTX3L/RNF2/RNF168/RYBP/UBR2/UBE2B/RING1/TRIP12/PCGF6/OTUB1/TRIM37/DDB1/UBE2A/SKP1/PCGF3/BCOR/KDM2B/PCGF5/PCGF1/PCGF2/DDB2/OTUB2
GOBP_AMP_METABOLIC_PROCESS	GOBP_AMP_METABOLIC_PROCESS	16	-0.616877607296896	-1.61155989858424	0.0131408837912424	0.12727145768477	0.106923564376158	21691	tags=100%, list=38%, signal=62%	AK2/AK4/AK3/PRPS2/ADSS2/ADK/ADSS1/AMPD1/ADSL/AK9/AK1/APRT/AMPD3/NUDT2/NT5E
GOBP_LIVER_MORPHOGENESIS	GOBP_LIVER_MORPHOGENESIS	22	-0.553919452494548	-1.61931440867329	0.0131791181255319	0.127413831306482	0.1070431756023	4501	tags=27%, list=8%, signal=25%	RPS6KA1/XBP1/CEACAM1/WNT3A/PROX1/FGL1
GOBP_RESPONSE_TO_MISFOLDED_PROTEIN	GOBP_RESPONSE_TO_MISFOLDED_PROTEIN	24	-0.51536312849162	-1.49993661285715	0.0132148694618661	0.127531734877973	0.107142228998449	27438	tags=100%, list=48%, signal=52%	UBE2W/DERL1/KLHL15/HDAC6/UGGT2/RNF5/ATXN3/CUL3/BAG6/POMT2/RNF185/DNAJB14/AUP1/UFD1/DNAJB12/TOR1A/VCP/STUB1/UGGT1/RNF126/CLU/SDF2L1/F12
GOMF_STEROL_TRANSFER_ACTIVITY	GOMF_STEROL_TRANSFER_ACTIVITY	22	-0.552711583871316	-1.61578335545503	0.0134083144528727	0.129168353110059	0.108517188145464	2003	tags=14%, list=4%, signal=13%	APOA4/APOA2/APOB
GOBP_SYNAPSE_PRUNING	GOBP_SYNAPSE_PRUNING	11	-0.691896971533206	-1.75586358280592	0.0135568365875634	0.12934978044274	0.108669609257301	2410	tags=36%, list=4%, signal=35%	CX3CR1/CX3CL1/C3/DKK1
GOBP_PROTEIN_INSERTION_INTO_ER_MEMBRANE_BY_STOP_TRANSFER_MEMBRANE_ANCHOR_SEQUENCE	GOBP_PROTEIN_INSERTION_INTO_ER_MEMBRANE_BY_STOP_TRANSFER_MEMBRANE_ANCHOR_SEQUENCE	10	-0.673601046343102	-1.71587839545711	0.0135356590950522	0.12934978044274	0.108669609257301	18478	tags=100%, list=33%, signal=67%	EMC2/MMGT1/EMC3/EMC4/EMC9/EMC8/EMC6/EMC10/EMC7
GOCC_EMC_COMPLEX	GOCC_EMC_COMPLEX	10	-0.673601046343102	-1.71587839545711	0.0135356590950522	0.12934978044274	0.108669609257301	18478	tags=100%, list=33%, signal=67%	EMC2/MMGT1/EMC3/EMC4/EMC9/EMC8/EMC6/EMC10/EMC7
GOBP_POSITIVE_REGULATION_OF_B_CELL_DIFFERENTIATION	GOBP_POSITIVE_REGULATION_OF_B_CELL_DIFFERENTIATION	15	-0.62183270939131	-1.60368923873666	0.01348758541109	0.12934978044274	0.108669609257301	6405	tags=53%, list=11%, signal=47%	MMP14/INPP5D/SYK/CD27/IL7/XBP1/IL2/IL10
GOBP_NEGATIVE_REGULATION_OF_ALPHA_BETA_T_CELL_ACTIVATION	GOBP_NEGATIVE_REGULATION_OF_ALPHA_BETA_T_CELL_ACTIVATION	41	-0.422687242131411	-1.37683147549914	0.0135704978373617	0.12934978044274	0.108669609257301	4829	tags=39%, list=9%, signal=36%	SOCS1/LGALS9C/TBX21/RUNX1/CD274/IL4R/ARG2/TNFRSF14/HFE/LGALS9B/SHH/ANXA1/IL2/ZC3H12A/LGALS7B/IHH
GOBP_POSITIVE_REGULATION_OF_INSULIN_SECRETION	GOBP_POSITIVE_REGULATION_OF_INSULIN_SECRETION	71	-0.329916118195802	-1.2899952640635	0.0135226780624388	0.12934978044274	0.108669609257301	5033	tags=32%, list=9%, signal=30%	HLA-DRB1/ACSL4/PFKFB2/CFTR/GIPR/CD38/CAMK2N1/AACS/ISL1/TRPM4/GPR68/CLTRN/PDX1/BAIAP3/ANO1/NR0B2/RFX6/VSNL1/GPER1/NR1H4/TRH/CRH/UCN3
GOBP_MHC_CLASS_II_BIOSYNTHETIC_PROCESS	GOBP_MHC_CLASS_II_BIOSYNTHETIC_PROCESS	17	-0.611254722861164	-1.62076673715196	0.0136479010644982	0.129631116426655	0.108905965835082	4921	tags=47%, list=9%, signal=43%	PF4/TMEM106A/IL33/XBP1/IFNG/AZU1/IL10/TLR4
GOMF_DNA_POLYMERASE_BINDING	GOMF_DNA_POLYMERASE_BINDING	19	-0.527886298149163	-1.48057587781932	0.0136429530195281	0.129631116426655	0.108905965835082	26727	tags=100%, list=47%, signal=53%	FANCD2/HMGB1/HSP90AB1/POLG2/RTEL1/RAD51/PTGES3/HSP90AA1/NAT10/NABP2/FANCI/CDK2AP1/PCNA/SMARCA4/CDT1/ACD/SMG6/LONP1
GOBP_REGULATION_OF_HEXOKINASE_ACTIVITY	GOBP_REGULATION_OF_HEXOKINASE_ACTIVITY	11	-0.689547690178276	-1.74990168710959	0.0138200679418361	0.130541510308273	0.109670807855277	4709	tags=91%, list=8%, signal=83%	BAD/RANBP2/MIDN/PRKN/TIGAR/COX11/PFKFB1/PFKFB2/FOXA2/GCKR
GOBP_RESPONSE_TO_MERCURY_ION	GOBP_RESPONSE_TO_MERCURY_ION	11	-0.688697023466876	-1.74774290515056	0.0138200679418361	0.130541510308273	0.109670807855277	6513	tags=55%, list=12%, signal=48%	MT-CYB/BSG/AQP1/AQP9/ALAD/ABCC2
GOBP_HAIR_FOLLICLE_MATURATION	GOBP_HAIR_FOLLICLE_MATURATION	12	-0.656559630936628	-1.71329235467827	0.0138236365524746	0.130541510308273	0.109670807855277	3702	tags=42%, list=7%, signal=39%	WNT5A/GAL/TGFB2/FERMT1/SPINK5
GOBP_MATURATION_OF_LSU_RRNA_FROM_TRICISTRONIC_RRNA_TRANSCRIPT_SSU_RRNA_5_8S_RRNA_LSU_RRNA	GOBP_MATURATION_OF_LSU_RRNA_FROM_TRICISTRONIC_RRNA_TRANSCRIPT_SSU_RRNA_5_8S_RRNA_LSU_RRNA	15	-0.620401958531455	-1.59999937211721	0.0138401970663001	0.130541510308273	0.109670807855277	21491	tags=100%, list=38%, signal=62%	GTPBP4/DDX18/ZNHIT6/WDR12/RPL7L1/NIFK/NOL9/RPL7/FTSJ3/PES1/BOP1/ZNHIT3/RPL35/URB1
GOBP_ORGAN_INDUCTION	GOBP_ORGAN_INDUCTION	21	-0.547656213968444	-1.58717306373338	0.013866707389041	0.13056409357264	0.109689780554775	1079	tags=33%, list=2%, signal=33%	BMP2/GATA5/HOXA11/WNT3A/BMP4/FGF8/DKK1
GOBP_POSITIVE_REGULATION_OF_EPIDERMIS_DEVELOPMENT	GOBP_POSITIVE_REGULATION_OF_EPIDERMIS_DEVELOPMENT	32	-0.454068949686908	-1.50415155719175	0.0139288178049081	0.130921214575994	0.109989805802281	6760	tags=38%, list=12%, signal=33%	PRKCH/PLAAT4/VDR/TRIM16/NME2/CYP27B1/PTCH1/SULT2B1/SFRP4/SFN/KRT2/BMP4
GOCC_ENDOPLASMIC_RETICULUM_EXIT_SITE	GOCC_ENDOPLASMIC_RETICULUM_EXIT_SITE	33	-0.452764322919168	-1.49645837800832	0.0139581614515035	0.130969646617746	0.110030494630934	4244	tags=36%, list=7%, signal=34%	PREB/SAR1B/MIA2/CTAGE4/SEC31B/SEC23B/SEC16A/SEC24D/HLA-A/SEC16B/CRYZL2P-SEC16B/APOB
GOBP_T_HELPER_1_TYPE_IMMUNE_RESPONSE	GOBP_T_HELPER_1_TYPE_IMMUNE_RESPONSE	41	-0.419065504409937	-1.36503428364215	0.0140266384635124	0.131384464777606	0.110378992534761	6394	tags=41%, list=11%, signal=37%	IL18BP/IL1R1/IL23R/BCL3/HLA-DRB1/IL18R1/IL33/IL12RB1/IL23A/IL4R/RIPK2/ANXA1/IL18/SPN/LEF1/PLA2G4A/TLR4
GOBP_UTP_BIOSYNTHETIC_PROCESS	GOBP_UTP_BIOSYNTHETIC_PROCESS	10	-0.671484930179699	-1.71048796735909	0.014218113624012	0.131965951649656	0.110867512507177	6948	tags=60%, list=12%, signal=53%	NME4/NME1/NME3/NME2/NME9/NME5
GOBP_POSITIVE_REGULATION_OF_TELOMERASE_RNA_LOCALIZATION_TO_CAJAL_BODY	GOBP_POSITIVE_REGULATION_OF_TELOMERASE_RNA_LOCALIZATION_TO_CAJAL_BODY	15	-0.618157071394482	-1.59420987071375	0.0141928088430605	0.131965951649656	0.110867512507177	21618	tags=100%, list=38%, signal=62%	NAF1/TCP1/CCT2/CCT8/CCT3/CCT5/NHP2/CCT4/RUVBL1/CCT6A/SHQ1/CCT7/NOP10/RUVBL2
GOBP_NUCLEOBASE_BIOSYNTHETIC_PROCESS	GOBP_NUCLEOBASE_BIOSYNTHETIC_PROCESS	18	-0.567173413470037	-1.57026534945748	0.0141595372840097	0.131965951649656	0.110867512507177	24504	tags=100%, list=43%, signal=57%	ADA/GMPS/CTPS1/GART/UMPS/CAD/SHMT2/PRPS1/HPRT1/SHMT1/CTPS2/PAICS/DHODH/MTOR/CMPK1/APRT/CPS1
GOBP_MYELOID_DENDRITIC_CELL_ACTIVATION	GOBP_MYELOID_DENDRITIC_CELL_ACTIVATION	29	-0.476538379106388	-1.48917465611626	0.0142349678173991	0.131965951649656	0.110867512507177	25023	tags=97%, list=44%, signal=54%	CLEC4D/CAMK4/TSPAN32/NOTCH2/HMGB1/RELB/ITGB6/IL4/CSF2/TGFBR2/TRAF6/PSEN1/RBPJ/HAVCR2/DOCK2/DCSTAMP/SPI1/IRF4/SLAMF1/LTBR/CD2/BATF/PYCARD/BATF3/BATF2/UBD/IL10/DHRS2
GOBP_POSITIVE_REGULATION_OF_INTERLEUKIN_4_PRODUCTION	GOBP_POSITIVE_REGULATION_OF_INTERLEUKIN_4_PRODUCTION	24	-0.508804466595516	-1.48084798085099	0.014156633071392	0.131965951649656	0.110867512507177	7851	tags=54%, list=14%, signal=47%	LGALS9/IRF4/SASH3/HLA-E/PRKCZ/IL20RB/SYK/RARA/IL33/CD3E/CD40LG/PRKCQ/SLC7A5
GOBP_REGULATION_OF_DNA_DAMAGE_RESPONSE_SIGNAL_TRANSDUCTION_BY_P53_CLASS_MEDIATOR	GOBP_REGULATION_OF_DNA_DAMAGE_RESPONSE_SIGNAL_TRANSDUCTION_BY_P53_CLASS_MEDIATOR	34	-0.422791870177591	-1.44074842094132	0.0142349678173991	0.131965951649656	0.110867512507177	24061	tags=91%, list=43%, signal=52%	DYRK1A/PSMD10/ATR/SNAI1/DYRK3/SPRED2/ATM/KMT5A/EEF1E1/SIRT1/SNAI2/KDM1A/DDX5/SPRED1/PTTG1IP/ANKRD1/PYHIN1/TP53/MIF/ZNF385A/TWIST1/PLA2R1/YJU2/PMAIP1/MDM2/SMYD2/CD74/HIC1/RPL26/CD44/MSX1
GOBP_NEGATIVE_REGULATION_OF_LEUKOCYTE_MEDIATED_CYTOTOXICITY	GOBP_NEGATIVE_REGULATION_OF_LEUKOCYTE_MEDIATED_CYTOTOXICITY	22	-0.550118445709437	-1.60820263957603	0.0143251006705045	0.132348285034319	0.111188719233429	25471	tags=68%, list=45%, signal=38%	KLRC1/MICA/HAVCR2/PTPRC/KIR2DL4/LILRB1/LGALS9/KLRD1/HLA-B/HLA-F/HLA-E/HLA-A/HLA-G/SERPINB4/CEACAM1
GOBP_INTERLEUKIN_4_PRODUCTION	GOBP_INTERLEUKIN_4_PRODUCTION	33	-0.45118970016	-1.49125399837662	0.0143230755753508	0.132348285034319	0.111188719233429	7851	tags=48%, list=14%, signal=42%	LGALS9/IRF4/SASH3/HLA-E/PRKCZ/IL20RB/SYK/RARA/HLA-DRB1/IL33/CD3E/CD40LG/ZFPM1/LEF1/PRKCQ/SLC7A5
GOBP_VASCULAR_ASSOCIATED_SMOOTH_MUSCLE_CELL_DIFFERENTIATION	GOBP_VASCULAR_ASSOCIATED_SMOOTH_MUSCLE_CELL_DIFFERENTIATION	34	0.649752271451595	1.40894983362213	0.0143764337256208	0.132596272896952	0.111397059317506	209	tags=6%, list=0%, signal=6%	MIR100/MIR15B
GOBP_NEGATIVE_REGULATION_OF_ANOIKIS	GOBP_NEGATIVE_REGULATION_OF_ANOIKIS	17	-0.609831593480418	-1.61699325176737	0.0144813449495554	0.133336737341655	0.112019139862207	610	tags=24%, list=1%, signal=23%	CAV1/PDK4/CEACAM5/CEACAM6
GOBP_ADENOHYPOPHYSIS_DEVELOPMENT	GOBP_ADENOHYPOPHYSIS_DEVELOPMENT	12	-0.65351808013768	-1.70535542787884	0.0145398808995712	0.133421890153015	0.112090678620959	2385	tags=50%, list=4%, signal=48%	DRD2/BMP2/PITX2/GHRH/FGF8/GSX1
GOCC_MITOCHONDRIA_ASSOCIATED_ENDOPLASMIC_RETICULUM_MEMBRANE	GOCC_MITOCHONDRIA_ASSOCIATED_ENDOPLASMIC_RETICULUM_MEMBRANE	20	-0.546439683213124	-1.56857217190367	0.0145160839473505	0.133421890153015	0.112090678620959	25678	tags=100%, list=45%, signal=55%	FATE1/ATG14/TOMM40/TMX2/RAB38/SERAC1/ATG5/ZFYVE1/CLCC1/BCAP31/MBOAT7/CANX/TOMM20/TMEM41B/STX17/AHCYL1/ACSL4/BCL2L10/PDZD8
GOBP_REGULATION_OF_NUCLEOTIDE_BINDING_OLIGOMERIZATION_DOMAIN_CONTAINING_SIGNALING_PATHWAY	GOBP_REGULATION_OF_NUCLEOTIDE_BINDING_OLIGOMERIZATION_DOMAIN_CONTAINING_SIGNALING_PATHWAY	13	-0.673654087146937	-1.76090595251431	0.0145924135694263	0.133451565987963	0.112115609945752	7019	tags=46%, list=12%, signal=40%	SLC15A2/HSPA1A/PTPN22/BIRC3/TLR4/SLC46A2
GOBP_TRANSEPITHELIAL_TRANSPORT	GOBP_TRANSEPITHELIAL_TRANSPORT	30	-0.469050657891285	-1.5154375942329	0.0145804511419106	0.133451565987963	0.112115609945752	7351	tags=53%, list=13%, signal=46%	SCNN1B/AHCYL1/ABCG2/AQP1/ACTB/ABCB1/EDNRB/SLC26A6/CXADR/CFTR/RHCG/SLC23A1/SLC12A2/SLC1A1/SLC5A1/ABCC2
GOBP_GLUTAMATE_METABOLIC_PROCESS	GOBP_GLUTAMATE_METABOLIC_PROCESS	33	-0.450106651550932	-1.48767434979835	0.0146879898249893	0.134099117896277	0.11265963261521	6083	tags=39%, list=11%, signal=35%	GLUL/ALDH18A1/MTHFS/DGLUCY/GOT2/PRODH2/NAGS/GCLC/SLC7A11/GGT1/PRODH/GAD1/NR1H4
GOBP_RESPONSE_TO_MITOCHONDRIAL_DEPOLARISATION	GOBP_RESPONSE_TO_MITOCHONDRIAL_DEPOLARISATION	20	-0.54377032951492	-1.56090970876895	0.0147343668413689	0.134230605768032	0.112770098482233	25829	tags=100%, list=46%, signal=54%	OPTN/ATG14/HUWE1/MFN2/ATG13/CDC37/HTRA2/AMBRA1/PRKN/MUL1/GBA/GPS2/VPS13C/SQSTM1/ATP5IF1/HK2/TOMM7/PINK1/BECN1
GOBP_MACROPHAGE_MIGRATION	GOBP_MACROPHAGE_MIGRATION	52	-0.384217584163479	-1.35667275021306	0.0147519782844439	0.134230605768032	0.112770098482233	8134	tags=48%, list=14%, signal=41%	MIF/LGALS3/EMILIN1/CXCL17/CCR2/CMKLR1/EDN2/MST1/SLAMF8/MMP14/EDNRB/CX3CR1/PTK2B/CCL5/ROR2/P2RY12/MST1L/MTUS1/MMP28/C5/P2RX4/CX3CL1/AZU1/TRIM55/SAA1
GOBP_CELLULAR_RESPONSE_TO_FATTY_ACID	GOBP_CELLULAR_RESPONSE_TO_FATTY_ACID	37	-0.444837958670349	-1.49369546273561	0.0148704469940865	0.135081543667759	0.113484990218029	4180	tags=27%, list=7%, signal=25%	NME2/ID3/OR51E2/ZC3H12A/AKR1C3/CPS1/AKR1C4/NR1H4/AKR1C1/AKR1C2
GOBP_REGULATION_OF_BONE_REMODELING	GOBP_REGULATION_OF_BONE_REMODELING	51	-0.381560588947909	-1.36089123960944	0.0149951282810786	0.135758569421003	0.114053774516002	2699	tags=22%, list=5%, signal=21%	TNFRSF11A/CD38/PRKCA/TF/SPP1/HAMP/CA2/IL20RA/TNFRSF11B/CLDN18/CARTPT
GOBP_NEGATIVE_REGULATION_OF_PROTEASOMAL_PROTEIN_CATABOLIC_PROCESS	GOBP_NEGATIVE_REGULATION_OF_PROTEASOMAL_PROTEIN_CATABOLIC_PROCESS	50	-0.384838515688563	-1.35564616295885	0.0149951282810786	0.135758569421003	0.114053774516002	34831	tags=100%, list=62%, signal=38%	LAMP3/F8A3/TTC36/OGT/AQP11/MARCHF7/F8A2/TLK2/USP25/PBK/OPHN1/USP14/RYBP/MTM1/HSP90AB1/BAG6/WAC/TRIM39/STYX/SDCBP/F8A1/BAG5/CAMLG/GIPC1/UCHL5/SMARCC1/EIF3H/USP19/USP7/PSMF1/UBXN1/GABARAPL2/PSME3IP1/DDRGK1/FHIT/SVIP/PARK7/N4BP1/AP006621.6/RPL11/SGTA/MAP1A/CCAR2/TAF9/ALAD/KLHL40/NOP53/HFE/SHH
GOBP_POSITIVE_REGULATION_OF_PROTEIN_ACETYLATION	GOBP_POSITIVE_REGULATION_OF_PROTEIN_ACETYLATION	44	0.611282809681609	1.34824777027188	0.0151433415181974	0.136871537528415	0.114988803620299	139	tags=2%, list=0%, signal=2%	MIR217
GOBP_CHYLOMICRON_ASSEMBLY	GOBP_CHYLOMICRON_ASSEMBLY	11	-0.682294131894374	-1.73149394815354	0.0153994589790081	0.138198791816666	0.11610385928097	2003	tags=36%, list=4%, signal=35%	APOA4/APOC3/APOA2/APOB
GOBP_REGULATION_OF_AMINO_ACID_IMPORT_ACROSS_PLASMA_MEMBRANE	GOBP_REGULATION_OF_AMINO_ACID_IMPORT_ACROSS_PLASMA_MEMBRANE	12	-0.650633816503383	-1.69782894193503	0.0154036087709307	0.138198791816666	0.11610385928097	6537	tags=58%, list=12%, signal=52%	ARL6IP5/RGS2/SLC43A2/ATP1A2/CLTRN/ACE2/SLC43A1
GOBP_CHONDROCYTE_DIFFERENTIATION_INVOLVED_IN_ENDOCHONDRAL_BONE_MORPHOGENESIS	GOBP_CHONDROCYTE_DIFFERENTIATION_INVOLVED_IN_ENDOCHONDRAL_BONE_MORPHOGENESIS	14	-0.667481216458385	-1.68993679238702	0.0153649111470505	0.138198791816666	0.11610385928097	5063	tags=50%, list=9%, signal=46%	COL27A1/SOX9/MATN1/TSKU/SMPD3/AXIN2/IHH
GOBP_POSITIVE_REGULATION_OF_ANIMAL_ORGAN_MORPHOGENESIS	GOBP_POSITIVE_REGULATION_OF_ANIMAL_ORGAN_MORPHOGENESIS	30	-0.464735600287484	-1.5014962418351	0.0153949932355171	0.138198791816666	0.11610385928097	1079	tags=27%, list=2%, signal=26%	BMP2/GATA5/HOXA11/SOX9/WNT3A/BMP4/FGF8/DKK1
GOBP_SULFUR_AMINO_ACID_METABOLIC_PROCESS	GOBP_SULFUR_AMINO_ACID_METABOLIC_PROCESS	37	-0.443558406244484	-1.4893989281985	0.0154178186659155	0.138198791816666	0.11610385928097	4389	tags=24%, list=8%, signal=22%	MAT1A/GCLC/CTH/TST/MPST/SLC7A11/GGT1/CPS1/DPEP1
GOBP_CELLULAR_RESPONSE_TO_OXIDISED_LOW_DENSITY_LIPOPROTEIN_PARTICLE_STIMULUS	GOBP_CELLULAR_RESPONSE_TO_OXIDISED_LOW_DENSITY_LIPOPROTEIN_PARTICLE_STIMULUS	10	-0.6681370736248	-1.70195990053849	0.0155830246908021	0.139448753183476	0.117153979450119	4925	tags=60%, list=9%, signal=55%	CD68/MYD88/TICAM1/CD36/SMPD3/TLR4
GOBP_REGULATION_OF_CELL_PROJECTION_SIZE	GOBP_REGULATION_OF_CELL_PROJECTION_SIZE	10	-0.667404520368094	-1.70009385191293	0.0158105100915458	0.14078635137439	0.118277725252025	1386	tags=70%, list=2%, signal=68%	TWF2/PLS1/CDHR2/VIL1/CDHR5/USH1C/NEFL
GOMF_THYROID_HORMONE_RECEPTOR_BINDING	GOMF_THYROID_HORMONE_RECEPTOR_BINDING	29	-0.471047932247741	-1.47201709930419	0.0158078772308871	0.14078635137439	0.118277725252025	29947	tags=100%, list=53%, signal=47%	MED30/HMGN3/TAF11/NCOA3/BRD8/ARID5A/NSD1/NCOA6/JMJD1C/MED4/THRAP3/TRIP12/MED12/MED13/GTF2B/MED17/GAS2L1/GTF2H1/TRIP6/TAF7/PRMT2/MED24/MED1/ZNHIT3/NCOR1/TACC1/MED16/NR0B2
GOBP_CELLULAR_RESPONSE_TO_LOW_DENSITY_LIPOPROTEIN_PARTICLE_STIMULUS	GOBP_CELLULAR_RESPONSE_TO_LOW_DENSITY_LIPOPROTEIN_PARTICLE_STIMULUS	21	0.69187132347792	1.43828187312005	0.0157849442658911	0.14078635137439	0.118277725252025	12	tags=5%, list=0%, signal=5%	MIR758
GOBP_REGULATION_OF_NEUTROPHIL_MIGRATION	GOBP_REGULATION_OF_NEUTROPHIL_MIGRATION	40	-0.427613952726655	-1.3859355422285	0.0158512039567646	0.140916942893142	0.118387438073079	7424	tags=42%, list=13%, signal=37%	NOD2/MYD88/RAC2/MPP1/RHOG/SLAMF8/IL1R1/DAPK2/IL23A/TIRAP/CCL21/CD74/CCR7/C5AR2/DPP4/LBP/XG
GOMF_RNA_POLYMERASE_II_REPRESSING_TRANSCRIPTION_FACTOR_BINDING	GOMF_RNA_POLYMERASE_II_REPRESSING_TRANSCRIPTION_FACTOR_BINDING	35	-0.428765936378265	-1.48432113039607	0.0160441841475776	0.142187298986583	0.119454692302806	32341	tags=97%, list=57%, signal=42%	GATA6/BBS10/BBS1/PPARG/HDAC2/TCERG1/TCF7L2/CHD4/GTF2A1/MIER1/MIER3/DMAP1/RBBP8/TBP/MTA1/MKKS/PPARD/MTA3/MTA2/HDAC1/SIN3A/SP1/BBS7/RBPJ/DDRGK1/GTF2A2/PPARA/BBS5/STAT3/MIER2/BBS2/BBS4/TTC8/GSC
GOBP_AROMATIC_AMINO_ACID_FAMILY_METABOLIC_PROCESS	GOBP_AROMATIC_AMINO_ACID_FAMILY_METABOLIC_PROCESS	32	-0.447925966345701	-1.4838022733113	0.0160466272036945	0.142187298986583	0.119454692302806	4583	tags=44%, list=8%, signal=40%	PCBD1/ACMSD/IDO1/IDO2/GSTZ1/HAAO/ASRGL1/IYD/HGD/KYNU/KMO/TDO2/PAH/TPH1
GOCC_OUTER_MITOCHONDRIAL_MEMBRANE_PROTEIN_COMPLEX	GOCC_OUTER_MITOCHONDRIAL_MEMBRANE_PROTEIN_COMPLEX	22	-0.545451331188346	-1.59455891257404	0.0161586766616564	0.142713010515836	0.119896354177071	25735	tags=100%, list=45%, signal=55%	MTX3/TOMM40L/APOOL/TOMM70/DNAJC11/CHCHD3/TOMM40/MTX2/HSPA9/APOO/CHCHD6/IMMT/TOMM22/MTX1/TOMM20/MICOS10/TOMM20L/TOMM7/MICOS13/TOMM5/SAMM50
GOCC_PODOSOME	GOCC_PODOSOME	28	-0.507673267326733	-1.58244692493031	0.0161341202863098	0.142713010515836	0.119896354177071	27875	tags=100%, list=49%, signal=51%	VCAM1/VCL/SVIL/ADAM8/FSCN1/ACTR2/RHOU/PTPN12/SH3PXD2A/HNRNPK/TJP1/ARHGEF5/DBNL/FERMT3/SRC/CTTN/SH3PXD2B/LPXN/PALLD/SH3GL1/WDR1/AFAP1L1/GSN/KIF9/LCP1/BIN2/SCIN
GOBP_POSITIVE_REGULATION_OF_DNA_BIOSYNTHETIC_PROCESS	GOBP_POSITIVE_REGULATION_OF_DNA_BIOSYNTHETIC_PROCESS	65	-0.337970609965867	-1.27780910130192	0.0161962429058243	0.142811822625623	0.119979368414309	27310	tags=95%, list=48%, signal=49%	NEK2/HGF/RFC3/DSCC1/DDX39B/MYC/CHTF18/MAPK15/TNKS/DKC1/ATR/NAF1/PKIB/TCP1/AURKB/HSP90AB1/POT1/ATM/POLG2/RFC5/TNKS2/HMBOX1/MAPKAPK5/MAPK3/NEK7/PTGES3/CCT2/CCT8/CCT3/CCT5/HSP90AA1/MAP2K7/XRCC5/CCT4/CCT6A/RFC2/GRHL2/PCNA/ARRB2/MAP3K4/RGCC/NVL/FGF2/PARN/PNKP/MAPK1/PRKD2/PDGFB/CCT7/FBXO4/HNRNPA1/SRC/WRAP53/ACD/PDGFRB/PTK2B/SMOC2/KLF4/CHTF8/PRKCQ/PARM1/FGFR4
GOBP_REGULATION_OF_CELL_AGING	GOBP_REGULATION_OF_CELL_AGING	53	0.591043972607443	1.31904007685718	0.0162661009694127	0.143194586420163	0.12030093673741	139	tags=4%, list=0%, signal=4%	MIR188/MIR217
GOMF_L_ASCORBIC_ACID_BINDING	GOMF_L_ASCORBIC_ACID_BINDING	20	-0.537494696648282	-1.542895308684	0.0164806319254382	0.144612870736341	0.121492468736362	26184	tags=100%, list=46%, signal=54%	PHYH/EGLN2/ALKBH3/PLOD2/P3H3/EGLN3/P4HA3/P4HA1/P3H1/OGFOD2/EGLN1/OGFOD3/PLOD1/OGFOD1/PAM/PLOD3/P4HA2/P4HTM/DBH
GOBP_BILE_ACID_METABOLIC_PROCESS	GOBP_BILE_ACID_METABOLIC_PROCESS	50	-0.382639832651996	-1.34790100206519	0.0164541001562126	0.144612870736341	0.121492468736362	2374	tags=24%, list=4%, signal=23%	AMACR/CH25H/FGFR4/OSBPL6/BAAT/SLC27A2/PROX1/AKR1C4/CES1/NR1H4/AKR1C1/FGF19
GOBP_AV_NODE_CELL_TO_BUNDLE_OF_HIS_CELL_COMMUNICATION	GOBP_AV_NODE_CELL_TO_BUNDLE_OF_HIS_CELL_COMMUNICATION	12	0.745706180609836	1.45357985838062	0.0165093838259574	0.144624232997333	0.121502014422934	3893	tags=17%, list=7%, signal=16%	MIR208A/SCN10A
GOMF_DNA_POLYMERASE_ACTIVITY	GOMF_DNA_POLYMERASE_ACTIVITY	31	-0.449139805859575	-1.4483242660448	0.0165353528306888	0.144624232997333	0.121502014422934	31187	tags=94%, list=55%, signal=42%	POLB/CHRAC1/REV3L/TERF1/DKC1/POLA1/POLE2/POLH/POLD3/POLG2/PTGES3/POLD1/POLE4/TENT4B/PRIMPOL/POLE/REV1/POLM/POLK/POLE3/TERT/POLN/POLI/POLD4/TERF2/POLG/POLL/TEP1/DNTT
GOMF_PHOSPHATIDIC_ACID_BINDING	GOMF_PHOSPHATIDIC_ACID_BINDING	21	-0.537486520409426	-1.55770007817856	0.0166170712572201	0.144637980364292	0.121513563889741	26185	tags=95%, list=46%, signal=51%	GRAMD1B/JPH2/RAPGEF6/MAPKAP1/COMMD1/PLTP/SESTD1/RAPGEF2/UQCC3/MICALL1/PLEKHN1/GSDMD/PLCD1/MARK1/PITPNM1/PITPNC1/ATP13A2/PACSIN2/NRGN/SMPD3
GOBP_PROTEIN_LOCALIZATION_TO_MICROTUBULE	GOBP_PROTEIN_LOCALIZATION_TO_MICROTUBULE	18	-0.560703553120028	-1.55235301915044	0.0166043104057722	0.144637980364292	0.121513563889741	24870	tags=100%, list=44%, signal=56%	CRIPT/MAPRE1/CHAMP1/MID2/HNRNPU/MID1/GAS2L1/DIAPH1/DVL1/TTBK2/ABHD17B/MAP1A/ABHD17C/MAPRE2/MAPRE3/ABHD17A/GAS2L2
GOBP_NEGATIVE_REGULATION_OF_STEROID_METABOLIC_PROCESS	GOBP_NEGATIVE_REGULATION_OF_STEROID_METABOLIC_PROCESS	29	-0.467251130508774	-1.46015215584555	0.0165974318768044	0.144637980364292	0.121513563889741	957	tags=17%, list=2%, signal=17%	PROX1/NR0B1/FGF19/UGT1A1/UGT1A8
GOBP_NEGATIVE_REGULATION_OF_VIRAL_RELEASE_FROM_HOST_CELL	GOBP_NEGATIVE_REGULATION_OF_VIRAL_RELEASE_FROM_HOST_CELL	14	-0.662530491038286	-1.67740248755545	0.0167231220790485	0.144862372697549	0.121702080848115	19107	tags=93%, list=34%, signal=62%	TRIM28/TRIM11/TRIM26/TRIM21/TRIM25/TRIM13/CHMP3/TRIM8/TRIM5/TRIM35/PML/TRIM32/TRIM15
GOBP_REGULATION_OF_TRANSLATIONAL_FIDELITY	GOBP_REGULATION_OF_TRANSLATIONAL_FIDELITY	20	-0.536469381982746	-1.53995211092364	0.0166989152708734	0.144862372697549	0.121702080848115	26242	tags=100%, list=46%, signal=54%	TARS2/AARS2/CDK5RAP1/GATC/YRDC/AARSD1/PRORSD1P/EIF2S3/IARS2/DTD1/AARS1/LARS1/VARS1/DTD2/IARS1/LARS2/RPS5/RPS9/EIF2S3B
GOBP_POSITIVE_REGULATION_OF_LYMPHOCYTE_CHEMOTAXIS	GOBP_POSITIVE_REGULATION_OF_LYMPHOCYTE_CHEMOTAXIS	19	-0.518843836017274	-1.45521425855489	0.0166989152708734	0.144862372697549	0.121702080848115	7726	tags=68%, list=14%, signal=59%	CCL3/XCL1/CCL4/WNT5A/STK39/CCR2/TMEM102/PTK2B/CXCL13/CCL5/CCL21/CXCL14/S100A7
GOMF_CXCR_CHEMOKINE_RECEPTOR_BINDING	GOMF_CXCR_CHEMOKINE_RECEPTOR_BINDING	18	-0.560368680290995	-1.55142589670884	0.0168080417353704	0.145133553357728	0.121929905713985	4937	tags=50%, list=9%, signal=46%	PF4/CXCL1/CXCL13/CXCL9/CX3CL1/CXCL2/CXCL3/CXCL5/PPBP
GOMF_CADHERIN_BINDING_INVOLVED_IN_CELL_CELL_ADHESION	GOMF_CADHERIN_BINDING_INVOLVED_IN_CELL_CELL_ADHESION	18	-0.560367686052678	-1.55142314407986	0.0168080417353704	0.145133553357728	0.121929905713985	24889	tags=56%, list=44%, signal=31%	S100A11/EPCAM/TMOD3/PKP3/BAIAP2L1/KRT18/PDLIM1/ANXA1/CDC42EP1/ANXA2
GOBP_REGULATION_OF_PROTEIN_EXPORT_FROM_NUCLEUS	GOBP_REGULATION_OF_PROTEIN_EXPORT_FROM_NUCLEUS	32	-0.445540703020016	-1.47590083554922	0.0168627749659487	0.145374305200074	0.1221321666575	31391	tags=97%, list=55%, signal=43%	IFI27/PRKACA/GAS6/BARD1/PTPN14/GTSE1/TCF7L2/GSK3B/CTDSPL2/SP100/XPO4/RBM22/DNAJC27/IL1B/PTPN11/PPM1A/RIOK2/EMD/TPR/SIRT7/BAG3/YWHAE/UHMK1/ANP32B/RANGAP1/CDK5/CAMK1/PARK7/TP53/TXN/SFN
GOCC_SPINDLE_MIDZONE	GOCC_SPINDLE_MIDZONE	36	-0.388186506733245	-1.32627868420536	0.0169135639685514	0.145580342330266	0.122305263004118	30052	tags=97%, list=53%, signal=46%	KIF14/KIF18A/CENPE/CDCA8/AURKA/KIF18B/RIF1/RACGAP1/AURKC/KIF20B/EML1/UNC119/MAPRE1/PLK1/INCENP/CENPV/MAP9/CDC42/AURKB/HNRNPU/RCC2/PRC1/GEM/ARL8A/ARL8B/CTDP1/CDC6/NUMA1/CTTN/APP/PKP4/MAPRE2/MAPRE3/CCDC69/OR2A4
GOBP_NUCLEOTIDE_EXCISION_REPAIR_PREINCISION_COMPLEX_STABILIZATION	GOBP_NUCLEOTIDE_EXCISION_REPAIR_PREINCISION_COMPLEX_STABILIZATION	21	-0.535877808616331	-1.55303783942332	0.0170754660533842	0.146740592401622	0.123280014731283	26276	tags=100%, list=46%, signal=54%	CHD1L/GTF2H4/ERCC4/PARP1/CUL4A/ERCC3/GTF2H5/RPA1/GTF2H3/ERCC1/RPA2/DDB1/RPA3/GTF2H1/GTF2H2/RBX1/ERCC5/ERCC2/XPA/DDB2
GOBP_GAMMA_DELTA_T_CELL_DIFFERENTIATION	GOBP_GAMMA_DELTA_T_CELL_DIFFERENTIATION	12	-0.645768523755656	-1.68513296052652	0.0171310685421754	0.146985111073435	0.123485440271482	20054	tags=100%, list=35%, signal=65%	SOX4/JAG2/SOX13/NCKAP1L/KLRC1/STAT5B/PTPRC/SYK/EGR3/LEF1/TCF7
GOBP_POSITIVE_REGULATION_OF_EXTRACELLULAR_MATRIX_ORGANIZATION	GOBP_POSITIVE_REGULATION_OF_EXTRACELLULAR_MATRIX_ORGANIZATION	23	-0.516715283302395	-1.50281931673847	0.0172210588589307	0.147523437756726	0.123937700415456	27361	tags=100%, list=48%, signal=52%	CARMIL2/PDPN/EFEMP2/PHLDB1/FSCN1/CLASP1/COLGALT1/IL6/CLASP2/MELTF/RGCC/DAG1/CFLAR/SMAD3/RB1/CPB2/PHLDB2/EMILIN1/TGFB1/BMP2/RUNX1/SOX9
GOBP_PIGMENT_GRANULE_LOCALIZATION	GOBP_PIGMENT_GRANULE_LOCALIZATION	26	-0.484141296276652	-1.45912095382097	0.0173010509069326	0.147974549147129	0.124316689064365	29205	tags=96%, list=52%, signal=47%	CDH3/BLOC1S3/BLOC1S5/MYO5A/ARL6/MKKS/VPS33A/RAB27A/RAB1A/MYO7A/BLOC1S6/BBS7/DCTN2/VPS33B/BBS5/RAB17/RAB11B/MREG/SHROOM2/RAB11A/GPR143/BBS2/BBS4/MLPH/RAB27B
GOBP_CELL_PROLIFERATION_INVOLVED_IN_HEART_MORPHOGENESIS	GOBP_CELL_PROLIFERATION_INVOLVED_IN_HEART_MORPHOGENESIS	15	-0.611378115117891	-1.57672713127845	0.0173663190820888	0.148298503959667	0.124588850661972	3801	tags=40%, list=7%, signal=37%	ISL1/SOX9/PITX2/TBX5/BMP10/BMP4
GOBP_GAP_JUNCTION_ASSEMBLY	GOBP_GAP_JUNCTION_ASSEMBLY	13	-0.665546595936758	-1.73971328137292	0.0176589313005339	0.150559770174946	0.126488590384761	4963	tags=69%, list=9%, signal=63%	CTNNA1/CAV1/GJB6/ACE/GJB2/ACE2/AGT/GJB1/GJD3
GOBP_POSITIVE_REGULATION_OF_CELL_CELL_ADHESION_MEDIATED_BY_CADHERIN	GOBP_POSITIVE_REGULATION_OF_CELL_CELL_ADHESION_MEDIATED_BY_CADHERIN	11	-0.676819067099137	-1.71759958630057	0.017768552675317	0.151018750681579	0.126874190052127	2615	tags=55%, list=5%, signal=52%	AFDN/WNT5A/ADAM19/SERPINF2/FOXA2/WNT3A
GOBP_TROPHOBLAST_CELL_MIGRATION	GOBP_TROPHOBLAST_CELL_MIGRATION	16	0.706248438687144	1.4260388261108	0.0177525943684377	0.151018750681579	0.126874190052127	209	tags=6%, list=0%, signal=6%	MIR15B
GOBP_RESPONSE_TO_IRON_ION	GOBP_RESPONSE_TO_IRON_ION	28	-0.499105402678195	-1.55574039547744	0.0178268712750862	0.151276929597675	0.127091091865447	7146	tags=54%, list=13%, signal=47%	FXN/BECN1/B2M/SLC11A2/DRD2/ALAD/G6PD/CCND1/HFE/TF/HMOX1/PDX1/HAMP/TFR2/TFF1
GOBP_UTP_METABOLIC_PROCESS	GOBP_UTP_METABOLIC_PROCESS	12	-0.643841911764706	-1.68010546654274	0.0179948000553902	0.152462985132837	0.128087523333072	20163	tags=58%, list=36%, signal=38%	NME4/ENTPD7/NME1/NME3/NME2/NME9/NME5
GOCC_AMINOACYL_TRNA_SYNTHETASE_MULTIENZYME_COMPLEX	GOCC_AMINOACYL_TRNA_SYNTHETASE_MULTIENZYME_COMPLEX	11	-0.674903229227424	-1.71273766308382	0.0182950188202173	0.154764424832276	0.130021013687761	18405	tags=100%, list=33%, signal=67%	MARS1/EPRS1/DARS1/RARS1/AIMP2/LARS1/AIMP1/IARS1/KARS1/QARS1
GOBP_PYRIMIDINE_NUCLEOBASE_METABOLIC_PROCESS	GOBP_PYRIMIDINE_NUCLEOBASE_METABOLIC_PROCESS	16	-0.602506540337976	-1.57401625145406	0.0184378933764606	0.155431168446928	0.130581159733863	22504	tags=100%, list=40%, signal=60%	UMPS/DPYS/CAD/CTPS2/TYMS/RRM1/MAPK1/DHODH/MTOR/CMPK1/ALDH6A1/DPYD/TYMP/CDA/CPS1
GOBP_TRNA_WOBBLE_BASE_MODIFICATION	GOBP_TRNA_WOBBLE_BASE_MODIFICATION	20	-0.531767076792533	-1.52645399705717	0.0184451833759296	0.155431168446928	0.130581159733863	26508	tags=95%, list=47%, signal=51%	ALKBH1/MOCS3/DPH3/CTU1/NSUN3/ALKBH8/MTO1/ELP4/ADAT2/KTI12/ELP2/ELP1/TRMU/ELP6/ELP5/CTU2/URM1/ELP3/TRMT9B
GOBP_PROTEIN_TARGETING_TO_LYSOSOME	GOBP_PROTEIN_TARGETING_TO_LYSOSOME	23	-0.513320958189693	-1.49294723144992	0.0184599633009558	0.155431168446928	0.130581159733863	27553	tags=96%, list=49%, signal=49%	GGA3/SORL1/HGS/RAB7A/SORT1/WASH3P/AP3M1/HSPA8/ZFYVE16/LAMP2/GCC2/AP3B1/M6PR/NCOA4/VPS4A/NEDD4/AP4M1/LAPTM5/GNPTAB/NAGPA/SCARB2/CLU
GOBP_NEGATIVE_REGULATION_OF_LYMPHOCYTE_APOPTOTIC_PROCESS	GOBP_NEGATIVE_REGULATION_OF_LYMPHOCYTE_APOPTOTIC_PROCESS	31	-0.44357340886156	-1.43037451467232	0.0184998884266594	0.155525459537164	0.130660375762659	5876	tags=32%, list=10%, signal=29%	PIP/IDO1/CCL5/CD27/ARG2/CD74/PRKCQ/IL2/BMP4/SLC46A2
GOBP_PHOSPHATE_ION_TRANSMEMBRANE_TRANSPORT	GOBP_PHOSPHATE_ION_TRANSMEMBRANE_TRANSPORT	15	-0.608859349866544	-1.57023130584584	0.0186039376140102	0.155674989555257	0.130785999235562	22144	tags=100%, list=39%, signal=61%	XPR1/SLC25A30/SLC34A1/SLC25A14/SLC25A3/SLC20A1/SLC37A2/SLC25A10/SLC20A2/SLC25A11/SLC37A4/SLC17A1/SLC37A1/ADAMTS8
GOBP_COPII_COATED_VESICLE_CARGO_LOADING	GOBP_COPII_COATED_VESICLE_CARGO_LOADING	15	-0.607940183479752	-1.56786080133419	0.0186039376140102	0.155674989555257	0.130785999235562	22196	tags=93%, list=39%, signal=57%	SAR1A/MIA3/TBC1D20/RAB1A/SEC24B/SEC24A/SCAP/SEC31A/SEC24C/SEC13/INSIG1/SEC31B/SEC23B/SEC24D
GOCC_COPII_VESICLE_COAT	GOCC_COPII_VESICLE_COAT	15	-0.607940183479752	-1.56786080133419	0.0186039376140102	0.155674989555257	0.130785999235562	22196	tags=100%, list=39%, signal=61%	PDCD6/SAR1A/PEF1/SEC24B/SEC24A/SEC31A/KLHL12/TMED7/SEC24C/SEC13/SAR1B/SEC31B/SEC23B/SEC24D
GOMF_NUCLEAR_IMPORT_SIGNAL_RECEPTOR_ACTIVITY	GOMF_NUCLEAR_IMPORT_SIGNAL_RECEPTOR_ACTIVITY	20	-0.531749398953472	-1.5264032522682	0.0186634670371465	0.155821119844555	0.130908766521168	26509	tags=100%, list=47%, signal=53%	KPNA5/KPNA4/KPNA1/TNPO2/HIKESHI/IPO9/RANBP6/KPNA6/KPNA3/TNPO1/TMCO6/IPO11/IPO5/TNPO3/KPNB1/SNUPN/IPO4/NUTF2/KPNA7
GOMF_PHOSPHATIDYLINOSITOL_BISPHOSPHATE_PHOSPHATASE_ACTIVITY	GOMF_PHOSPHATIDYLINOSITOL_BISPHOSPHATE_PHOSPHATASE_ACTIVITY	23	-0.51296738265712	-1.49191888923236	0.0187077443477947	0.155821119844555	0.130908766521168	27573	tags=100%, list=49%, signal=51%	PIP4P2/SYNJ2/INPP5J/MTMR1/MTM1/FIG4/PIKFYVE/OCRL/SYNJ1/MTMR4/PTEN/PIP4P1/INPP5B/MTMR2/INPP5E/MTMR3/INPP4B/MTMR6/INPP5K/MTMR8/INPP5D/PTPMT1
GOBP_MITOTIC_CYTOKINETIC_PROCESS	GOBP_MITOTIC_CYTOKINETIC_PROCESS	23	-0.51284363122072	-1.49155896945622	0.0187077443477947	0.155821119844555	0.130908766521168	27580	tags=100%, list=49%, signal=51%	KLHDC8B/CEP55/KIF20B/MITD1/CHMP2B/CHMP5/CHMP4A/CNTROB/CHMP4B/VPS4B/NUP62/CHMP1B/CHMP4C/PDCD6IP/RHOA/CHMP6/CHMP7/VPS4A/CHMP3/ARF1/CHMP2A/CHMP1A
GOMF_MACROMOLECULE_TRANSMEMBRANE_TRANSPORTER_ACTIVITY	GOMF_MACROMOLECULE_TRANSMEMBRANE_TRANSPORTER_ACTIVITY	25	-0.48393073220649	-1.45270340074043	0.0187405640523658	0.155854706266526	0.130936983216546	23473	tags=96%, list=41%, signal=56%	TOMM40L/ABCA1/BLOC1S3/SLC15A3/TIMM17B/TOMM70/MCL1/SEC63/TIMM17A/TOMM40/TIMM23B/TOMM22/TIMM23/SEC61G/TOMM20/TIMM22/SIDT2/SLC15A4/TOMM20L/SEC61A1/TOMM7/TMED10/SIDT1/AZGP1
GOBP_NEGATIVE_REGULATION_OF_INTERFERON_GAMMA_PRODUCTION	GOBP_NEGATIVE_REGULATION_OF_INTERFERON_GAMMA_PRODUCTION	40	-0.422294248859993	-1.36869390028504	0.0188161302390892	0.156243142813542	0.131263317344373	5980	tags=48%, list=11%, signal=43%	LGALS9/INHBA/NOD2/VSIR/LGALS9C/CR1/IL20RB/RARA/HLA-DRB1/CD274/IL33/LGALS9B/ZC3H12A/IL10/LGALS7B/PGLYRP3/TLR4/IL36RN/NR1H4
GOCC_STAGA_COMPLEX	GOCC_STAGA_COMPLEX	12	-0.638415582579186	-1.66594546055172	0.0188585324549079	0.15635542834743	0.13135765090297	20470	tags=100%, list=36%, signal=64%	TADA1/TRRAP/TAF6L/SUPT3H/TAF5L/KAT2A/TADA3/TAF12/TADA2B/TAF10/TAF9
GOBP_REGULATION_OF_LYMPHOCYTE_CHEMOTAXIS	GOBP_REGULATION_OF_LYMPHOCYTE_CHEMOTAXIS	25	-0.4826897022506	-1.44897797410938	0.0190102078372428	0.157371965184759	0.132211665966081	7726	tags=60%, list=14%, signal=52%	CCL3/XCL1/CCL4/WNT5A/STK39/CCR2/PADI2/TMEM102/KLRK1/PTK2B/CXCL13/CCL5/CCL21/CXCL14/S100A7
GOBP_HIGH_DENSITY_LIPOPROTEIN_PARTICLE_REMODELING	GOBP_HIGH_DENSITY_LIPOPROTEIN_PARTICLE_REMODELING	18	-0.555971087842473	-1.53925080725833	0.0190490881431035	0.157453073598111	0.132279806936682	2003	tags=33%, list=4%, signal=32%	LIPC/SCARB1/APOA4/ALB/APOC3/APOA2
GOMF_XENOBIOTIC_TRANSMEMBRANE_TRANSPORTER_ACTIVITY	GOMF_XENOBIOTIC_TRANSMEMBRANE_TRANSPORTER_ACTIVITY	30	-0.457144503212887	-1.47697046046207	0.0191547349326753	0.157604460373107	0.132406990312094	2503	tags=30%, list=4%, signal=29%	ABCB1/SLC22A5/SLC6A6/ABCB4/ABCC3/SLC18A1/SLC47A1/SLC47A2/ABCC2
GOBP_MICROTUBULE_ANCHORING	GOBP_MICROTUBULE_ANCHORING	27	-0.479446968759393	-1.44514638448707	0.0191547349326753	0.157604460373107	0.132406990312094	29471	tags=96%, list=52%, signal=46%	NINL/CCDC120/BICD1/GSK3B/HOOK3/CEP350/CEP19/CLASP1/CEP57/CEP20/BCCIP/CEP43/KIF3A/CLASP2/BICD2/DAG1/GCC2/PCM1/DCTN1/NIN/PEX14/CAMSAP3/BBS4/CCDC68/CCDC187/SAXO2
GOBP_PEPTIDYL_ASPARAGINE_MODIFICATION	GOBP_PEPTIDYL_ASPARAGINE_MODIFICATION	31	-0.441797036119009	-1.42464631219502	0.0191547349326753	0.157604460373107	0.132406990312094	25739	tags=97%, list=45%, signal=53%	DPM1/UGGT2/ST6GAL1/MGAT1/ALG8/TUSC3/MCFD2/MAGT1/ASGR1/HIF1AN/RPN1/NUDT14/LMAN1/MGAT5/RPN2/STT3B/DAD1/UBE2J1/OSTC/DDOST/ALG5/UGGT1/STT3A/OST4/DPM2/ASGR2/MGAT2/DPM3/DERL3/B4GALNT2
GOMF_4_IRON_4_SULFUR_CLUSTER_BINDING	GOMF_4_IRON_4_SULFUR_CLUSTER_BINDING	42	-0.422204930499063	-1.3381853110473	0.0191851128845396	0.157614872772227	0.132415737998715	32715	tags=95%, list=58%, signal=40%	BRIP1/PPAT/DNA2/CDKAL1/REV3L/POLA1/EXO5/MUTYH/DDX11/CDK5RAP1/NUBPL/ISCA2/RTEL1/POLD1/ISCU/IREB2/POLE/TYW1/NDUFV1/CIAO3/SDHB/LIAS/ERCC2/NDUFS1/ACO1/NDUFS8/TYW1B/NTHL1/NDUFS2/NUBP2/RSAD1/CIAPIN1/NFU1/MOCS1/ETFDH/DPYD/NUBP1/ACO2/ELP3/NDUFS7
GOBP_ENDOPLASMIC_RETICULUM_CALCIUM_ION_HOMEOSTASIS	GOBP_ENDOPLASMIC_RETICULUM_CALCIUM_ION_HOMEOSTASIS	25	-0.481339391474992	-1.44492449925186	0.0192798516862485	0.158153207620226	0.132868005002041	29363	tags=96%, list=52%, signal=46%	KCTD17/BAK1/TMCO1/PACS2/RAP1GDS1/ITPR1/TMTC4/THADA/BCAP31/CCDC47/PSEN1/SELENOK/BCL2/GRINA/TMBIM6/ATP2A2/PML/FIS1/APP/HERPUD1/BAX/CAMK2D/TGM2/WFS1
GOCC_RNA_POLYMERASE_III_COMPLEX	GOCC_RNA_POLYMERASE_III_COMPLEX	18	-0.555488774969065	-1.53791548515979	0.0194565514259018	0.159361224538324	0.13388288671283	25165	tags=100%, list=44%, signal=56%	POLR2K/POLR3A/POLR3C/POLR3B/POLR1C/POLR2H/CRCP/POLR2F/POLR3E/POLR3D/POLR3G/POLR2L/POLR1D/POLR3H/POLR3GL/POLR2E/POLR3K
GOBP_NEGATIVE_REGULATION_OF_PEPTIDE_HORMONE_SECRETION	GOBP_NEGATIVE_REGULATION_OF_PEPTIDE_HORMONE_SECRETION	40	-0.41990521040757	-1.36095081032773	0.0195003449268713	0.159478651713114	0.133981539877582	1587	tags=25%, list=3%, signal=24%	INHBB/DRD2/PIM3/KCNJ11/BMP8A/VSNL1/ADRA2A/FAM3D/CRH/CARTPT
GOBP_DEADENYLATION_DEPENDENT_DECAPPING_OF_NUCLEAR_TRANSCRIBED_MRNA	GOBP_DEADENYLATION_DEPENDENT_DECAPPING_OF_NUCLEAR_TRANSCRIBED_MRNA	10	-0.651101134716674	-1.65856388790241	0.0196777689462928	0.160686939781643	0.13499664938784	19751	tags=100%, list=35%, signal=65%	DCP1A/CNOT7/EIF4ENIF1/PATL1/DCP1B/LSM1/PATL2/NOCT/DCPS
GOBP_POSITIVE_REGULATION_OF_PEPTIDYL_LYSINE_ACETYLATION	GOBP_POSITIVE_REGULATION_OF_PEPTIDYL_LYSINE_ACETYLATION	34	-0.410138982211692	-1.39763115771306	0.0197587595455234	0.161105307499192	0.13534812935353	33394	tags=100%, list=59%, signal=41%	GATA3/PPARGC1A/AUTS2/SOX4/SMAD4/IL1B/MAPK3/SPHK2/PRKAA1/PRKAA2/KAT7/WBP2/DIP2B/KAT2A/PIH1D1/ARRB1/DIP2A/SMARCB1/GLYR1/FOXP3/RPS6KA4/PIWIL2/PAXIP1/BRCA1/TADA2B/TADA2A/BRD7/RPS6KA5/NOS1/MUC1/RUVBL2/LIF/ISL1
GOBP_POSITIVE_REGULATION_OF_PROTEIN_TARGETING_TO_MITOCHONDRION	GOBP_POSITIVE_REGULATION_OF_PROTEIN_TARGETING_TO_MITOCHONDRION	32	-0.435656694249947	-1.44315900813943	0.0198095819843442	0.161276807313143	0.135492210137478	31950	tags=94%, list=56%, signal=41%	RNF31/USP36/UBE2J2/RHOU/HUWE1/GSK3A/BAP1/UBL5/PRKAA1/FZD5/ARIH2/SAE1/ATG13/UBE2D3/FBXW7/NPEPPS/HSPA1L/HTRA2/UBE2L3/LEPROT/CSNK2A2/SH3GLB1/VPS11/TOMM7/PINK1/RAC2/MICALL2/SREBF2/HPS4/ABLIM3
GOCC_NUCLEAR_EXOSOME_RNASE_COMPLEX	GOCC_NUCLEAR_EXOSOME_RNASE_COMPLEX	16	-0.598140422824012	-1.56261000195695	0.0198640147866966	0.161366260146689	0.135567361439901	22751	tags=100%, list=40%, signal=60%	EXOSC3/WDR74/EXOSC10/EXOSC5/EXOSC9/DIS3/EXOSC6/MTREX/NVL/EXOSC8/EXOSC2/MPHOSPH6/EXOSC1/EXOSC7/EXOSC4
GOMF_DNA_HELICASE_ACTIVITY	GOMF_DNA_HELICASE_ACTIVITY	74	-0.324002180207778	-1.27725018373788	0.0199099855519003	0.161366260146689	0.135567361439901	31187	tags=96%, list=55%, signal=43%	RFC4/RAD54L/MCM8/ERCC6L/PIF1/FANCM/DHX36/RFC3/DSCC1/BRIP1/CHD7/SMC6/BLM/MCM2/RECQL4/DNA2/MRE11/HELB/CHTF18/CHD1L/MCM3/CHD4/DDX11L8/RAD54B/RECQL5/WRNIP1/DDX12P/RECQL/CHD6/DDX11/DHX9/ATRX/ERCC3/RFC5/MCM9/SMARCAD1/MCM4/MCM6/G3BP1/DQX1/RTEL1/CHD8/RAD51/SUPV3L1/TWNK/CHD1/CHD9/DDX3X/XRCC5/WRN/MCM7/CHD2/RUVBL1/RAD54L2/GTF2F2/RFC2/HELQ/SETX/IGHMBP2/CHD3/FBH1/ASCC3/ERCC2/INO80/RAD50/XRCC6/MCM5/NAV2/RUVBL2…
GOBP_METAPHASE_PLATE_CONGRESSION	GOBP_METAPHASE_PLATE_CONGRESSION	64	-0.332963246338016	-1.23712327081688	0.0199099855519003	0.161366260146689	0.135567361439901	31495	tags=98%, list=56%, signal=44%	NDC80/FAM83D/NUF2/CENPF/KIF2C/KIF14/CDCA5/CENPQ/KIF18A/SPDL1/CENPE/KIFC1/CDCA8/SPAG5/SPICE1/PSRC1/KIF22/MEIOC/MIS12/CCNB1/MLH1/MAD1L1/INCENP/CENPC/CDC23/SEH1L/CHAMP1/CHMP2B/CUL3/TTL/AURKB/CHMP5/CHMP4A/BOD1/HNRNPU/ANKRD53/ZW10/CHMP4B/PIBF1/GEM/VPS4B/EML4/NUP62/CHMP1B/RRS1/RMDN1/CHMP4C/NUMA1/DCTN2/CHMP6/KPNB1/CHMP7/EML3/VPS4A/PINX1/CDT1/NUDC/RAB11A/BECN1/CHMP2A/DYNC1H1/TRAPPC12/CHMP1A
GOBP_NEGATIVE_REGULATION_OF_RECEPTOR_BINDING	GOBP_NEGATIVE_REGULATION_OF_RECEPTOR_BINDING	15	-0.604562102365111	-1.55914882422312	0.0200213391463621	0.162026203495373	0.136121794432272	6388	tags=53%, list=11%, signal=47%	RUVBL2/B2M/ATP2A3/HFE/NOG/LEF1/IL10/PCSK9
GOMF_PROTEIN_PHOSPHATASE_ACTIVATOR_ACTIVITY	GOMF_PROTEIN_PHOSPHATASE_ACTIVATOR_ACTIVITY	13	-0.659938135218736	-1.72505298011262	0.0201157679519018	0.162476525856734	0.136500120200445	19253	tags=100%, list=34%, signal=66%	PPP2R5E/CALM2/PHACTR4/PPP2R5C/PPP2R5A/CALM1/B3GAT3/PPP1R15A/CALM3/PPP2R5B/PTPA/IGFBP3
GOBP_REGULATION_OF_EPIDERMAL_GROWTH_FACTOR_ACTIVATED_RECEPTOR_ACTIVITY	GOBP_REGULATION_OF_EPIDERMAL_GROWTH_FACTOR_ACTIVATED_RECEPTOR_ACTIVITY	30	-0.454701368506666	-1.46907703121452	0.0201370056981656	0.162476525856734	0.136500120200445	30872	tags=100%, list=55%, signal=45%	NEURL1/ADORA1/CBL/SOCS5/ADAM17/SOCS4/SNX6/ZGPAT/CBLB/SHC1/EGF/CBLC/FBXW7/HBEGF/PSEN1/TSG101/BTC/CHMP6/NCF1/NCK2/APP/ERRFI1/VPS25/TGFA/ZFYVE28/GPRC5A/AREG/ADRA2A/EREG
GOBP_PREASSEMBLY_OF_GPI_ANCHOR_IN_ER_MEMBRANE	GOBP_PREASSEMBLY_OF_GPI_ANCHOR_IN_ER_MEMBRANE	16	-0.597751537863254	-1.56159406070619	0.020271478220785	0.163075457782066	0.137003296147669	22773	tags=100%, list=40%, signal=60%	PIGW/PIGA/PIGM/PIGC/PIGL/PIGG/PIGF/PIGN/PIGP/PIGZ/PIGQ/DPM2/PIGB/PIGH/PIGV
GOBP_DNA_STRAND_ELONGATION	GOBP_DNA_STRAND_ELONGATION	26	-0.477016371415438	-1.43764762105769	0.0202584287538862	0.163075457782066	0.137003296147669	29608	tags=100%, list=52%, signal=48%	RFC3/GINS4/NUCKS1/GINS1/DNA2/MRE11/MCM3/POLA1/DCLRE1B/MCMDC2/POT1/POLD3/MCM4/MCM7/LIG1/PCNA/POLE/POLD2/NBN/POLE3/TERT/GINS3/RAD50/GINS2/LIG3
GOBP_ENDOCARDIAL_CUSHION_MORPHOGENESIS	GOBP_ENDOCARDIAL_CUSHION_MORPHOGENESIS	33	-0.44041858960514	-1.45565375822	0.0203531612443061	0.163489636463907	0.13735125681188	7904	tags=52%, list=14%, signal=44%	TWIST1/ACVRL1/ROBO1/ACVR1/HEY2/TBX2/ENG/BMP2/GATA5/NOS3/ISL1/HEYL/TGFB2/SOX9/NOG/MSX1/FGF8
GOCC_TRANSCRIPTION_ELONGATION_FACTOR_COMPLEX	GOCC_TRANSCRIPTION_ELONGATION_FACTOR_COMPLEX	52	-0.37353650444272	-1.31895784491648	0.0205268117806629	0.16464023552668	0.138317900513441	28152	tags=98%, list=50%, signal=49%	ICE1/TCEA2/ZC3H8/CCNT1/NUFIP1/SUPT16H/TONSL/TTF2/SUPT5H/MMS22L/ELOC/CCNT2/CDK13/EPOP/ELL/SETD5/AFF4/PEX2/CCNK/MLLT1/ELOF1/PAF1/NELFE/NELFCD/SNW1/ELOA/CDC73/NELFA/ERCC6/ELP4/CDK12/SSRP1/EAF1/ELP2/SUPT6H/CTR9/RTF1/AFF1/ICE2/EAF2/RB1/NELFB/ELOB/WDR61/CDK9/MLLT3/LEO1/ELL3/ELL2/AFF3/SUPT4H1
GOBP_DESMOSOME_ORGANIZATION	GOBP_DESMOSOME_ORGANIZATION	10	-0.64844992753367	-1.65181041097138	0.0205877136694699	0.164884440542175	0.138523062544035	19901	tags=100%, list=35%, signal=65%	SNAI2/JUP/DSG2/GRHL1/PKP2/PKP3/NECTIN1/PERP/PRKCA
GOBP_T_HELPER_1_CELL_DIFFERENTIATION	GOBP_T_HELPER_1_CELL_DIFFERENTIATION	18	-0.551741205586	-1.5275400370038	0.0206789417238346	0.16537044385944	0.138931364671833	25377	tags=100%, list=45%, signal=55%	HMGB1/JAK3/IL27/RELB/SEMA4A/CCL19/CD80/TNFSF4/HLX/TMEM98/MTOR/IL18R1/IL4R/RIPK2/ANXA1/SPN/LEF1
GOBP_PTERIDINE_CONTAINING_COMPOUND_BIOSYNTHETIC_PROCESS	GOBP_PTERIDINE_CONTAINING_COMPOUND_BIOSYNTHETIC_PROCESS	15	-0.603574143142488	-1.55660090490382	0.0207300409332801	0.165534574650115	0.139069254576468	22443	tags=100%, list=40%, signal=60%	DHFRP1/MTHFD1L/DHFR/PCBD2/GCH1/PTS/MTHFD1/QDPR/DHFR2/FPGS/ATIC/PCBD1/MTHFS/SPR
GOBP_REGULATION_OF_PROTEIN_DEUBIQUITINATION	GOBP_REGULATION_OF_PROTEIN_DEUBIQUITINATION	12	-0.626891261312217	-1.63587274424508	0.0208739108825625	0.16619316693852	0.139622552513239	21122	tags=100%, list=37%, signal=63%	ITCH/WDR48/SART3/UBXN1/TRIM21/TANK/PARK7/VCP/NOP53/TNIP1/ZC3H12A
GOBP_GLUCOSAMINE_CONTAINING_COMPOUND_METABOLIC_PROCESS	GOBP_GLUCOSAMINE_CONTAINING_COMPOUND_METABOLIC_PROCESS	26	-0.475349128166274	-1.43262282854632	0.0208499053698792	0.16619316693852	0.139622552513239	7091	tags=42%, list=13%, signal=37%	AMDHD2/CHST4/LARGE1/GNPNAT1/CHIA/GNE/CHST3/CHST6/OVGP1/CHI3L2/CHIT1
GOMF_CYSTEINE_TYPE_ENDOPEPTIDASE_ACTIVITY_INVOLVED_IN_APOPTOTIC_SIGNALING_PATHWAY	GOMF_CYSTEINE_TYPE_ENDOPEPTIDASE_ACTIVITY_INVOLVED_IN_APOPTOTIC_SIGNALING_PATHWAY	10	-0.647159673371275	-1.64852371886494	0.0210426861881205	0.166676047379237	0.140028231043432	19974	tags=100%, list=35%, signal=65%	CASP8/CASP9/CASP2/CFLAR/CASP12/CASP5/CASP3/CASP1/CASP4
GOBP_NUCLEOTIDE_EXCISION_REPAIR_DNA_DUPLEX_UNWINDING	GOBP_NUCLEOTIDE_EXCISION_REPAIR_DNA_DUPLEX_UNWINDING	22	-0.53588728211293	-1.56659960837677	0.020971828061343	0.166676047379237	0.140028231043432	26276	tags=100%, list=46%, signal=54%	CHD1L/GTF2H4/PARP1/CUL4A/ERCC3/GTF2H5/GTF2H3/DDB1/GTF2H1/GTF2H2/RPS27A/RAD23B/RBX1/UBA52/ERCC2/CETN2/XPA/XPC/UBC/DDB2/UBB
GOBP_INDOLALKYLAMINE_METABOLIC_PROCESS	GOBP_INDOLALKYLAMINE_METABOLIC_PROCESS	16	-0.596116129932783	-1.55732164457794	0.0210884124695431	0.166676047379237	0.140028231043432	6105	tags=56%, list=11%, signal=50%	ACMSD/IDO1/IDO2/DDC/HAAO/KYNU/KMO/TDO2/TPH1
GOBP_POSITIVE_REGULATION_OF_CELL_CYCLE_G2_M_PHASE_TRANSITION	GOBP_POSITIVE_REGULATION_OF_CELL_CYCLE_G2_M_PHASE_TRANSITION	30	-0.45189009512359	-1.45999419698179	0.0211192775216396	0.166676047379237	0.140028231043432	31031	tags=100%, list=55%, signal=45%	CDC25B/CDC7/FBXO5/CDC25C/ATAD5/CDK1/SMARCD3/CDC25A/DBF4B/CCNB1/MECP2/BRD4/DTL/DYRK3/RAD51C/RCC2/CDK4/VPS4B/NPM1/MTA3/STOX1/SIN3A/RAD51B/WNT10B/RAB11A/APP/HSPA2/CCND1/PHOX2B
GOBP_REGULATION_OF_CILIUM_ASSEMBLY	GOBP_REGULATION_OF_CILIUM_ASSEMBLY	57	-0.351612389662309	-1.32043390343245	0.02109702951297	0.166676047379237	0.140028231043432	36712	tags=95%, list=65%, signal=33%	CCDC88A/LIMK2/CDKL5/MARK4/KCTD17/HAP1/CEP135/MAPK15/CEP97/YAP1/ARHGAP35/FUZ/SEPTIN7/CNTROB/EVI5L/CCP110/NOTO/DNM2/CYLD/MAK/VDAC3/ATG5/ODF2L/MCIDAS/ATMIN/DYNLL1/TCHP/MAP4/ATG3/CEP120/CDKL1/HTT/DCDC2/RABEP2/IFT20/TBC1D7/SYNE2/SEPTIN9/DYNC2LI1/TESK1/WRAP73/SDCCAG8/ENTR1/TAPT1/MNS1/IFT88/CDK10/CROCC/CCDC151/BBS4/IFT140/RP1/TBC1D30/ZMYND10
GOBP_CYTOPLASMIC_PATTERN_RECOGNITION_RECEPTOR_SIGNALING_PATHWAY	GOBP_CYTOPLASMIC_PATTERN_RECOGNITION_RECEPTOR_SIGNALING_PATHWAY	72	-0.301979476638304	-1.19138636612125	0.02109702951297	0.166676047379237	0.140028231043432	25568	tags=93%, list=45%, signal=51%	MAP3K7/TAB2/ZCCHC3/IRF7/IFIH1/IRAK2/LSM14A/NPLOC4/SLC15A3/ITCH/TSPAN6/HSPA1B/OTULIN/IRAK1/IKBKG/RIOK3/IRF3/TAB3/USP15/DDX60/PUM1/PUM2/ANKRD17/BIRC2/UBE2N/GPATCH3/NFKBIA/PHB2/INAVA/CYLD/MAP2K6/XIAP/CASP8/RELA/TRAF6/RNF125/RPS27A/TNFAIP3/UBA52/CLPB/ERBIN/UFD1/NOD1/TIFA/ALPK1/C1QBP/DHX58/PHB/SLC15A4/NOD2/TAB1/SLC15A2/UBC/LACC1/HSPA1A/RNF135/SEC14L1/PTPN22/NOP53/TKFC/NLRX1/TRIM15/RIPK2/UBB/BIRC3/TLR4…
GOCC_SET1C_COMPASS_COMPLEX	GOCC_SET1C_COMPASS_COMPLEX	12	-0.626679157239819	-1.63531925866888	0.0211618223614248	0.166768713631374	0.140106082009832	21134	tags=100%, list=37%, signal=63%	SETD1A/DPY30/WDR5/SETD1B/WDR5B/HCFC1/ASH2L/CXXC1/WDR82/DYDC2/DYDC1
GOBP_PYRIMIDINE_RIBONUCLEOSIDE_TRIPHOSPHATE_BIOSYNTHETIC_PROCESS	GOBP_PYRIMIDINE_RIBONUCLEOSIDE_TRIPHOSPHATE_BIOSYNTHETIC_PROCESS	15	-0.602495890265674	-1.55382012076515	0.021438743310726	0.168460604186169	0.141527476656706	22504	tags=100%, list=40%, signal=60%	CAD/CTPS2/UCKL1/NME2P1/NME7/NME6/UCK1/NME4/UCK2/NME1/NME3/NME2/NME9/NME5
GOBP_MITOTIC_RECOMBINATION	GOBP_MITOTIC_RECOMBINATION	24	-0.490099710062938	-1.42640879495132	0.0214370044965621	0.168460604186169	0.141527476656706	28867	tags=100%, list=51%, signal=49%	BRCA2/SMC6/MRE11/NSMCE2/MLH1/TPRKB/XRCC3/RAD54B/ERCC4/RAD52/ZSCAN4/DMC1/RAD51/SMC5/RAD51C/ERCC1/MSH3/XRCC1/ERCC2/RAD50/TERF2/TEP1/RAD51D
GOBP_UDP_N_ACETYLGLUCOSAMINE_METABOLIC_PROCESS	GOBP_UDP_N_ACETYLGLUCOSAMINE_METABOLIC_PROCESS	16	-0.595071606848659	-1.55459288364448	0.0214978834650784	0.168680494318746	0.141712211216787	16841	tags=94%, list=30%, signal=66%	NAGK/GNPDA1/SLC35A3/GNPDA2/RENBP/UAP1L1/PGM3/UAP1/GFPT2/GFPT1/AMDHD2/DPAGT1/GNPNAT1/GNE/B4GALNT2
GOMF_CARBOXYPEPTIDASE_ACTIVITY	GOMF_CARBOXYPEPTIDASE_ACTIVITY	42	-0.417359011797024	-1.32282609385878	0.021599985036749	0.168991790446472	0.14197373797352	2666	tags=26%, list=5%, signal=25%	CNDP2/CTSZ/AGBL2/CPA4/ACE2/CPZ/CPA5/CPM/CPN1/CPA3/CPB1
GOBP_KERATINOCYTE_PROLIFERATION	GOBP_KERATINOCYTE_PROLIFERATION	47	-0.354144649092478	-1.22809337466575	0.021599985036749	0.168991790446472	0.14197373797352	3270	tags=21%, list=6%, signal=20%	FERMT1/PTCH1/AREG/SDR16C5/SFN/TLR4/EREG/KRT2/WNT16/REG3A
GOCC_DIHYDROLIPOYL_DEHYDROGENASE_COMPLEX	GOCC_DIHYDROLIPOYL_DEHYDROGENASE_COMPLEX	10	-0.645056382339425	-1.64316596049966	0.021725145143923	0.169481175517578	0.142384881187458	20093	tags=100%, list=36%, signal=65%	BCKDHB/KAT2A/DLST/DLD/OGDH/MRPS36/BCKDHA/BCKDK/OGDHL
GOBP_SMOOTH_MUSCLE_TISSUE_DEVELOPMENT	GOBP_SMOOTH_MUSCLE_TISSUE_DEVELOPMENT	20	-0.525082104019818	-1.5072645739912	0.0217194409508411	0.169481175517578	0.142384881187458	5500	tags=45%, list=10%, signal=41%	ENG/STRA6/SOX9/SHH/PTCH1/MIR145/PROX1/BMP4/IHH
GOBP_NEGATIVE_REGULATION_OF_INTRACELLULAR_STEROID_HORMONE_RECEPTOR_SIGNALING_PATHWAY	GOBP_NEGATIVE_REGULATION_OF_INTRACELLULAR_STEROID_HORMONE_RECEPTOR_SIGNALING_PATHWAY	35	-0.415930806246416	-1.43988790179818	0.0218504985777482	0.170213811942344	0.143000385239606	5906	tags=29%, list=10%, signal=26%	VPS18/CRY2/ZBTB7A/DAB2/ZNF366/ISL1/HEYL/NODAL/NR0B1/TCF21
GOBP_RNA_POLYADENYLATION	GOBP_RNA_POLYADENYLATION	46	-0.380396994353608	-1.30555282766704	0.0219204628352857	0.1705134853308	0.143252147476209	25290	tags=96%, list=45%, signal=53%	TENT4A/PAPOLG/PAPOLA/SCAF8/CCNT1/VIRMA/PABPC1L/SUPT5H/CLP1/PCF11/PNPT1/CPSF6/CPSF7/MTPAP/ZC3H3/WDR33/CSTF3/PAF1/NELFE/GRSF1/FIP1L1/CDC73/CPSF3/RNF40/TENT4B/HSF1/NUDT21/SSU72/TENT2/SYMPK/CPEB3/CPSF2/RNF20/ZC3H14/CSTF2/CTR9/CPSF1/SNRPA/TUT1/PABPC1/CDK9/APP/LEO1/AHCYL1
GOBP_PARAXIAL_MESODERM_MORPHOGENESIS	GOBP_PARAXIAL_MESODERM_MORPHOGENESIS	10	-0.641689215893095	-1.63458870517838	0.021952631506996	0.170518718764529	0.143256544199547	2768	tags=40%, list=5%, signal=38%	WNT11/LEF1/WNT3A/FOXC2
GOBP_NEGATIVE_REGULATION_OF_DNA_TEMPLATED_TRANSCRIPTION_ELONGATION	GOBP_NEGATIVE_REGULATION_OF_DNA_TEMPLATED_TRANSCRIPTION_ELONGATION	17	-0.589948913754397	-1.56427351850373	0.0219864717256484	0.170536902467995	0.143271820730699	23215	tags=100%, list=41%, signal=59%	TCERG1/RNF8/SUPT5H/RECQL5/RNF168/POU4F1/EAPP/NELFE/HNRNPU/NELFCD/NELFA/LARP7/HEXIM1/NELFB/SHH/SUPT4H1
GOBP_ATF6_MEDIATED_UNFOLDED_PROTEIN_RESPONSE	GOBP_ATF6_MEDIATED_UNFOLDED_PROTEIN_RESPONSE	10	-0.639895365689844	-1.63001919207392	0.022180117891165	0.171302650874133	0.143915142890193	20385	tags=100%, list=36%, signal=64%	DDIT3/MBTPS2/ATF6/CALR/HSP90B1/HSPA5/MBTPS1/XBP1/WFS1
GOCC_DNA_HELICASE_COMPLEX	GOCC_DNA_HELICASE_COMPLEX	15	-0.599437894401923	-1.54593363460137	0.0221474462220187	0.171302650874133	0.143915142890193	22677	tags=100%, list=40%, signal=60%	INO80C/ACTL6A/ACTR5/YY1AP1/RUVBL1/UCHL5/MCRS1/NFRKB/ACTR8/TFPT/INO80/INO80E/INO80B/RUVBL2
GOCC_SMN_SM_PROTEIN_COMPLEX	GOCC_SMN_SM_PROTEIN_COMPLEX	19	-0.506973784228111	-1.42192202799479	0.0221560089898228	0.171302650874133	0.143915142890193	27910	tags=100%, list=49%, signal=51%	FMR1/GEMIN5/GEMIN2/DDX20/SNRPD2/SNRPD1/SNRPE/GEMIN6/STRAP/SMN1/SNRPG/SMN2/SNRPF/SNRPB/GEMIN7/SNRPD3/GEMIN4/GEMIN8
GOBP_MESODERMAL_CELL_FATE_SPECIFICATION	GOBP_MESODERMAL_CELL_FATE_SPECIFICATION	11	-0.658509175789438	-1.67113360555695	0.0222435219612488	0.171303595872263	0.143915936804007	2021	tags=55%, list=4%, signal=53%	EYA2/HOXA11/SFRP2/NODAL/WNT3A/DKK1
GOBP_PROTEIN_LOCALIZATION_TO_PHAGOPHORE_ASSEMBLY_SITE	GOBP_PROTEIN_LOCALIZATION_TO_PHAGOPHORE_ASSEMBLY_SITE	11	-0.656927726814783	-1.66712027875121	0.0222435219612488	0.171303595872263	0.143915936804007	19422	tags=100%, list=34%, signal=66%	PACS2/WIPI2/WDR45/MFN2/ATG13/ATG9B/WDR45B/ATG9A/STX17/WIPI1
GOBP_NEGATIVE_REGULATION_OF_CD4_POSITIVE_ALPHA_BETA_T_CELL_DIFFERENTIATION	GOBP_NEGATIVE_REGULATION_OF_CD4_POSITIVE_ALPHA_BETA_T_CELL_DIFFERENTIATION	22	-0.532510695470777	-1.55672857861396	0.0223470166350337	0.171856176224535	0.144380171770306	26467	tags=100%, list=47%, signal=53%	SOCS5/LOXL3/HMGB1/RUNX3/RC3H1/JAK3/BCL6/IL4/RC3H2/ZBTB7B/TNFSF4/FOXP3/TNFSF18/CBFB/HLX/TBX21/RUNX1/IL4R/ANXA1/IL2/ZC3H12A
GOBP_PEPTIDE_CATABOLIC_PROCESS	GOBP_PEPTIDE_CATABOLIC_PROCESS	31	-0.435205857446929	-1.40339198584036	0.0224289746918026	0.172241799973644	0.144704142804448	7190	tags=39%, list=13%, signal=34%	ACE/TPP1/GGT3P/XPNPEP1/GGTLC2/ERAP1/GGT5/GGT2/CTSH/GGT1/CPN1/DPEP1
GOBP_NADP_METABOLIC_PROCESS	GOBP_NADP_METABOLIC_PROCESS	35	-0.414849786925539	-1.43614558067561	0.0224616915083339	0.172248722133314	0.14470995826377	33128	tags=94%, list=59%, signal=39%	RPE/NADK2/NUDT17/NOX1/FMO1/NNT/NADK/DCXR/ME2/RPIA/DERA/NUDT12/PGLS/TIGAR/PGM2/PGAM1/FMO5/SHPK/KCNAB2/H6PD/ME1/TP53/PGD/NOCT/IDH2/TP53I3/TALDO1/NUDT13/IDH1/G6PD/RBKS/TKT/NQO1
GOCC_TRICARBOXYLIC_ACID_CYCLE_ENZYME_COMPLEX	GOCC_TRICARBOXYLIC_ACID_CYCLE_ENZYME_COMPLEX	14	-0.645101990313572	-1.63327680448812	0.0226920811033768	0.1722894083752	0.144744139674769	20093	tags=100%, list=36%, signal=65%	SUCLG1/BCKDHB/KAT2A/DLST/FH/DLD/SUCLA2/OGDH/MRPS36/BCKDHA/SUCLG2/BCKDK/OGDHL
GOMF_GTP_DEPENDENT_PROTEIN_BINDING	GOMF_GTP_DEPENDENT_PROTEIN_BINDING	22	-0.532280875437542	-1.55605672842068	0.0225762148067154	0.1722894083752	0.144744139674769	26480	tags=100%, list=47%, signal=53%	RAB32/RAB3C/RAB3A/RAPGEF5/EEA1/DNM1L/RAB5B/RASGRP4/CDC42/RAPGEF6/RAB38/RAB34/RAB3D/AP3B1/GCH1/AP1G1/HPS6/UNC13B/PARD6A/ARFIP2/GCHFR
GOBP_RNA_SPLICING_VIA_ENDONUCLEOLYTIC_CLEAVAGE_AND_LIGATION	GOBP_RNA_SPLICING_VIA_ENDONUCLEOLYTIC_CLEAVAGE_AND_LIGATION	16	-0.593526833062292	-1.55055724439117	0.0227262978156328	0.1722894083752	0.144744139674769	23012	tags=100%, list=41%, signal=59%	CLP1/DDX1/TSEN2/TSEN15/TSEN54/TSEN34/ZBTB8OS/FAM98B/CSTF2/CPSF1/CPSF4/RTRAF/RTCB/TRPT1/ERN1
GOMF_UBIQUITIN_SPECIFIC_PROTEASE_BINDING	GOMF_UBIQUITIN_SPECIFIC_PROTEASE_BINDING	21	-0.52277829830113	-1.51507389527353	0.0225762148067154	0.1722894083752	0.144744139674769	27017	tags=100%, list=48%, signal=52%	MARCHF6/SUMO1/RAD23A/PDZD3/LCOR/BAG6/SPATA2/SART3/PTEN/DERL2/PRKN/RHBDD2/CHMP3/PARK7/VCP/CLTC/SELENOS/SYVN1/AMFR/DERL3
GOBP_OLIGOSACCHARIDE_LIPID_INTERMEDIATE_BIOSYNTHETIC_PROCESS	GOBP_OLIGOSACCHARIDE_LIPID_INTERMEDIATE_BIOSYNTHETIC_PROCESS	21	-0.522672229391695	-1.51476649491604	0.0225762148067154	0.1722894083752	0.144744139674769	27023	tags=100%, list=48%, signal=52%	ALG11/ALG10B/ALG8/ALG6/ALG3/NUS1/RFT1/ALG13/DHDDS/ALG9/ALG14/DOLPP1/DOLK/ALG2/MPDU1/DPAGT1/ALG1/MVD/SRD5A3/ALG12
GOBP_REVERSE_CHOLESTEROL_TRANSPORT	GOBP_REVERSE_CHOLESTEROL_TRANSPORT	18	-0.546580725944836	-1.51325283281783	0.0227262978156328	0.1722894083752	0.144744139674769	2003	tags=39%, list=4%, signal=38%	LIPC/SCARB1/CLU/APOA4/CES1/APOC3/APOA2
GOBP_POSITIVE_REGULATION_OF_INTERLEUKIN_2_PRODUCTION	GOBP_POSITIVE_REGULATION_OF_INTERLEUKIN_2_PRODUCTION	30	-0.449184907528555	-1.45125411121067	0.0227563992064442	0.1722894083752	0.144744139674769	31184	tags=97%, list=55%, signal=43%	MAP3K7/IL1A/GLMN/CLEC7A/IL1B/CD80/CD86/MALT1/TRAF6/PRKD2/TRAF2/CD28/CD83/ABL1/STAT5B/PTPRC/IRF4/CCR2/RPS3/CD4/SASH3/PDE4B/PDE4D/RUNX1/CD3E/SPTBN1/RIPK2/ANXA1/PRKCQ
GOBP_REGULATION_OF_NON_CANONICAL_WNT_SIGNALING_PATHWAY	GOBP_REGULATION_OF_NON_CANONICAL_WNT_SIGNALING_PATHWAY	25	-0.476492249994336	-1.43037394801757	0.0227852265232071	0.1722894083752	0.144744139674769	4873	tags=36%, list=9%, signal=33%	DAB2/LBX2/SPEF1/DACT1/ZNRF3/SFRP4/SFRP2/NKD1/DKK1
GOMF_SUGAR_TRANSMEMBRANE_TRANSPORTER_ACTIVITY	GOMF_SUGAR_TRANSMEMBRANE_TRANSPORTER_ACTIVITY	25	-0.47572168496018	-1.42806080200077	0.0227852265232071	0.1722894083752	0.144744139674769	2711	tags=16%, list=5%, signal=15%	SLC23A1/SLC5A1/SLC2A2/PPBP
GOBP_MACROPHAGE_DIFFERENTIATION	GOBP_MACROPHAGE_DIFFERENTIATION	46	-0.377489299989388	-1.2955733886716	0.0226807017763054	0.1722894083752	0.144744139674769	35245	tags=100%, list=62%, signal=38%	TSPAN2/ZBTB46/IL15/CEBPE/NKX2-3/VEGFA/HCLS1/PTPN2/INHA/IL34/PARP1/CDC42/GATA2/SIRT1/RIPK1/CSF1/ADIPOQ/CASP8/CSF2/EIF2AK1/NRROS/TRIB1/GBA/L3MBTL3/GAB3/RB1/TLR2/CSF1R/C1QC/FADD/SPI1/APP/INHBA/TGFB1/CD4/PF4/HLA-DRB1/ROR2/LIF/MMP9/IL31RA/PRKCA/IFNG/MIR145/BMP4
GOCC_NUCLEAR_REPLICATION_FORK	GOCC_NUCLEAR_REPLICATION_FORK	34	-0.403738020299183	-1.3758185912508	0.0229200982858208	0.17282728722691	0.145196023585535	33756	tags=100%, list=60%, signal=40%	PRIM2/MCM10/HELB/WDHD1/TIMELESS/TONSL/CDC5L/MCM3/POLA1/BCAS2/MMS22L/BAZ1B/POLD3/SMARCAD1/ZRANB3/PLRG1/RPA1/SMARCA5/POLD1/ETAA1/POLA2/RPA2/PCNA/RPA3/POLD2/SMARCAL1/PRIM1/ERCC5/PRPF19/ZMIZ2/TIPIN/POLD4/XPA
GOBP_REGULATION_OF_TORC1_SIGNALING	GOBP_REGULATION_OF_TORC1_SIGNALING	39	-0.402235229623866	-1.3303575683622	0.0229202054357077	0.17282728722691	0.145196023585535	33843	tags=100%, list=60%, signal=40%	RNF152/RRAGB/RRAGD/CASTOR2/CASTOR1/RRAGC/SPAAR/SEH1L/BMT2/DYRK3/SZT2/FNIP1/ATM/C9orf72/CLEC16A/KPTN/GPR137/ITFG2/C12orf66/PIP4P1/FLCN/GPR137B/SIK3/PIH1D1/DEPDC5/LARS1/RRAGA/SMCR8/LAMTOR5/DGKQ/SESN2/CASTOR3/TELO2/STK11/SEC13/KLHL22/SESN3/SESN1
GOBP_PROTEIN_DEMANNOSYLATION	GOBP_PROTEIN_DEMANNOSYLATION	20	-0.522892801583934	-1.50098011299339	0.0230334465697269	0.173198721845141	0.145508074017237	27010	tags=100%, list=48%, signal=52%	RNF139/UGGT2/RNF5/SEL1L/RNF185/MAN1A2/DERL2/RNF103/TRIM13/EDEM3/OS9/EDEM1/EDEM2/MAN1B1/SYVN1/UGGT1/AMFR/MAN1A1/MAN1C1
GOBP_CHAPERONE_MEDIATED_PROTEIN_FOLDING	GOBP_CHAPERONE_MEDIATED_PROTEIN_FOLDING	63	-0.348156301494795	-1.30658738024995	0.0230149412868764	0.173198721845141	0.145508074017237	29308	tags=97%, list=52%, signal=47%	HSPB6/PDCD5/DNAJB5/DNAJC18/PEX19/CSNK2A1/CHORDC1/UNC45B/HSPA13/DNAJC24/HSPA14/SGTB/FKBP1A/HSPA1B/FKBP4/HSPH1/HSPA7/FKBP1B/ST13P4/DNAJC5/PTGES3/CCT2/DNAJB14/DNAJB4/ST13P5/HSPA8/HSPA9/FKBP5/DFFA/HSPE1/HSPA1L/P3H1/ST13/PDCL3/SDF2/DNAJB1/DNAJB12/DNAJB2/TOR1A/PPID/DNAJC7/PDIA4/HSPA5/BAG1/TOR1B/HSPA6/GAK/SGTA/UNC45A/CRTAP/HSPA1A/HSPB1/TRAP1/HSPA2/CLU/TOR2A/ERO1A/PPIB/CD74/DNAJB13/SDF2L1
GOCC_OLIGOSACCHARYLTRANSFERASE_COMPLEX	GOCC_OLIGOSACCHARYLTRANSFERASE_COMPLEX	12	-0.622737556561086	-1.62503365171124	0.0231772042793002	0.174037980538324	0.146213153793498	21357	tags=100%, list=38%, signal=62%	MAGT1/KRTCAP2/RPN1/RPN2/STT3B/DAD1/OSTC/DDOST/STT3A/TMEM258/OST4
GOBP_ESTABLISHMENT_OF_PIGMENT_GRANULE_LOCALIZATION	GOBP_ESTABLISHMENT_OF_PIGMENT_GRANULE_LOCALIZATION	24	-0.484124177922354	-1.40901733067408	0.0233245156045183	0.174901561610613	0.146938667337985	29205	tags=96%, list=52%, signal=46%	CDH3/BLOC1S3/BLOC1S5/MYO5A/ARL6/MKKS/RAB27A/RAB1A/MYO7A/BLOC1S6/BBS7/DCTN2/BBS5/RAB17/RAB11B/MREG/SHROOM2/RAB11A/GPR143/BBS2/BBS4/MLPH/RAB27B
GOMF_ATPASE_REGULATOR_ACTIVITY	GOMF_ATPASE_REGULATOR_ACTIVITY	45	-0.392851458182268	-1.32392595000623	0.023407585436737	0.175281697862371	0.147258028204325	34376	tags=96%, list=61%, signal=38%	NCAPH/DNAJC19/PLN/RAB3A/DNAJC24/DNAJA1/BAG4/GTF2H4/GRPEL2/HSPH1/FNIP1/TOR1AIP2/AHSA2P/DNAJB6/RAB4A/BAG5/BRSK2/DNAJB4/TSC1/BAG3/BAG2/TOR1AIP1/AHSA1/DNAJA2/HYOU1/DNAJB1/ATP1B3/GRPEL1/DNAJB2/DNAJC1/HSCB/BAG1/HSPBP1/FNIP2/ATP5IF1/ATP1B1/PFN1/DNAJC15/KATNB1/SIL1/DNAJC10/ATP4B/FXYD2
GOBP_MACROPHAGE_PROLIFERATION	GOBP_MACROPHAGE_PROLIFERATION	12	-0.621765412895928	-1.62249684282034	0.0234651161808455	0.175469805252897	0.147416061380391	21412	tags=100%, list=38%, signal=62%	PTK2/MIR181B1/MAPK3/CSF1/MAPK1/GBA/TREM2/CSF1R/CLU/IL33/CX3CL1
GOBP_PHOSPHATE_ION_TRANSPORT	GOBP_PHOSPHATE_ION_TRANSPORT	26	-0.471058307697748	-1.4196910127668	0.02351155331881	0.175574551266258	0.147504060821166	29945	tags=100%, list=53%, signal=47%	SLC34A3/SLC17A3/SLC34A2/ANKH/XPR1/SLC17A7/CEBPB/SLC25A30/SLC34A1/SLC25A14/SLC25A3/SLC20A1/SLC37A2/SLC25A10/IP6K2/ATF4/SLC20A2/SLC25A11/SLC37A4/SLC17A1/CRY2/SLC37A1/SFRP4/FGF23/ADAMTS8
GOMF_LIPOPEPTIDE_BINDING	GOMF_LIPOPEPTIDE_BINDING	10	-0.63476233510283	-1.61694371314571	0.0235472778154212	0.175599121339794	0.147524702682956	7419	tags=40%, list=13%, signal=35%	CD1A/CD1B/CD1C/LBP
GOBP_REGULATION_OF_CYSTEINE_TYPE_ENDOPEPTIDASE_ACTIVITY_INVOLVED_IN_APOPTOTIC_SIGNALING_PATHWAY	GOBP_REGULATION_OF_CYSTEINE_TYPE_ENDOPEPTIDASE_ACTIVITY_INVOLVED_IN_APOPTOTIC_SIGNALING_PATHWAY	17	-0.587067578794789	-1.55663354176987	0.0236615826275189	0.175966769705202	0.147833572199984	23378	tags=88%, list=41%, signal=52%	CASP8/PIH1D1/FAS/HTRA2/JAK2/ST18/SMAD3/PARK7/LGALS9/BAX/GSN/NLE1/PRR7/MMP9/PLAUR
GOCC_CLATHRIN_COATED_ENDOCYTIC_VESICLE_MEMBRANE	GOCC_CLATHRIN_COATED_ENDOCYTIC_VESICLE_MEMBRANE	37	-0.427217203340348	-1.43452775509423	0.0236535908242364	0.175966769705202	0.147833572199984	5656	tags=35%, list=10%, signal=32%	LDLR/AP2B1/HLA-DRA/AP2A2/HLA-DRB1/HLA-DQB1/HLA-DQA1/HLA-DPA1/ROR2/HLA-DPB1/HLA-DRB5/CD74/APOB
GOBP_RIBOSOMAL_SMALL_SUBUNIT_ASSEMBLY	GOBP_RIBOSOMAL_SMALL_SUBUNIT_ASSEMBLY	21	-0.519861403291672	-1.50662038544261	0.023724464028236	0.176056406627376	0.147908878159332	27182	tags=100%, list=48%, signal=52%	PRKDC/FP565260.1/ABT1/ERAL1/XRCC5/RPS27/RRP7BP/MRPS7/RPS19/RPL38/RPSA/RRP7A/RPS10/MRPS11/RPS10P5/RPS5/RPS14/RPS27L/RPS15/RPS28
GOBP_AORTA_MORPHOGENESIS	GOBP_AORTA_MORPHOGENESIS	31	-0.432411797694286	-1.39438208627738	0.0237386732246001	0.176056406627376	0.147908878159332	6455	tags=42%, list=11%, signal=37%	DLL4/NPRL3/ACVRL1/JAG1/HEY2/PDGFRB/TBX2/ENG/TGFB2/MIR145/TFAP2B/PROX1/FGF8
GOMF_POLY_A_SPECIFIC_RIBONUCLEASE_ACTIVITY	GOMF_POLY_A_SPECIFIC_RIBONUCLEASE_ACTIVITY	13	-0.650517012814848	-1.70042652740209	0.0238010334482642	0.176082896526051	0.147931132908651	19786	tags=100%, list=35%, signal=65%	CNOT8/CNOT7/CNOT6/CNOT2/PAN2/PDE12/PARN/CNOT6L/TOE1/CNOT1/NOCT/PNLDC1
GOBP_REGULATION_OF_HAIR_CYCLE	GOBP_REGULATION_OF_HAIR_CYCLE	26	-0.470828332117216	-1.41899790480224	0.0238072922528757	0.176082896526051	0.147931132908651	4578	tags=31%, list=8%, signal=28%	TRADD/GAL/TGFB2/FERMT1/FA2H/TSKU/EPS8L3/DKK4
GOCC_GOLGI_MEDIAL_CISTERNA	GOCC_GOLGI_MEDIAL_CISTERNA	11	-0.649203740035704	-1.64751870849226	0.0243493940176822	0.176345781329304	0.148151988241776	19859	tags=100%, list=35%, signal=65%	B3GALT6/YIPF6/GOSR1/TMEM59/SLC10A7/YIPF2/YIPF1/HID1/MAN2A1/HLA-A
GOCC_GOLGI_TRANS_CISTERNA	GOCC_GOLGI_TRANS_CISTERNA	11	-0.649203740035704	-1.64751870849226	0.0243493940176822	0.176345781329304	0.148151988241776	19859	tags=91%, list=35%, signal=59%	YIPF6/SGMS1/TMEM59/GCC1/BET1/YIPF2/YIPF1/HID1/BET1L/B4GALT1
GOBP_POSITIVE_REGULATION_BY_SYMBIONT_OF_ENTRY_INTO_HOST	GOBP_POSITIVE_REGULATION_BY_SYMBIONT_OF_ENTRY_INTO_HOST	11	-0.64915071495484	-1.64738414393671	0.0243493940176822	0.176345781329304	0.148151988241776	19862	tags=73%, list=35%, signal=47%	LGALS9/TMPRSS4/CD4/TMPRSS2/LGALS1/P4HB/HLA-DRB1/CD74
GOBP_NEGATIVE_REGULATION_OF_CELL_FATE_COMMITMENT	GOBP_NEGATIVE_REGULATION_OF_CELL_FATE_COMMITMENT	12	-0.620688785426641	-1.61968738344293	0.0243288521451158	0.176345781329304	0.148151988241776	2021	tags=42%, list=4%, signal=40%	TBX21/SFRP2/SPDEF/WNT3A/DKK1
GOCC_NUCLEOTIDE_EXCISION_REPAIR_COMPLEX	GOCC_NUCLEOTIDE_EXCISION_REPAIR_COMPLEX	12	-0.620545814479638	-1.61931430075722	0.0243288521451158	0.176345781329304	0.148151988241776	21481	tags=100%, list=38%, signal=62%	ERCC3/POLD1/ERCC1/ERCC8/XRCC1/RAD23B/ERCC5/SLX4/CETN2/XPA/XPC
GOMF_ACYLGLYCEROL_LIPASE_ACTIVITY	GOMF_ACYLGLYCEROL_LIPASE_ACTIVITY	12	-0.619808705507268	-1.61739081489634	0.0243288521451158	0.176345781329304	0.148151988241776	4292	tags=50%, list=8%, signal=46%	ABHD15/FAAH/ABHD6/ABHD2/MGLL/ABHD12B
GOMF_TUMOR_NECROSIS_FACTOR_ACTIVATED_RECEPTOR_ACTIVITY	GOMF_TUMOR_NECROSIS_FACTOR_ACTIVATED_RECEPTOR_ACTIVITY	10	-0.634361030340201	-1.61592146091506	0.0240044922834686	0.176345781329304	0.148151988241776	9152	tags=80%, list=16%, signal=67%	TNFRSF4/TNFRSF1B/EDA2R/TNFRSF1A/TNFRSF18/TNFRSF11A/TNFRSF14/TNFRSF19
GOMF_SULFURTRANSFERASE_ACTIVITY	GOMF_SULFURTRANSFERASE_ACTIVITY	10	-0.633815263883488	-1.61453121831208	0.0244617070148333	0.176345781329304	0.148151988241776	20729	tags=60%, list=37%, signal=38%	MOCS2/CTU2/TSTD1/MOCOS/TST/MPST
GOCC_ESCRT_I_COMPLEX	GOCC_ESCRT_I_COMPLEX	10	-0.633638516737955	-1.61408098651668	0.0244617070148333	0.176345781329304	0.148151988241776	20739	tags=100%, list=37%, signal=63%	VPS37D/UBAP1/MVB12B/VPS37A/TSG101/UBAP1L/VPS37C/VPS28/VPS37B
GOBP_RRNA_3_END_PROCESSING	GOBP_RRNA_3_END_PROCESSING	10	-0.632525009721093	-1.61124452620565	0.0244617070148333	0.176345781329304	0.148151988241776	20802	tags=100%, list=37%, signal=63%	ERI3/EXOSC10/EXOSC9/EXOSC8/RPS21/EXOSC2/ERI2/ERI1/EXOSC7
GOMF_PRENYLTRANSFERASE_ACTIVITY	GOMF_PRENYLTRANSFERASE_ACTIVITY	17	-0.585600395962596	-1.55274324686857	0.0240803608643644	0.176345781329304	0.148151988241776	23461	tags=100%, list=41%, signal=59%	FNTA/NUS1/RABGGTB/PDSS1/FDPS/PTAR1/PGGT1B/DHDDS/COQ2/FNTB/GGPS1/PDSS2/COX10/RABGGTA/UBIAD1/FDFT1
GOBP_REGULATION_OF_ODONTOGENESIS	GOBP_REGULATION_OF_ODONTOGENESIS	15	-0.59458041633041	-1.53340633394151	0.0239192055244651	0.176345781329304	0.148151988241776	3152	tags=47%, list=6%, signal=44%	RSPO2/BMP2/SHH/MSX1/TNFRSF11B/BMP4/FGF8
GOBP_GLUTAMINE_METABOLIC_PROCESS	GOBP_GLUTAMINE_METABOLIC_PROCESS	23	-0.500992344965068	-1.4570905833087	0.0244067187099626	0.176345781329304	0.148151988241776	24504	tags=96%, list=43%, signal=54%	PPAT/ASNS/GMPS/CTPS1/MECP2/SIRT4/GLYATL1B/NIT2/CAD/ASNSD1/CTPS2/GLS/ADSS1/PFAS/GLUD1/GFPT2/GFPT1/GLS2/GLUL/GLYATL1/CPS1/NR1H4
GOBP_PYRIMIDINE_RIBONUCLEOTIDE_METABOLIC_PROCESS	GOBP_PYRIMIDINE_RIBONUCLEOTIDE_METABOLIC_PROCESS	29	-0.454153001257058	-1.41922071573622	0.0241846359095408	0.176345781329304	0.148151988241776	23537	tags=97%, list=42%, signal=56%	UPP2/CTPS1/UMPS/DPYS/CAD/AK3/UPRT/CTPS2/UCKL1/NME2P1/NME7/NME6/AK5/ENTPD4/UCK1/DHODH/CMPK1/UPP1/NME4/DPYD/ENTPD7/NT5C/UCK2/NME1/NME3/NME2/NME9/NME5
GOBP_INTEGRIN_ACTIVATION	GOBP_INTEGRIN_ACTIVATION	25	-0.471518987691017	-1.41544479683954	0.0244030941747273	0.176345781329304	0.148151988241776	4937	tags=52%, list=9%, signal=47%	FERMT3/SRC/PIEZO1/FBLIM1/CXCL12/FN1/CXCL13/P2RY12/SELP/SKAP1/FERMT1/CX3CL1/CDH17
GOBP_MELANOCYTE_DIFFERENTIATION	GOBP_MELANOCYTE_DIFFERENTIATION	24	-0.482053011075303	-1.40298931117971	0.0241334494840728	0.176345781329304	0.148151988241776	3273	tags=38%, list=6%, signal=35%	KITLG/EDNRB/KIT/HPS4/MITF/OR51E2/CITED1/EDN3/SOX10
GOBP_POSITIVE_REGULATION_OF_T_CELL_MEDIATED_IMMUNITY	GOBP_POSITIVE_REGULATION_OF_T_CELL_MEDIATED_IMMUNITY	51	-0.366786352300264	-1.30819677952084	0.0239478402215201	0.176345781329304	0.148151988241776	35852	tags=43%, list=63%, signal=16%	CD1A/PVR/HLA-B/HLA-F/SASH3/HLA-E/B2M/IL1R1/IL23R/CD1B/PRKCZ/HLA-DRA/HLA-DRB1/IL18R1/HLA-H/IL12RB1/HLA-A/IL23A/HLA-G/CD1C/IL18/AZGP1
GOBP_ICOSANOID_TRANSPORT	GOBP_ICOSANOID_TRANSPORT	51	-0.364998159220563	-1.30181892927272	0.0242736561849591	0.176345781329304	0.148151988241776	5670	tags=35%, list=10%, signal=32%	SYK/DRD2/DRD4/AVPR1B/TNFRSF11A/PTGES/PLA2G2D/ANXA1/P2RX4/PLA2G4A/NMUR2/PLA2G10/PLA2G2C/ABCC3/SLCO2A1/NOS2/ABCC2/SSTR4
GOBP_ACTIVATION_OF_MAPKK_ACTIVITY	GOBP_ACTIVATION_OF_MAPKK_ACTIVITY	51	-0.364861673163776	-1.30133213193465	0.0242736561849591	0.176345781329304	0.148151988241776	3121	tags=10%, list=6%, signal=9%	RIPK2/MLKL/MOS/BMP4/CARTPT
GOBP_PIGMENT_CELL_DIFFERENTIATION	GOBP_PIGMENT_CELL_DIFFERENTIATION	34	-0.400537392917686	-1.36491180904617	0.0245007704686719	0.176392515049721	0.14819125027314	3273	tags=29%, list=6%, signal=28%	KITLG/AP3D1/EDNRB/KIT/HPS4/MITF/OR51E2/CITED1/EDN3/SOX10
GOBP_REGULATION_OF_T_CELL_CHEMOTAXIS	GOBP_REGULATION_OF_T_CELL_CHEMOTAXIS	15	-0.592703232991003	-1.52856513039097	0.0246279099502925	0.176837539086053	0.14856512480136	23058	tags=60%, list=41%, signal=36%	XCL1/WNT5A/STK39/CCR2/TMEM102/CXCL13/CCL5/CCL21/S100A7
GOBP_APOPTOTIC_CELL_CLEARANCE	GOBP_APOPTOTIC_CELL_CLEARANCE	50	-0.370865612508401	-1.3064247056219	0.0245994722140627	0.176837539086053	0.14856512480136	35621	tags=100%, list=63%, signal=37%	XKR9/XKR6/XKR4/FCN1/FCN2/ALOX15/XKR7/ADGRB1/GAS6/ITGAV/TYRO3/HMGB1/C2/MFGE8/MERTK/RHOBTB2/ITGB3/LRP1/THBS1/JMJD6/C4A/AXL/RAB14/RAC1/TREM2/TYROBP/XKR8/CCL2/C4B/RHOH/XKR5/MARCO/CD300LF/NR1H3/RHOBTB1/RAC2/BECN1/RHOG/FCN3/SPG11/RARA/SCARB1/PEAR1/ABCA7/TGM2/ANXA1/TXNDC5/CD36/C3
GOBP_PORE_COMPLEX_ASSEMBLY	GOBP_PORE_COMPLEX_ASSEMBLY	20	-0.518791542921793	-1.48920732195196	0.0247883246574007	0.177020716899793	0.148719016531022	27242	tags=100%, list=48%, signal=52%	NUP107/NDC1/AHCTF1/NUP205/CCT8/CCT3/ANO6/NUP93/BAD/PDZD11/NUP98/TMEM170A/RTN4/ADAM10/PLEKHA7/GSDMD/AFDN/P2RX7/TSPAN33
GOBP_NEGATIVE_REGULATION_OF_TISSUE_REMODELING	GOBP_NEGATIVE_REGULATION_OF_TISSUE_REMODELING	20	-0.518321168123454	-1.48785709640703	0.0247883246574007	0.177020716899793	0.148719016531022	3220	tags=30%, list=6%, signal=28%	CD38/CST3/HAMP/TNFRSF11B/CLDN18/CARTPT
GOBP_NEURAL_TUBE_PATTERNING	GOBP_NEURAL_TUBE_PATTERNING	34	-0.399365251937551	-1.36091750266194	0.0248169050844002	0.177020716899793	0.148719016531022	5779	tags=29%, list=10%, signal=26%	IFT140/DZIP1L/TCTN1/TMEM107/GSC/SHH/PTCH1/WNT3A/BMP4/FGF8
GOBP_RESPONSE_TO_GAMMA_RADIATION	GOBP_RESPONSE_TO_GAMMA_RADIATION	52	-0.362989953304089	-1.28171796020464	0.0247373460418321	0.177020716899793	0.148719016531022	36067	tags=100%, list=64%, signal=36%	CCL7/GATA3/NOX4/BRCA2/ZMPSTE24/XRCC2/ELK1/PRKDC/CBL/CHEK2/FANCD2/MYC/POLB/BAK1/CXCL10/TLK2/YAP1/ATR/PARP1/MEN1/ATM/H2AX/GTF2H5/RAD51/PRKAA1/KDM1A/XRCC5/WRN/LIG4/ERCC6/HSF1/CRYAB/TRIM13/TIGAR/DCUN1D3/BCL2/XRCC6/EGR1/POLG/HRAS/MAP3K20/HSPA5/PML/TMEM109/PTPRC/TP53/GPX1/BAX/MDM2/RPL26/CDKN1A
GOBP_MANNOSYLATION	GOBP_MANNOSYLATION	36	-0.372964486494122	-1.27427110376784	0.0248169050844002	0.177020716899793	0.148719016531022	26721	tags=97%, list=47%, signal=51%	ALG1L2/ALG11/DPM1/DPY19L4/DPY19L3/DPY19L2/ALG8/B4GAT1/ALG3/FKRP/POMT2/TMTC3/NUS1/CRPPA/TMTC2/RXYLT1/TMTC4/POMGNT2/PIGM/FKTN/ALG9/POMT1/DPY19L1/PIGZ/ALG2/DPM2/LARGE1/PIGB/ALG1/DPM3/PIGV/LARGE2/ALG1L/SDF2L1/ALG12
GOBP_REGULATION_OF_GOLGI_ORGANIZATION	GOBP_REGULATION_OF_GOLGI_ORGANIZATION	17	-0.582400876774319	-1.54425959172237	0.0249179178795279	0.177274122732936	0.148931908371865	23642	tags=100%, list=42%, signal=58%	CAMSAP2/RBSN/AKAP9/MAPK3/DNM2/EHD3/RAB33B/MAPK1/PDE4DIP/STX5/MAP2K1/CAMSAP3/ARMH3/USP6NL/MAP2K2/STX18
GOBP_NEGATIVE_REGULATION_OF_INTERLEUKIN_12_PRODUCTION	GOBP_NEGATIVE_REGULATION_OF_INTERLEUKIN_12_PRODUCTION	17	-0.581428647186721	-1.54168168546248	0.0249179178795279	0.177274122732936	0.148931908371865	23697	tags=94%, list=42%, signal=55%	JAK3/PIBF1/ARRB2/LILRA5/THBS1/C1QBP/NFKB1/LILRB1/TIGIT/SLAMF1/NOD2/CMKLR1/TLR8/IRAK3/CCR7/IL10
GOBP_REGULATION_OF_DEFENSE_RESPONSE_TO_VIRUS_BY_HOST	GOBP_REGULATION_OF_DEFENSE_RESPONSE_TO_VIRUS_BY_HOST	41	-0.397129230632815	-1.29358061960627	0.0249830595368989	0.177504310147993	0.149125293906534	29392	tags=98%, list=52%, signal=47%	IL15/DDX58/STAT1/ZDHHC11/PQBP1/DTX3L/TOMM70/IL12B/MMP12/PARP9/DHX9/CGAS/IL27/IL4/RNF216/TARBP2/TRIM44/HSP90AA1/MAVS/MICB/TNFAIP3/SIN3A/SELENOK/TRIM6/MUL1/STING1/EIF2AK4/IFNLR1/APOBEC3G/LILRB1/AIM2/IL23R/APOBEC3F/PTPN22/IL12RB1/PYCARD/IL23A/ZDHHC1/ZC3H12A/TRAF3IP2
GOBP_ESTROGEN_METABOLIC_PROCESS	GOBP_ESTROGEN_METABOLIC_PROCESS	38	-0.427948045533886	-1.4320397275922	0.0250211519515801	0.1775419615542	0.149156925685007	3292	tags=24%, list=6%, signal=22%	HSD17B2/CYP1B1/UGT2B15/CYP2C9/CYP3A5/CYP3A4/CYP3A7/UGT2B4/UGT1A1
GOMF_ADENYL_NUCLEOTIDE_EXCHANGE_FACTOR_ACTIVITY	GOMF_ADENYL_NUCLEOTIDE_EXCHANGE_FACTOR_ACTIVITY	12	-0.618283371040724	-1.61341045461113	0.0251925884676846	0.178058321101886	0.149590730752873	21609	tags=100%, list=38%, signal=62%	GRPEL2/HSPH1/BAG5/BAG3/BAG2/HYOU1/GRPEL1/BAG1/HSPBP1/PFN1/SIL1
GOBP_PROTEIN_LOCALIZATION_TO_NUCLEAR_BODY	GOBP_PROTEIN_LOCALIZATION_TO_NUCLEAR_BODY	12	-0.618124292986425	-1.61299534042898	0.0251925884676846	0.178058321101886	0.149590730752873	21618	tags=100%, list=38%, signal=62%	TCP1/MEPCE/CCT2/CCT8/CCT3/CCT5/CCT4/CCT6A/LARP7/CCT7/WRAP53
GOBP_SNO_S_RNA_3_END_PROCESSING	GOBP_SNO_S_RNA_3_END_PROCESSING	12	-0.618124292986425	-1.61299534042898	0.0251925884676846	0.178058321101886	0.149590730752873	21618	tags=100%, list=38%, signal=62%	EXOSC3/FBL/EXOSC10/EXOSC5/TENT4B/EXOSC6/FBLL1/LARP7/PARN/EXOSC2/EXOSC4
GOBP_MRNA_TRANSCRIPTION_BY_RNA_POLYMERASE_II	GOBP_MRNA_TRANSCRIPTION_BY_RNA_POLYMERASE_II	10	-0.629184488670508	-1.60273514527255	0.0253761372105929	0.17888855059655	0.150288224899907	20991	tags=100%, list=37%, signal=63%	FLNA/ZBTB1/TFCP2/MED1/SUPT6H/AP3B1/C5AR1/ATF4/SREBF1
GOBP_REGULATION_OF_NEUTROPHIL_ACTIVATION	GOBP_REGULATION_OF_NEUTROPHIL_ACTIVATION	10	-0.628968935392268	-1.60218606178283	0.0253761372105929	0.17888855059655	0.150288224899907	8424	tags=60%, list=15%, signal=51%	ITGAM/GRN/PTAFR/ITGB2/SYK/CD177
GOMF_DEATH_RECEPTOR_ACTIVITY	GOMF_DEATH_RECEPTOR_ACTIVITY	12	-0.616356759049774	-1.60838296062735	0.0254805006485322	0.17939067686756	0.150710072277473	21718	tags=75%, list=38%, signal=46%	TNFRSF4/TNFRSF1B/EDA2R/TNFRSF1A/TNFRSF18/TNFRSF10A/TNFRSF11A/TNFRSF14/TNFRSF19
GOBP_STRESS_RESPONSE_TO_METAL_ION	GOBP_STRESS_RESPONSE_TO_METAL_ION	18	-0.542925101979282	-1.50313194296752	0.0255926045232216	0.179945923232106	0.151176547019605	6726	tags=50%, list=12%, signal=44%	MT1G/MT1X/SLC30A1/MT1M/MT2A/MT3/MT1H/MT4/SLC30A10
GOBP_EMBRYONIC_HINDLIMB_MORPHOGENESIS	GOBP_EMBRYONIC_HINDLIMB_MORPHOGENESIS	27	-0.467916431201088	-1.41039110236131	0.0257032231231288	0.180489299596134	0.151633049511966	3549	tags=26%, list=6%, signal=24%	AFF3/SHH/MSX1/ALX4/BMP4/FGF4/FGF8
GOBP_SIGNAL_TRANSDUCTION_INVOLVED_IN_CELL_CYCLE_CHECKPOINT	GOBP_SIGNAL_TRANSDUCTION_INVOLVED_IN_CELL_CYCLE_CHECKPOINT	74	-0.317414449849177	-1.2512806677132	0.025917652547659	0.181524153807278	0.152502453405644	29086	tags=97%, list=51%, signal=47%	CDC25C/E2F8/AURKA/PLAGL1/PRKDC/CDKN1B/CDK1/CDK2/CHEK2/TFDP2/CCNB1/PCBP4/GML/GTSE1/PLK1/CHEK1/CDC5L/DTL/BABAM1/MDM4/ATM/SOX4/CNOT8/CNOT4/CNOT7/ZW10/CNOT6/CNOT2/CNOT9/E2F7/TFDP1/TNKS1BP1/UIMC1/CARM1/ZWILCH/TRIAP1/PCNA/RGCC/CNOT10/ABRAXAS1/CNOT3/CASP2/PRPF19/EP300/BABAM2/RINT1/ARID3A/CNOT6L/BRCC3/CDC14B/E2F4/BRCA1/PLK3/RBL2/CNOT1/PRMT1/PML/TP53/ZNF385A/PIDD1/FZR1/BAX/MUC1/MDM2/PLK2/CNOT11/CRADD/BTG2…
GOBP_CELLULAR_RESPONSE_TO_IONIZING_RADIATION	GOBP_CELLULAR_RESPONSE_TO_IONIZING_RADIATION	64	-0.32595003892152	-1.21106573385617	0.025917652547659	0.181524153807278	0.152502453405644	38165	tags=97%, list=67%, signal=32%	GATA3/RAD51AP1/NOX4/RAD9B/ECT2/ZMPSTE24/KDM4D/NUCKS1/ELK1/NIPBL/IFI16/FIGNL1/CHEK2/SFRP1/BLM/TLK2/YAP1/RAD9A/HUS1/ATR/RAD1/MAPK14/RHNO1/GRB2/ATM/INTS7/ITGB6/H2AX/SIRT1/GTF2H5/RAD51/CLOCK/EEF1D/KDM1A/XRCC5/WRN/TNKS1BP1/LIG4/DNM2/SPIDR/HSF1/CRYAB/INO80/TANK/FBXO4/SWI5/XRCC6/EGR1/HRAS/MAP3K20/HSPA5/TP53BP1/TMEM109/TP53/MDM2/NET1/RHOB/GADD45A/RPL26/CDKN1A/HAMP/SFRP2
GOCC_TELOMERASE_HOLOENZYME_COMPLEX	GOCC_TELOMERASE_HOLOENZYME_COMPLEX	22	-0.527914294806067	-1.54329157474836	0.0260277408902708	0.181713094789459	0.152661186900483	26727	tags=100%, list=47%, signal=53%	SMG5/DKC1/SNRPE/SMG7/HNRNPC/LSM11/HNRNPU/GNL3L/PTGES3/NHP2/NAT10/SNRPB/SNRPD3/GAR1/NVL/TERT/WRAP53/ACD/SMG6/TEP1/NOP10
GOBP_COENZYME_A_METABOLIC_PROCESS	GOBP_COENZYME_A_METABOLIC_PROCESS	15	-0.588885157230481	-1.51871841934255	0.0260453198294459	0.181713094789459	0.152661186900483	23274	tags=100%, list=41%, signal=59%	PANK2/PPCS/CROT/PANK4/ACOT7/PANK1/HMGCR/ACAT1/MCCC2/PPCDC/COASY/DCAKD/ACLY/NUDT7
GOMF_IMMUNOGLOBULIN_RECEPTOR_BINDING	GOMF_IMMUNOGLOBULIN_RECEPTOR_BINDING	71	-0.310093729169781	-1.21248832652486	0.0260385550715917	0.181713094789459	0.152661186900483	4538	tags=28%, list=8%, signal=26%	IGHV3-15/IGHV4-28/IGHV3-13/IGHV1-69D/TRBC1/TRBC2/IGHV6-1/IGLC3/IGHV2-5/IGHV3-21/IGHV1-24/IGHV4-34/IGHV3-48/IGHV3-72/IGHA1/TRDC/IGHA2/IGHV2-70D/IGHV1OR15-1/IGHV1-69-2
GOBP_DOPAMINERGIC_NEURON_DIFFERENTIATION	GOBP_DOPAMINERGIC_NEURON_DIFFERENTIATION	37	-0.424732938462971	-1.42618598680929	0.0262205982932979	0.182537973624543	0.153354185840151	3152	tags=24%, list=6%, signal=23%	SHH/FZD1/SFRP2/PHOX2B/FOXA2/WNT3A/FGF20/FGF8/DKK1
GOCC_CYTOSOLIC_SMALL_RIBOSOMAL_SUBUNIT	GOCC_CYTOSOLIC_SMALL_RIBOSOMAL_SUBUNIT	46	-0.370004628818507	-1.26988540018498	0.0262309832803647	0.182537973624543	0.153354185840151	18038	tags=93%, list=32%, signal=64%	RPS16/DHX29/EIF2A/DDX3X/RPS27/RPS20/MCTS1/RPS24/RPS19/RPS27A/UBA52/RPS21/RPS25/RPS7/RPS12/RPSA/RPS17/RPS10/RPS8/RPS29/RPS13/RPS11/RPS15A/RPS6/RPS26/MRPS11/RPS3A/RPS3/RPS10P5/RPS18/RPS5/RPS9/EIF2D/RPS14/RPS23/HBA2/RPS4X/RPS27L/RPS15/RPS28/RPS2/RPS4Y1/HBA1
GOMF_ALDEHYDE_LYASE_ACTIVITY	GOMF_ALDEHYDE_LYASE_ACTIVITY	11	-0.645863159941319	-1.6390411414924	0.0264552678611424	0.183386420833294	0.154066985091413	20048	tags=100%, list=35%, signal=65%	SHMT1/ALDOC/SGPL1/PDXDC2P-NPIPB14P/DERA/PDXDC1/HOGA1/ALDOA/CYP17A1/ALDOB
GOMF_ATPASE_ACTIVITY_COUPLED_TO_TRANSMEMBRANE_MOVEMENT_OF_IONS_ROTATIONAL_MECHANISM	GOMF_ATPASE_ACTIVITY_COUPLED_TO_TRANSMEMBRANE_MOVEMENT_OF_IONS_ROTATIONAL_MECHANISM	22	-0.526782873103985	-1.53998400456606	0.0264883969508009	0.183386420833294	0.154066985091413	26791	tags=100%, list=47%, signal=53%	ATP6V0A2/ATP6V1C1/ATP6V0D2/ATP6V1H/ATP6V1A/ATP5F1B/ATP6V0C/ATP6V1E2/ATP6V1D/ATP6V1B2/ATP6V0B/ATP6V1G1/ATP6V1F/ATP6V1E1/ATP6V0E1/ATP6V0A4/ATP6V0E2/ATP6V0A1/ATP6V0D1/ATP6V1C2/TCIRG1
GOBP_NEGATIVE_REGULATION_OF_BONE_RESORPTION	GOBP_NEGATIVE_REGULATION_OF_BONE_RESORPTION	16	-0.588008525072744	-1.536140958634	0.0264115506691177	0.183386420833294	0.154066985091413	2140	tags=31%, list=4%, signal=30%	CD38/HAMP/TNFRSF11B/CLDN18/CARTPT
GOBP_MYELOID_LEUKOCYTE_CYTOKINE_PRODUCTION	GOBP_MYELOID_LEUKOCYTE_CYTOKINE_PRODUCTION	26	-0.467049644107751	-1.40760957066308	0.0264689445954347	0.183386420833294	0.154066985091413	4925	tags=35%, list=9%, signal=32%	TICAM1/KIT/IRAK3/TGFB2/CD74/HLA-G/CD36/HMOX1/TLR4
GOBP_POSITIVE_REGULATION_OF_B_CELL_MEDIATED_IMMUNITY	GOBP_POSITIVE_REGULATION_OF_B_CELL_MEDIATED_IMMUNITY	38	-0.424143646399099	-1.41930909181178	0.0265491324075182	0.183572162010605	0.154223030359463	27058	tags=97%, list=48%, signal=51%	RIF1/CD40/TNF/KMT5C/MLH1/KMT5B/TFRC/MSH2/SHLD3/CLCF1/EXOSC3/NSD2/FCER2/IL4/NECTIN2/HMCES/BTK/EXOSC6/SHLD2/MAD2L2/LTA/TNFSF4/PAXIP1/SHLD1/CD28/TP53BP1/XCL1/PTPRC/CD226/TGFB1/NOD2/HLA-E/TBX21/TNFSF13/HPX/IL2/C3
GOBP_XENOBIOTIC_TRANSPORT	GOBP_XENOBIOTIC_TRANSPORT	40	-0.408897021714418	-1.32527227395605	0.0268166289057455	0.1851852409384	0.155578213616711	5780	tags=40%, list=10%, signal=36%	SLC15A2/ABCG2/LRRC8A/ABCB1/SLC22A5/OSCP1/SLC6A6/SLC22A4/SLC22A18/SLC7A5/PDZK1/ABCC3/SLC18A1/SLC47A1/SLC47A2/ABCC2
GOCC_MRNA_CLEAVAGE_FACTOR_COMPLEX	GOCC_MRNA_CLEAVAGE_FACTOR_COMPLEX	22	-0.525527702153237	-1.53631466889507	0.0269490532132641	0.185390310160879	0.155750496802667	26862	tags=100%, list=47%, signal=53%	SCAF8/CLP1/PCF11/CPSF6/CPSF7/CSTF1/ZC3H3/WDR33/FIP1L1/CPSF3/NUDT21/SSU72/SYMPK/CSNK1A1/CPSF2/CSTF2/CPSF1/CPSF4/TUT1/CSTF2T/CPSF4L
GOBP_MRNA_CLEAVAGE	GOBP_MRNA_CLEAVAGE	22	-0.525138775943146	-1.5351776916449	0.0269490532132641	0.185390310160879	0.155750496802667	26884	tags=100%, list=48%, signal=53%	NCBP2/PCF11/CPSF6/CPSF7/CSTF3/FIP1L1/CPSF3/MOV10/NUDT21/CPSF2/CSTF2/CPSF1/NCBP1/CPSF4/TUT1/CSTF2T/POLR1H/CPSF4L/RNASE4/POLR2I/ERN1
GOMF_TUMOR_NECROSIS_FACTOR_RECEPTOR_SUPERFAMILY_BINDING	GOMF_TUMOR_NECROSIS_FACTOR_RECEPTOR_SUPERFAMILY_BINDING	49	-0.364560064079817	-1.26710466598881	0.026912746518176	0.185390310160879	0.155750496802667	6415	tags=33%, list=11%, signal=29%	TRAF1/MADD/NOL3/TNFSF11/TRAF5/TRAP1/TRADD/TNFSF12/CD40LG/TNFSF13/FASLG/TNFSF15/TNFSF9/CD70/TNFSF14/TNFSF8
GOMF_GLYCOLIPID_BINDING	GOMF_GLYCOLIPID_BINDING	26	-0.466324891774973	-1.40542528825789	0.0270604233049588	0.185684577659121	0.155997717431428	5198	tags=35%, list=9%, signal=31%	CLN6/HSPA2/SELL/EPDR1/SELP/CD1C/IL2/CEACAM5/DPEP1
GOBP_CARTILAGE_DEVELOPMENT_INVOLVED_IN_ENDOCHONDRAL_BONE_MORPHOGENESIS	GOBP_CARTILAGE_DEVELOPMENT_INVOLVED_IN_ENDOCHONDRAL_BONE_MORPHOGENESIS	26	-0.465756778151778	-1.40371308874479	0.0270604233049588	0.185684577659121	0.155997717431428	5063	tags=42%, list=9%, signal=39%	COL27A1/COL1A1/HOXA11/TRPV4/SOX9/MATN1/TSKU/SMPD3/AXIN2/COL2A1/IHH
GOBP_FRUCTOSE_6_PHOSPHATE_METABOLIC_PROCESS	GOBP_FRUCTOSE_6_PHOSPHATE_METABOLIC_PROCESS	11	-0.64412382349601	-1.63462713529174	0.0272475643292731	0.185791326547461	0.156087399531737	8446	tags=73%, list=15%, signal=62%	GFPT2/HK2/GFPT1/HK1/TALDO1/PFKP/FBP2/FBP1
GOBP_PROTEIN_DENEDDYLATION	GOBP_PROTEIN_DENEDDYLATION	10	-0.625472798614302	-1.5932802775691	0.0272050001893423	0.185791326547461	0.156087399531737	21201	tags=100%, list=37%, signal=63%	COPS8/COPS5/COPS7B/COPS4/COPS2/COPS3/TOR1A/COPS6/COPS7A
GOMF_ENOYL_COA_HYDRATASE_ACTIVITY	GOMF_ENOYL_COA_HYDRATASE_ACTIVITY	10	-0.625296051468769	-1.5928300457737	0.0272050001893423	0.185791326547461	0.156087399531737	21211	tags=100%, list=37%, signal=63%	EHHADH/ECHDC1/ECHS1/AUH/ECHDC2/HADHB/HSD17B4/HADHA/ECI1
GOBP_HEME_TRANSPORT	GOBP_HEME_TRANSPORT	10	-0.625041359693636	-1.59218126395125	0.0272050001893423	0.185791326547461	0.156087399531737	2669	tags=40%, list=5%, signal=38%	SLC46A1/HPX/C1orf194/HRG
GOBP_PYRIMIDINE_NUCLEOSIDE_BIOSYNTHETIC_PROCESS	GOBP_PYRIMIDINE_NUCLEOSIDE_BIOSYNTHETIC_PROCESS	16	-0.584246623771477	-1.52631319181633	0.0272304973240522	0.185791326547461	0.156087399531737	23537	tags=100%, list=42%, signal=58%	DCK/UMPS/CAD/TK1/UCKL1/DTYMK/PUDP/DHFR2/UCK1/DHODH/UPP1/UCK2/TK2/TYMP/CDA
GOBP_REGULATION_OF_INTRINSIC_APOPTOTIC_SIGNALING_PATHWAY_IN_RESPONSE_TO_DNA_DAMAGE_BY_P53_CLASS_MEDIATOR	GOBP_REGULATION_OF_INTRINSIC_APOPTOTIC_SIGNALING_PATHWAY_IN_RESPONSE_TO_DNA_DAMAGE_BY_P53_CLASS_MEDIATOR	17	-0.574994255006982	-1.52462063312427	0.0274305926616843	0.185868871927858	0.156152547119607	24061	tags=100%, list=43%, signal=57%	TAF9B/BCL2L12/SIRT1/KDM1A/TRIAP1/HNRNPK/ING2/BCL2/MIF/ZNF385A/MUC1/ELL3/TAF9/CD74/RPL26/CD44
GOCC_PLATELET_DENSE_GRANULE	GOCC_PLATELET_DENSE_GRANULE	21	-0.513545053826927	-1.48831485091954	0.0274097096674807	0.185868871927858	0.156152547119607	4791	tags=43%, list=8%, signal=39%	ITIH3/CTSW/SELP/HPS4/CLEC3B/RAB27B/ECM1/SERPINA4/APOH
GOBP_NEGATIVE_REGULATION_OF_PEPTIDYL_LYSINE_ACETYLATION	GOBP_NEGATIVE_REGULATION_OF_PEPTIDYL_LYSINE_ACETYLATION	19	-0.495129841432587	-1.38870302598089	0.0274206477034518	0.185868871927858	0.156152547119607	28580	tags=100%, list=51%, signal=50%	HDAC2/ZNF451/SIRT1/KLF15/HINT2/SET/NOC2L/TAF7/ATG5/PIH1D1/THAP7/SIN3A/CTBP1/FOXP3/BRCA1/SPI1/TWIST1/SDR16C5
GOBP_PYRIMIDINE_NUCLEOSIDE_TRIPHOSPHATE_BIOSYNTHETIC_PROCESS	GOBP_PYRIMIDINE_NUCLEOSIDE_TRIPHOSPHATE_BIOSYNTHETIC_PROCESS	19	-0.494900033587301	-1.38805847818062	0.0274206477034518	0.185868871927858	0.156152547119607	28593	tags=100%, list=51%, signal=49%	TBPL1/CTPS1/CAD/CTPS2/TYMS/UCKL1/DTYMK/NME2P1/NME7/NME6/UCK1/NME4/UCK2/NME1/NME3/NME2/NME9/NME5
GOBP_STORE_OPERATED_CALCIUM_ENTRY	GOBP_STORE_OPERATED_CALCIUM_ENTRY	19	-0.494117547969869	-1.38586382123656	0.0274206477034518	0.185868871927858	0.156152547119607	6041	tags=37%, list=11%, signal=33%	ORAI1/SARAF/HOMER2/EFHB/STIM1/CRACR2A/SPINK1
GOMF_NUCLEAR_RECEPTOR_COACTIVATOR_ACTIVITY	GOMF_NUCLEAR_RECEPTOR_COACTIVATOR_ACTIVITY	54	-0.337392915255263	-1.18941485847436	0.0275590283808729	0.186505724567558	0.156687581097042	31883	tags=98%, list=56%, signal=43%	PPARGC1A/CCDC62/PPARGC1B/MED30/PKN1/HMGA1/TRERF1/ZMIZ1/HELZ2/NCOA2/ENY2/NCOA3/BRD8/SS18/NCOA6/ATXN7L3/MED4/NCOA1/THRAP3/CNOT6/CNOT9/DCAF6/MED12/CCAR1/KDM1A/MED13/MED14/CALCOCO1/CARM1/MED17/SLC30A9/RBM14/PRKCB/BUD31/RNF4/FGF2/MED24/MED1/TMF1/PSMC3IP/TSG101/USP22/SFR1/PPRC1/TADA3/ZMIZ2/ACTN4/NCOA7/ACTN1/TACC1/SRA1/WDR77/CCAR2
GOBP_POSITIVE_REGULATION_OF_EXTRACELLULAR_MATRIX_ASSEMBLY	GOBP_POSITIVE_REGULATION_OF_EXTRACELLULAR_MATRIX_ASSEMBLY	10	-0.624359291597441	-1.59044381725807	0.0276622164106826	0.186970336638497	0.157077911966042	21264	tags=100%, list=38%, signal=62%	CLASP1/CLASP2/RGCC/DAG1/SMAD3/PHLDB2/EMILIN1/TGFB1/SOX9
GOBP_NEGATIVE_REGULATION_OF_ALPHA_BETA_T_CELL_PROLIFERATION	GOBP_NEGATIVE_REGULATION_OF_ALPHA_BETA_T_CELL_PROLIFERATION	12	-0.613116184572265	-1.5999266815394	0.0277837992510419	0.187557966515138	0.157571592812379	7851	tags=75%, list=14%, signal=65%	XCL1/LGALS9/VSIR/LGALS9C/CD274/ARG2/TNFRSF14/LGALS9B/LGALS7B
GOBP_T_HELPER_CELL_LINEAGE_COMMITMENT	GOBP_T_HELPER_CELL_LINEAGE_COMMITMENT	17	-0.573085149634972	-1.5195585626503	0.0278493722632352	0.187766502407416	0.15774678842425	24169	tags=59%, list=43%, signal=34%	MTOR/STAT3/IRF4/IL23R/TBX21/BATF/IL12RB1/IL23A/ZFPM1/SPN
GOBP_POSITIVE_REGULATION_OF_HETEROTYPIC_CELL_CELL_ADHESION	GOBP_POSITIVE_REGULATION_OF_HETEROTYPIC_CELL_CELL_ADHESION	16	-0.579938076309813	-1.51505734101509	0.0280494444434438	0.188880214200006	0.1586824423149	3771	tags=50%, list=7%, signal=47%	LCK/SKAP1/FGB/CD44/IL10/FGA/FGG/CEACAM6
GOBP_DENDRITIC_CELL_ANTIGEN_PROCESSING_AND_PRESENTATION	GOBP_DENDRITIC_CELL_ANTIGEN_PROCESSING_AND_PRESENTATION	14	-0.635132746491321	-1.6080365557559	0.0281517370390662	0.18932059845578	0.159052418860931	20657	tags=100%, list=37%, signal=64%	FCGR2B/CCL19/THBS1/CLEC4A/FGL2/NOD1/CD68/NOD2/HLA-DRA/HLA-DRB1/CCL21/CD74/CCR7
GOBP_REGULATION_OF_ESTABLISHMENT_OF_PROTEIN_LOCALIZATION_TO_CHROMOSOME	GOBP_REGULATION_OF_ESTABLISHMENT_OF_PROTEIN_LOCALIZATION_TO_CHROMOSOME	12	-0.610718325791855	-1.59366946906014	0.0283596241868559	0.18932059845578	0.159052418860931	22037	tags=100%, list=39%, signal=61%	DKC1/TCP1/CCT2/CCT8/CCT3/CCT5/CCT4/CCT6A/SPIDR/CCT7/WRAP53
GOMF_SINGLE_STRANDED_TELOMERIC_DNA_BINDING	GOMF_SINGLE_STRANDED_TELOMERIC_DNA_BINDING	12	-0.610718325791855	-1.59366946906014	0.0283596241868559	0.18932059845578	0.159052418860931	22037	tags=100%, list=39%, signal=61%	POT1/RPA1/HNRNPA2B1/NABP2/RPA2/TERF2IP/RAD50/TERF2/HNRNPA1/CTC1/STN1
GOBP_PROTEIN_IMPORT_INTO_MITOCHONDRIAL_MATRIX	GOBP_PROTEIN_IMPORT_INTO_MITOCHONDRIAL_MATRIX	20	-0.512675010606703	-1.47164962496776	0.0282980900026261	0.18932059845578	0.159052418860931	27588	tags=100%, list=49%, signal=51%	DNAJC19/TOMM40L/TIMM21/TIMM17B/DNLZ/TOMM70/GRPEL2/TIMM17A/TOMM40/TIMM23B/TIMM23/ROMO1/PAM16/TOMM20/GRPEL1/TIMM44/TOMM20L/TOMM7/DNAJC15
GOBP_POSITIVE_REGULATION_OF_MUSCLE_ADAPTATION	GOBP_POSITIVE_REGULATION_OF_MUSCLE_ADAPTATION	10	0.753529992764047	1.43238766437686	0.0282301845819761	0.18932059845578	0.159052418860931	1275	tags=20%, list=2%, signal=20%	MIR208A/MYOG
GOBP_MICROTUBULE_NUCLEATION	GOBP_MICROTUBULE_NUCLEATION	30	-0.439177481523392	-1.4189215063319	0.0283226260912008	0.18932059845578	0.159052418860931	31750	tags=97%, list=56%, signal=42%	CEP192/MZT1/MECP2/TUBGCP3/CENPJ/RANBP9/HSPA1B/CLASP1/AKAP9/CKAP5/CLASP2/CSNK1D/TUBGCP4/TPPP/DCTN1/NIN/TUBG2/GOLGA2/SLAIN2/NDE1/NDEL1/TUBGCP5/CCDC57/TUBGCP2/HSPA1A/EML2/TUBGCP6/TUBG1/RANGRF
GOBP_REGULATION_OF_T_CELL_RECEPTOR_SIGNALING_PATHWAY	GOBP_REGULATION_OF_T_CELL_RECEPTOR_SIGNALING_PATHWAY	40	-0.407317677017755	-1.32015347478082	0.0281918079774318	0.18932059845578	0.159052418860931	33556	tags=100%, list=59%, signal=41%	PVRIG/CARD11/THY1/PRNP/ADA/PTPN2/PAWR/GBP1/RC3H1/CBLB/RAB29/NECTIN2/MALT1/BCL10/RELA/CD300A/PRKD2/EZR/DGKZ/PTPRJ/LILRB4/DUSP3/LAPTM5/CD81/CD226/LGALS3/SH2D1A/RPS3/PHPT1/SLA2/PTPN6/TRAT1/TESPA1/PTPN22/UBASH3A/LCK/CCR7/CEACAM1/KCNN4
GOMF_CARBON_SULFUR_LYASE_ACTIVITY	GOMF_CARBON_SULFUR_LYASE_ACTIVITY	15	0.704398821123094	1.41117087354669	0.0284210526315789	0.189497018408089	0.159200633161852	5951	tags=13%, list=11%, signal=12%	CENPVL2/CENPVL3
GOBP_REGULATION_OF_PROSTAGLANDIN_SECRETION	GOBP_REGULATION_OF_PROSTAGLANDIN_SECRETION	11	-0.636948954730189	-1.61641909089258	0.0288347525942419	0.19061214962787	0.160137479544655	6112	tags=55%, list=11%, signal=49%	TNFSF11/TNFRSF11A/PTGES/P2RX4/PLA2G4A/PLA2G10
GOBP_REGULATION_OF_DENDRITIC_CELL_ANTIGEN_PROCESSING_AND_PRESENTATION	GOBP_REGULATION_OF_DENDRITIC_CELL_ANTIGEN_PROCESSING_AND_PRESENTATION	11	-0.63509906852608	-1.61172453671506	0.0288347525942419	0.19061214962787	0.160137479544655	20657	tags=100%, list=37%, signal=64%	FCGR2B/CCL19/THBS1/FGL2/NOD1/CD68/NOD2/CCL21/CD74/CCR7
GOBP_ETHER_BIOSYNTHETIC_PROCESS	GOBP_ETHER_BIOSYNTHETIC_PROCESS	11	-0.634568817717447	-1.61037889115952	0.0288347525942419	0.19061214962787	0.160137479544655	20687	tags=100%, list=37%, signal=63%	FASN/PEDS1/CHPT1/PLA2G4C/ALOX5/GNPAT/AGPS/PEX7/LPCAT2/PLA2G4A
GOBP_CELL_FATE_COMMITMENT_INVOLVED_IN_FORMATION_OF_PRIMARY_GERM_LAYER	GOBP_CELL_FATE_COMMITMENT_INVOLVED_IN_FORMATION_OF_PRIMARY_GERM_LAYER	28	-0.478554995130833	-1.491683587049	0.0286925074736682	0.19061214962787	0.160137479544655	4480	tags=39%, list=8%, signal=36%	EOMES/EYA2/HOXA11/KLF4/TRIM15/SFRP2/NODAL/WNT3A/FOXC2/BMP4/DKK1
GOBP_REGULATION_OF_RECEPTOR_RECYCLING	GOBP_REGULATION_OF_RECEPTOR_RECYCLING	23	-0.495164854592062	-1.44014185857834	0.0286361048116766	0.19061214962787	0.160137479544655	28580	tags=100%, list=51%, signal=50%	NSG1/OPTN/SCRIB/EPS15/CHMP5/RAB29/INPP5F/AP1AR/ARAP1/TBC1D16/BVES/VAMP3/PSEN1/ECE1/KIF16B/LAMTOR1/TRAT1/NSF/ANXA2/RAMP3/ACHE/PCSK9
GOBP_POSITIVE_REGULATION_OF_AMINE_TRANSPORT	GOBP_POSITIVE_REGULATION_OF_AMINE_TRANSPORT	33	-0.427942001115538	-1.41441664118337	0.0287876098979042	0.19061214962787	0.160137479544655	2646	tags=24%, list=5%, signal=23%	CLTRN/ACE2/SLC12A2/SYT1/KMO/RAB3B/TRH/CARTPT
GOBP_POSITIVE_REGULATION_OF_CELL_MATRIX_ADHESION	GOBP_POSITIVE_REGULATION_OF_CELL_MATRIX_ADHESION	54	-0.334328969580296	-1.17861349796385	0.0286993842497398	0.19061214962787	0.160137479544655	33334	tags=26%, list=59%, signal=11%	LIMS1/TEK/PRKCZ/PTK2B/CD3E/CCL21/SKAP1/FERMT1/CIB1/CCR7/CD36/CX3CL1/HRG/CEACAM6
GOBP_POSITIVE_REGULATION_OF_PHAGOCYTOSIS_ENGULFMENT	GOBP_POSITIVE_REGULATION_OF_PHAGOCYTOSIS_ENGULFMENT	13	-0.637406817191915	-1.66615697875463	0.0290218393835308	0.191381532792248	0.160783855344877	3925	tags=46%, list=7%, signal=43%	APPL2/F2RL1/ABCA7/ITGA2/CD36/C3
GOMF_PROTON_CHANNEL_ACTIVITY	GOMF_PROTON_CHANNEL_ACTIVITY	24	-0.468761049430733	-1.36430377310923	0.028995028274693	0.191381532792248	0.160783855344877	30074	tags=92%, list=53%, signal=43%	ATP5PF/OTOP2/ATP6V1A/ATP5F1E/ATP5F1B/ASIC5/ATP5PB/ATP5F1C/ATP5F1EP2/ATP6V0C/ATP5PO/SLC4A11/ATP5PD/ATP5F1A/MT-ATP8/ATP5MG/ATP5ME/HVCN1/ATP5MF/MT-ATP6/ATP5F1D/NOX5
GOCC_SPANNING_COMPONENT_OF_PLASMA_MEMBRANE	GOCC_SPANNING_COMPONENT_OF_PLASMA_MEMBRANE	13	-0.636248834064736	-1.66313005526308	0.029328945944296	0.19177163447152	0.161111588387113	7019	tags=62%, list=12%, signal=54%	SLC15A2/SLC4A4/SLC24A3/SLC24A1/TRPM4/CDHR2/CDHR5/NPC1L1
GOMF_TELOMERASE_RNA_BINDING	GOMF_TELOMERASE_RNA_BINDING	22	-0.521585404660043	-1.52478985404111	0.029252337220726	0.19177163447152	0.161111588387113	27085	tags=100%, list=48%, signal=52%	XRN1/SMG5/DKC1/NAF1/DCP2/SMG7/HNRNPC/EXOSC10/HNRNPU/NHP2/SNRPB/TENT4B/SNRPD3/GAR1/PARN/TERT/PINX1/WRAP53/SMG6/TEP1/NOP10
GOMF_RETINOIC_ACID_RECEPTOR_BINDING	GOMF_RETINOIC_ACID_RECEPTOR_BINDING	26	-0.464004101693717	-1.39843081482002	0.0291305997506005	0.19177163447152	0.161111588387113	30344	tags=100%, list=54%, signal=46%	LRIF1/HMGA1/RARB/ASXL1/PPARG/ARID5A/NSD1/NCOA6/MED25/NCOA1/SNW1/PRAME/PRMT2/MED1/NRIP1/ACTN4/NCOR2/NR1H2/CNOT1/TACC1/CTBP2/VDR/NR4A2/NR0B2/NR1H4
GOBP_EPITHELIAL_CELL_MORPHOGENESIS	GOBP_EPITHELIAL_CELL_MORPHOGENESIS	31	-0.422744555115056	-1.36320849215239	0.0293049029449455	0.19177163447152	0.161111588387113	6176	tags=42%, list=11%, signal=37%	PALLD/NOTCH4/PKHD1/MET/ST14/RILPL2/RAB25/PLOD3/HOXA13/POF1B/DACT2/TNMD/IHH
GOBP_EMBRYONIC_DIGESTIVE_TRACT_DEVELOPMENT	GOBP_EMBRYONIC_DIGESTIVE_TRACT_DEVELOPMENT	31	-0.422732348449864	-1.36316912977753	0.0293049029449455	0.19177163447152	0.161111588387113	5603	tags=35%, list=10%, signal=32%	SALL1/STRA6/SCT/TGFB2/SHH/FOXF1/PCSK5/FOXF2/PKDCC/IHH/TCF21
GOBP_NEGATIVE_REGULATION_OF_TYPE_I_INTERFERON_PRODUCTION	GOBP_NEGATIVE_REGULATION_OF_TYPE_I_INTERFERON_PRODUCTION	46	-0.366688921510069	-1.25850562821911	0.0292869291678488	0.19177163447152	0.161111588387113	30587	tags=98%, list=54%, signal=45%	ISG15/ACOD1/TRAIP/DDX58/IFIH1/ILRUN/YY1/UBE2L6/NPLOC4/ITCH/OTUD5/PTPRS/MIR26B/IRF3/REL/RELB/TBK1/RNF216/NMI/PCBP2/MAVS/GPATCH3/LILRA4/CYLD/PIN1/TAX1BP1/PPM1B/RNF125/TNFAIP3/IKBKE/TRIM25/UFD1/TRAF3IP1/UBA7/HAVCR2/DHX58/NLRC5/SIRPA/LILRB1/CACTIN/NLRC3/RNF135/PYCARD/NLRX1/IL10
GOMF_PROTEOGLYCAN_BINDING	GOMF_PROTEOGLYCAN_BINDING	36	-0.366792909722205	-1.25318528399164	0.0292427946194494	0.19177163447152	0.161111588387113	6751	tags=36%, list=12%, signal=32%	FN1/CFH/CTSB/ADA2/TNC/NID1/PLA2G2D/CTSS/ITGA2/AZU1/HRG/COL2A1/FGF20
GOBP_POSITIVE_REGULATION_OF_VASCULAR_ENDOTHELIAL_GROWTH_FACTOR_PRODUCTION	GOBP_POSITIVE_REGULATION_OF_VASCULAR_ENDOTHELIAL_GROWTH_FACTOR_PRODUCTION	28	-0.476808965457205	-1.48624111161117	0.0293716122427268	0.191818948953104	0.16115133832877	3801	tags=39%, list=7%, signal=37%	CXCL17/TGFB1/GATA4/FLT4/ISL1/CYP1B1/C5/CCBE1/C3/NODAL/PTGS2
GOBP_IRON_COORDINATION_ENTITY_TRANSPORT	GOBP_IRON_COORDINATION_ENTITY_TRANSPORT	14	-0.631825545522067	-1.59966334545432	0.0295166534194392	0.192302240207995	0.161557361993029	2669	tags=36%, list=5%, signal=34%	HPX/C1orf194/HRG/LCN2/LTF
GOMF_TFIID_CLASS_TRANSCRIPTION_FACTOR_COMPLEX_BINDING	GOMF_TFIID_CLASS_TRANSCRIPTION_FACTOR_COMPLEX_BINDING	10	-0.620523878539362	-1.58067378729784	0.0294910829366599	0.192302240207995	0.161557361993029	21481	tags=100%, list=38%, signal=62%	NOP58/FBL/ZNHIT6/ERCC1/RUVBL1/AHR/EDF1/TP53/RUVBL2
GOBP_XENOBIOTIC_CATABOLIC_PROCESS	GOBP_XENOBIOTIC_CATABOLIC_PROCESS	12	-0.606428480680986	-1.58247511825803	0.0298020234851424	0.193000185584403	0.162143721328759	4854	tags=42%, list=9%, signal=38%	PON3/CRYZ/GSTM1/ABCC2/UGT1A1
GOCC_METHYLOSOME	GOCC_METHYLOSOME	12	-0.605769230769231	-1.58075480561557	0.0298020234851424	0.193000185584403	0.162143721328759	22317	tags=100%, list=39%, signal=61%	CLNS1A/SNRPD1/SNRPE/SNRPG/SNRPF/SNRPB/SNRPD3/ERH/PRMT5/PRMT1/WDR77
GOCC_TRANSCRIPTION_FACTOR_TFIIH_HOLO_COMPLEX	GOCC_TRANSCRIPTION_FACTOR_TFIIH_HOLO_COMPLEX	12	-0.604920814479638	-1.57854086331078	0.0298020234851424	0.193000185584403	0.162143721328759	22365	tags=100%, list=40%, signal=60%	GTF2H4/ERCC3/GTF2H5/GTF2H3/GTF2H1/GTF2H2/MMS19/ERCC2/CCNH/GTF2H2C/CDK7
GOMF_MACROLIDE_BINDING	GOMF_MACROLIDE_BINDING	12	-0.604107748868778	-1.57641916860203	0.0298020234851424	0.193000185584403	0.162143721328759	22411	tags=100%, list=40%, signal=60%	FKBP1A/FKBP4/FKBP1B/FKBP3/FKBP7/FKBP5/FKBP10/FKBP6/FKBP2/LCN2/ALB
GOBP_REGULATION_OF_MITOTIC_SPINDLE_ASSEMBLY	GOBP_REGULATION_OF_MITOTIC_SPINDLE_ASSEMBLY	18	-0.538713098815627	-1.49147067242378	0.0296873399218667	0.193000185584403	0.162143721328759	26114	tags=100%, list=46%, signal=54%	PLK1/CEP97/HSPA1B/CHMP2B/CHMP5/HNRNPU/CHMP4B/VPS4B/TPR/DRG1/CHMP1B/CHMP4C/RCC1/EML3/HSPA1A/CHMP2A/CHMP1A
GOBP_NUCLEAR_TRANSCRIBED_MRNA_CATABOLIC_PROCESS_EXONUCLEOLYTIC_3_5	GOBP_NUCLEAR_TRANSCRIBED_MRNA_CATABOLIC_PROCESS_EXONUCLEOLYTIC_3_5	11	-0.632536189617689	-1.60522058319664	0.029892879493895	0.193357287431239	0.16244373048245	20802	tags=100%, list=37%, signal=63%	SKIV2L/EXOSC5/EXOSC9/TTC37/EXOSC6/EXOSC8/EXOSC2/EXOSC7/EXOSC4/DIS3L2
GOMF_DNA_REPLICATION_ORIGIN_BINDING	GOMF_DNA_REPLICATION_ORIGIN_BINDING	23	-0.492672147087422	-1.43289204594456	0.0301301257339933	0.193734561429739	0.16276068670657	28721	tags=100%, list=51%, signal=49%	MCM10/ORC3/MCM2/ORC4/MCM3/POLA1/MCMDC2/DDX11/DHX9/ORC2/MCM9/MCM4/MCM6/CDC45/HSPD1/GRWD1/MCM7/KAT7/ORC1/ORC5/CDC6/MCM5
GOCC_AGGRESOME	GOCC_AGGRESOME	35	-0.405371951974254	-1.40333478696511	0.0301016197422872	0.193734561429739	0.16276068670657	33664	tags=100%, list=59%, signal=41%	KLF8/HSPB7/HDAC6/ZDHHC17/URB2/XRN2/HSPA1B/EPS15/DVL2/CARD14/TDP2/RNF32/POLD1/HOXD3/TRIM37/STRADB/ZBTB14/BAG3/PSEN1/UBQLN1/PRKN/RANGAP1/SQSTM1/EDEM1/CABIN1/SFMBT2/TRIM66/HSPA1A/FGR/PRDM16/HOXC9/UBD/EEF2/PRKCQ
GOMF_OXIDOREDUCTASE_ACTIVITY_ACTING_ON_THE_CH_NH_GROUP_OF_DONORS_NAD_OR_NADP_AS_ACCEPTOR	GOMF_OXIDOREDUCTASE_ACTIVITY_ACTING_ON_THE_CH_NH_GROUP_OF_DONORS_NAD_OR_NADP_AS_ACCEPTOR	19	-0.490692782265905	-1.37625829537568	0.0300529761894041	0.193734561429739	0.16276068670657	28831	tags=95%, list=51%, signal=46%	MTHFD2/MTHFD2L/DHFRP1/ALDH4A1/NOXRED1/MTHFD1L/MTHFR/DHFR/PYCR3/MTHFD1/PYCR2/QDPR/DHFR2/BLVRB/AASS/PYCR1/ALDH1L1/CRYM
GOBP_POSITIVE_REGULATION_OF_MYELOID_LEUKOCYTE_DIFFERENTIATION	GOBP_POSITIVE_REGULATION_OF_MYELOID_LEUKOCYTE_DIFFERENTIATION	58	-0.358048969933634	-1.33017638419798	0.0300643945973159	0.193734561429739	0.16276068670657	7071	tags=38%, list=12%, signal=33%	FOS/SLC9B2/CD4/PF4/KITLG/IL23R/TNFSF11/HLA-DRB1/RUNX1/CTNNBIP1/ROR2/LIF/IL23A/PRKCA/IFNG/CD74/GPR68/OCSTAMP/LEF1/MIR145/CA2/TESC
GOBP_POSITIVE_REGULATION_OF_INTERLEUKIN_12_PRODUCTION	GOBP_POSITIVE_REGULATION_OF_INTERLEUKIN_12_PRODUCTION	40	-0.405463746957236	-1.31414471957698	0.0300253823418961	0.193734561429739	0.16276068670657	6781	tags=50%, list=12%, signal=44%	IRF8/IL23R/IL16/MAPK11/TLR3/SYK/IRF1/IDO1/SCIMP/PLCB1/IL23A/TIRAP/ISL1/CD40LG/IFNG/RIPK2/HLA-G/CCR7/CD36/TLR4
GOBP_GOLGI_TO_LYSOSOME_TRANSPORT	GOBP_GOLGI_TO_LYSOSOME_TRANSPORT	11	-0.63174081340474	-1.60320211486334	0.0304219433171293	0.194456199668168	0.16336695093931	20847	tags=100%, list=37%, signal=63%	RBSN/CLN3/SORT1/EHD3/LAMP1/ANKFY1/AP1G1/AP4M1/GAK/LAPTM5
GOBP_POSITIVE_REGULATION_OF_ESTABLISHMENT_OF_PROTEIN_LOCALIZATION_TO_TELOMERE	GOBP_POSITIVE_REGULATION_OF_ESTABLISHMENT_OF_PROTEIN_LOCALIZATION_TO_TELOMERE	10	-0.618102442645551	-1.57450561170083	0.0304055170804155	0.194456199668168	0.16336695093931	21618	tags=100%, list=38%, signal=62%	TCP1/CCT2/CCT8/CCT3/CCT5/CCT4/CCT6A/CCT7/WRAP53
GOBP_RRNA_PSEUDOURIDINE_SYNTHESIS	GOBP_RRNA_PSEUDOURIDINE_SYNTHESIS	10	-0.618102442645551	-1.57450561170083	0.0304055170804155	0.194456199668168	0.16336695093931	21618	tags=100%, list=38%, signal=62%	NAF1/NHP2/RPUSD1/GAR1/TSR3/RPUSD3/RPUSD2/RPUSD4/NOP10
GOBP_ER_OVERLOAD_RESPONSE	GOBP_ER_OVERLOAD_RESPONSE	12	-0.603294683257919	-1.57429747389328	0.030380685546265	0.194456199668168	0.16336695093931	22457	tags=100%, list=40%, signal=60%	PPP1R15B/TMCO1/DDIT3/EIF2AK3/BCL2L11/CCDC47/HSPA5/ATG10/TP53/SELENOS/WFS1
GOBP_POSITIVE_REGULATION_OF_GLYCOPROTEIN_METABOLIC_PROCESS	GOBP_POSITIVE_REGULATION_OF_GLYCOPROTEIN_METABOLIC_PROCESS	27	0.646458038358041	1.36664405528936	0.0304087655529861	0.194456199668168	0.16336695093931	518	tags=4%, list=1%, signal=4%	MIR346
GOBP_REGULATION_OF_CHROMOSOME_SEPARATION	GOBP_REGULATION_OF_CHROMOSOME_SEPARATION	71	-0.305499031069531	-1.19452273326577	0.030599978802061	0.195363543908441	0.164129230888413	34917	tags=99%, list=62%, signal=38%	USP44/TTK/PTTG3P/UBE2C/NDC80/TEX14/ESPL1/CENPF/BUB1/RAD21/CDC20/DLGAP5/FBXO5/GEN1/PLSCR1/TACC3/SPDL1/CENPE/BUB1B/TRIP13/PTTG1/MAD2L1/HECW2/ANAPC1/NSMCE2/CSNK2A1/CCNB1/MAPK15/MAD1L1/PLK1/XRCC3/CDC23/PCID2/CUL3/AURKB/APC/ZWINT/ATM/KNTC1/CDC27/ZW10/RIOK2/TPR/MAD2L1BP/CDK5RAP2/CDC16/PSMG2/DYNC1LI1/ANAPC7/CDC26/IK/LCMT1/CDC6/NUMA1/ZNF207/MAD2L2/CHFR/BUB3/ANAPC15/ANAPC5/RB1/CSNK2A2/PTTG2/CDT1/ANAPC11/D…
GOBP_POSITIVE_REGULATION_OF_AUTOPHAGOSOME_ASSEMBLY	GOBP_POSITIVE_REGULATION_OF_AUTOPHAGOSOME_ASSEMBLY	11	-0.630980787245701	-1.60127335623374	0.030951007372284	0.196107367309913	0.164754133366931	20890	tags=100%, list=37%, signal=63%	RAB3GAP1/RAB3GAP2/PIP4K2C/PIP4K2A/PIP4K2B/SH3GLB1/RALB/LRSAM1/BECN1/ELAPOR1
GOCC_HOPS_COMPLEX	GOCC_HOPS_COMPLEX	12	-0.602994202488688	-1.573513369327	0.0309593479406484	0.196107367309913	0.164754133366931	22474	tags=100%, list=40%, signal=60%	HOOK3/HOOK1/AKTIP/VPS33A/VPS41/VPS16/STX17/VPS33B/VPS11/VPS39/VPS18
GOBP_PROGESTERONE_METABOLIC_PROCESS	GOBP_PROGESTERONE_METABOLIC_PROCESS	15	-0.581080465698719	-1.49859033725212	0.031006262729458	0.196107367309913	0.164754133366931	2045	tags=53%, list=4%, signal=51%	LHB/ADM/CYP17A1/AKR1C3/DHRS9/AKR1C4/AKR1C1/AKR1C2
GOBP_REGULATION_OF_WNT_SIGNALING_PATHWAY_PLANAR_CELL_POLARITY_PATHWAY	GOBP_REGULATION_OF_WNT_SIGNALING_PATHWAY_PLANAR_CELL_POLARITY_PATHWAY	15	-0.580257636800585	-1.4964682844406	0.031006262729458	0.196107367309913	0.164754133366931	3213	tags=47%, list=6%, signal=44%	DAB2/SPEF1/DACT1/ZNRF3/SFRP2/NKD1/DKK1
GOMF_TRANSLATION_ACTIVATOR_ACTIVITY	GOMF_TRANSLATION_ACTIVATOR_ACTIVITY	12	0.725723107622783	1.41462752949047	0.0309168443496802	0.196107367309913	0.164754133366931	1373	tags=17%, list=2%, signal=16%	DAZ2/DAZ1
GOBP_KERATAN_SULFATE_METABOLIC_PROCESS	GOBP_KERATAN_SULFATE_METABOLIC_PROCESS	33	-0.423658385642295	-1.40025860809947	0.0309879080715617	0.196107367309913	0.164754133366931	32629	tags=100%, list=58%, signal=42%	CHST1/ST3GAL3/B4GALT5/ST3GAL6/CHST5/B3GNT2/ST3GAL2/B4GAT1/ST3GAL1/B4GALT2/B3GNT7/LUM/KERA/B4GALT3/ST3GAL4/GNS/B3GNT3/CHST2/OMD/B3GNT4/GALNS/PRELP/GLB1/FMOD/B4GALT4/ACAN/HEXB/SLC35D2/HEXA/CHST6/B4GALT1/OGN
GOBP_REGULATION_OF_HORMONE_METABOLIC_PROCESS	GOBP_REGULATION_OF_HORMONE_METABOLIC_PROCESS	33	-0.422049332508178	-1.39494043058123	0.0309879080715617	0.196107367309913	0.164754133366931	32720	tags=100%, list=58%, signal=42%	PPARGC1A/BMP5/ZMPSTE24/GNB3/PAX8/REST/CLCN2/TCF7L2/BMP6/SLCO1C1/ARNT/FFAR3/STC2/HIF1A/DGKQ/WNT4/EGR1/HPN/H6PD/NFKB1/STUB1/DKK3/GFI1/ADM/ATP1A1/BMP2/RDH10/GAL/CYP27B1/DUOXA1/AKR1C3/DUOXA2
GOBP_TELOMERE_MAINTENANCE_VIA_SEMI_CONSERVATIVE_REPLICATION	GOBP_TELOMERE_MAINTENANCE_VIA_SEMI_CONSERVATIVE_REPLICATION	27	-0.460051979279008	-1.3866861151537	0.0309420317803558	0.196107367309913	0.164754133366931	30568	tags=100%, list=54%, signal=46%	RFC4/RFC3/DNA2/RFC1/TERF1/POLA1/POLE2/POLD3/RFC5/RTEL1/RPA1/POLD1/POLE4/POLA2/RPA2/RFC2/PCNA/POLE/RPA3/POLD2/FEN1/PRIM1/UPF1/POLE3/POLD4/TERF2
GOBP_REGULATION_OF_MITOTIC_SISTER_CHROMATID_SEGREGATION	GOBP_REGULATION_OF_MITOTIC_SISTER_CHROMATID_SEGREGATION	45	-0.383283518737952	-1.29168159134448	0.0311231458213636	0.196387775614059	0.164989710580435	34917	tags=100%, list=62%, signal=38%	TTK/PTTG3P/NDC80/TEX14/CENPF/BUB1/RAD21/CDC20/FBXO5/GEN1/SPDL1/BUB1B/TRIP13/PTTG1/MAD2L1/CCNB1/MAD1L1/PLK1/XRCC3/PCID2/AURKB/APC/ZWINT/ATM/KNTC1/HNRNPU/ZW10/TPR/MAD2L1BP/CDK5RAP2/PSMG2/DYNC1LI1/IK/LCMT1/NUMA1/ZNF207/MAD2L2/BUB3/ANAPC15/PTTG2/CDT1/DUSP1/BECN1/KLHL22
GOBP_POSITIVE_REGULATION_OF_RECEPTOR_MEDIATED_ENDOCYTOSIS	GOBP_POSITIVE_REGULATION_OF_RECEPTOR_MEDIATED_ENDOCYTOSIS	50	-0.360651444081963	-1.2704439041412	0.0311158034093118	0.196387775614059	0.164989710580435	5670	tags=30%, list=10%, signal=27%	SYK/DRD2/CLU/DAB2/APOA5/CCL21/HFE/SELE/ANXA2/TF/SFRP4/C3/PCSK9/WNT3A/VTN
GOBP_ESCRT_COMPLEX_DISASSEMBLY	GOBP_ESCRT_COMPLEX_DISASSEMBLY	10	-0.615239138887907	-1.56721185661532	0.0313199517427831	0.197399556153001	0.165839729772153	21780	tags=100%, list=38%, signal=62%	CHMP2B/CHMP5/VPS4B/CHMP1B/IST1/CHMP7/VPS4A/CHMP2A/CHMP1A
GOMF_NADPH_BINDING	GOMF_NADPH_BINDING	15	-0.577784455482297	-1.49009001870179	0.0313606161828089	0.197426018620613	0.165861961476031	23902	tags=100%, list=42%, signal=58%	DHFRP1/KCNAB1/SRD5A1/MTRR/DHFR/DECR1/HMGCR/QDPR/CBR4/GRHPR/CBR3/TP53I3/DUS2/CRYZ
GOBP_CELLULAR_METABOLIC_COMPOUND_SALVAGE	GOBP_CELLULAR_METABOLIC_COMPOUND_SALVAGE	34	-0.389150192736146	-1.32610763177189	0.0314557420667354	0.197565414790377	0.165979071278988	34581	tags=94%, list=61%, signal=37%	BHMT/UPP2/ADA/ADAL/DCK/AMPD2/TK1/HPRT1/MTAP/MRI1/UCKL1/PDXK/ADK/ADI1/APIP/DGUOK/PNP/GMPR2/AMPD1/ENOPH1/PUDP/UCK1/NAPRT/UPP1/UCK2/APRT/FCSK/TK2/GMPR/AMPD3/TYMP/CDA
GOBP_INTERMEDIATE_FILAMENT_BASED_PROCESS	GOBP_INTERMEDIATE_FILAMENT_BASED_PROCESS	51	-0.354139739900388	-1.2630908002236	0.0314416203787631	0.197565414790377	0.165979071278988	3152	tags=24%, list=6%, signal=22%	SHH/VIM/PKP1/KRT14/KRT20/KRT16/KRT74/KRT6C/TCHH/NEFL/KRT2/KRT25
GOBP_PEPTIDYL_HISTIDINE_MODIFICATION	GOBP_PEPTIDYL_HISTIDINE_MODIFICATION	12	-0.601262019230769	-1.5689932371214	0.0315380106499521	0.197852595201437	0.166220337889178	22572	tags=100%, list=40%, signal=60%	DPH3/DPH2/SETD3/METTL18/HIF1AN/DPH7/DPH6/DPH5/FAM86C1P/DPH1/NME2
GOMF_PHOSPHATASE_ACTIVATOR_ACTIVITY	GOMF_PHOSPHATASE_ACTIVATOR_ACTIVITY	16	-0.571413420066464	-1.49278713054141	0.0317347112643522	0.198396913146886	0.166677631424901	24263	tags=100%, list=43%, signal=57%	PPP2R5D/PPP2R5E/CALM2/PHACTR4/PPP2R5C/PPP2R5A/CALM1/B3GAT3/PPP1R15A/CALM3/PPP2R5B/PTPA/GTF2F1/BMP2/IGFBP3
GOBP_PROTEIN_AUTOPROCESSING	GOBP_PROTEIN_AUTOPROCESSING	24	-0.4627681088127	-1.34686164239651	0.0317047684861931	0.198396913146886	0.166677631424901	7715	tags=50%, list=14%, signal=43%	PIDD1/OMA1/FXN/CASP4/TMPRSS2/MYRF/DHH/SHH/F12/PCSK9/CTSE/IHH
GOBP_ESTABLISHMENT_OF_PROTEIN_LOCALIZATION_TO_PLASMA_MEMBRANE	GOBP_ESTABLISHMENT_OF_PROTEIN_LOCALIZATION_TO_PLASMA_MEMBRANE	58	-0.355746959112651	-1.32162425673115	0.0317230942079624	0.198396913146886	0.166677631424901	26648	tags=97%, list=47%, signal=51%	NSG1/BBS1/OPTN/SCRIB/PREPL/GOLGA7/GGA3/GRIP1/KIF13A/GRIP2/GRIPAP1/GOLGA4/RAB26/GOPC/MACF1/AKAP5/RAB7A/GOLPH3/GOLPH3L/RAB10/CLN3/RAB8A/ARFRP1/BLZF1/CNST/RAB34/LYPLA1/TAMALIN/GGA2/VAMP3/ARHGAP44/RAB31/RILPL1/GORASP1/SYS1/VAMP2/GORASP2/VPS35/C16orf70/ACSL3/ANK3/CSK/AFDN/GGA1/RAB11A/SEC16A/BBS2/ZDHHC2/NSF/VAMP5/KRT18/RILPL2/RACK1/SPTBN1/AMN/PKDCC
GOCC_ESCRT_III_COMPLEX	GOCC_ESCRT_III_COMPLEX	11	-0.62689785601923	-1.59091188545613	0.0320091361323613	0.199226885808424	0.16737490980075	21121	tags=100%, list=37%, signal=63%	CHMP2B/CHMP4A/CHMP4B/CHMP1B/CHMP4C/CHMP6/CHMP7/CHMP3/CHMP2A/CHMP1A
GOBP_GLUTATHIONE_CATABOLIC_PROCESS	GOBP_GLUTATHIONE_CATABOLIC_PROCESS	11	-0.626559671712866	-1.59005365723393	0.0320091361323613	0.199226885808424	0.16737490980075	6820	tags=55%, list=12%, signal=48%	GGT3P/GGTLC2/GGT5/GGT2/GGT1/DPEP1
GOBP_AMINE_CATABOLIC_PROCESS	GOBP_AMINE_CATABOLIC_PROCESS	31	-0.418688560792707	-1.35012927957012	0.0319243094786196	0.199226885808424	0.16737490980075	6105	tags=55%, list=11%, signal=49%	ACMSD/SARDH/IDO1/SLC44A1/IDO2/HNMT/HAAO/LRTOMT/COMT/SAT1/MAOB/CHDH/MOXD1/KYNU/KMO/TDO2/DBH
GOBP_MITOTIC_G2_M_TRANSITION_CHECKPOINT	GOBP_MITOTIC_G2_M_TRANSITION_CHECKPOINT	36	-0.363079699621066	-1.24049872399613	0.0320880130197434	0.199226885808424	0.16737490980075	28903	tags=97%, list=51%, signal=48%	TOPBP1/BRSK1/CDK1/TICRR/BLM/MRE11/HUS1B/FOXN3/CHEK1/HUS1/CLSPN/FOXO4/DONSON/INTS3/ATM/TRIM39/SYF2/TAOK1/RAD17/NABP2/MRNIP/NABP1/NBN/ZNF830/ORC1/NAE1/CDC6/RINT1/TAOK2/BRCA1/FAM122A/TAOK3/CDK5RAP3/NOP53/CDKN1A
GOBP_FACE_DEVELOPMENT	GOBP_FACE_DEVELOPMENT	44	-0.370384125636672	-1.22740337547809	0.0320881855678275	0.199226885808424	0.16737490980075	35646	tags=93%, list=63%, signal=35%	ARID5B/NIPBL/CRISPLD1/LRP6/TBX1/CHD7/MYH3/SKI/PAX9/PDGFRA/HOXB3/TIPARP/RAF1/MAPK3/PTPN11/RAB3GAP1/MKKS/CSRNP1/SRF/ALDH1A2/TGFB3/RRAS/SGPL1/GRHL2/ZFAND5/CLDN5/MAPK1/EP300/CRISPLD2/MAP2K1/WNT5A/ANKRD11/PLEKHA1/STRA6/COL1A1/MMP2/NOG/DLX5/LEF1/ALDH1A3/MSX1
GOMF_ACETYLGALACTOSAMINYLTRANSFERASE_ACTIVITY	GOMF_ACETYLGALACTOSAMINYLTRANSFERASE_ACTIVITY	47	-0.338339578325193	-1.17328497153114	0.0320882608838096	0.199226885808424	0.16737490980075	5919	tags=38%, list=10%, signal=34%	GALNT11/B3GNT9/B3GALT2/B3GNT10/B3GNT6/B3GALT5/GALNT14/GALNT6/CHPF/B4GALNT3/GALNT7/GALNT12/CSGALNACT1/GALNT10/GALNT4/GALNT5/B4GALNT2/GALNT16
GOCC_TRANSCRIPTION_PREINITIATION_COMPLEX	GOCC_TRANSCRIPTION_PREINITIATION_COMPLEX	10	-0.614673548022199	-1.56577111487003	0.0322343868796311	0.199753216956409	0.167817092230406	21812	tags=100%, list=39%, signal=61%	TBP/ERCC3/GTF2E1/GTF2H3/BRF1/GTF2F2/GTF2B/BRF2/ESR1
GOBP_POSITIVE_REGULATION_OF_MITOCHONDRIAL_OUTER_MEMBRANE_PERMEABILIZATION_INVOLVED_IN_APOPTOTIC_SIGNALING_PATHWAY	GOBP_POSITIVE_REGULATION_OF_MITOCHONDRIAL_OUTER_MEMBRANE_PERMEABILIZATION_INVOLVED_IN_APOPTOTIC_SIGNALING_PATHWAY	35	-0.401110462751755	-1.38858217262886	0.0322468251976176	0.199753216956409	0.167817092230406	33905	tags=97%, list=60%, signal=39%	TP63/TP53BP2/YWHAZ/TFDP2/BAK1/GSK3B/PPP3R1/YWHAQ/YWHAB/GSK3A/TFDP1/PPP1R13B/CHCHD10/CASP8/MAPK8/BAD/YWHAG/YWHAE/NMT1/BCL2/ZNF205/BID/ATP5IF1/YWHAH/TP53/HIP1R/BAX/PMAIP1/PPP3CC/BOK/BBC3/GZMB/TP73/SFN
GOBP_EPITHELIAL_TO_MESENCHYMAL_TRANSITION_INVOLVED_IN_ENDOCARDIAL_CUSHION_FORMATION	GOBP_EPITHELIAL_TO_MESENCHYMAL_TRANSITION_INVOLVED_IN_ENDOCARDIAL_CUSHION_FORMATION	16	-0.569427309911039	-1.48759852352635	0.0325536603359981	0.20073521305136	0.168642088852473	6642	tags=50%, list=12%, signal=44%	ACVR1/HEY2/ENG/HEYL/TGFB2/NOG/MSX1/FGF8
GOBP_REGULATION_OF_TRANSLATION_IN_RESPONSE_TO_STRESS	GOBP_REGULATION_OF_TRANSLATION_IN_RESPONSE_TO_STRESS	21	-0.504286951756324	-1.46148376628475	0.0324769409862407	0.20073521305136	0.168642088852473	28063	tags=95%, list=50%, signal=48%	PPP1R15B/RBM4/EIF4G1/NCK1/IMPACT/DDX3X/EIF2S1/NPM1/RPS6KA3/EIF2AK3/EIF2AK1/PPP1CA/EIF2AK4/ATF4/PPP1R15A/TMED2/NCK2/SESN2/DNAJC3/RPS6KA1
GOBP_POSITIVE_REGULATION_OF_CELL_FATE_COMMITMENT	GOBP_POSITIVE_REGULATION_OF_CELL_FATE_COMMITMENT	10	0.761143254278523	1.44685973845981	0.0324851539976035	0.20073521305136	0.168642088852473	3154	tags=20%, list=6%, signal=19%	MIR208A/MIR206
GOBP_GLUTAMINE_FAMILY_AMINO_ACID_METABOLIC_PROCESS	GOBP_GLUTAMINE_FAMILY_AMINO_ACID_METABOLIC_PROCESS	74	-0.31111481874634	-1.22644686882203	0.0325524444894336	0.20073521305136	0.168642088852473	6159	tags=30%, list=11%, signal=27%	AGMAT/ALDH18A1/MTHFS/DGLUCY/GOT2/ASL/DDAH1/NOS3/PYCR1/PRODH2/ARG2/NAGS/GCLC/ASRGL1/GLYATL1/SLC7A11/GGT1/PRODH/CPS1/NOS2/GAD1/NR1H4
GOBP_POSITIVE_REGULATION_OF_LIGASE_ACTIVITY	GOBP_POSITIVE_REGULATION_OF_LIGASE_ACTIVITY	10	-0.611668846548128	-1.55811717434819	0.0326916046135442	0.201127667474691	0.168971798486991	21982	tags=100%, list=39%, signal=61%	ATPSCKMT/AIMP2/XRCC1/TMSB4X/NHEJ1/GCLM/ANTKMT/RIPK3/MID1IP1
GOMF_BETA_TUBULIN_BINDING	GOMF_BETA_TUBULIN_BINDING	38	-0.413803387090911	-1.38470755015862	0.0326610673150064	0.201127667474691	0.168971798486991	28101	tags=97%, list=50%, signal=49%	PDCD5/HDAC6/RACGAP1/SPAST/SMC3/TBCA/MAP1S/LRPPRC/TAOK1/EMD/VAPB/CCT5/APPL1/ARL8A/EML4/ARL8B/UXT/GABARAPL2/HTT/IFT74/NDEL1/GABARAPL1/PEX14/GJB6/BCAS3/TBCD/BBS4/CDK5R1/RGS2/TTLL7/FGF13/CFAP94/GABARAP/TRPV4/PACRG/PIFO/SLC6A2
GOMF_LIPID_PHOSPHATASE_ACTIVITY	GOMF_LIPID_PHOSPHATASE_ACTIVITY	14	-0.624801298836954	-1.58187927510256	0.0329289472604941	0.201215937323155	0.169045955937501	2050	tags=64%, list=4%, signal=62%	INPP5K/SGPP2/PLPP6/EPHX2/PLPPR4/PLPP1/PLPPR3/PLPP2/PLPPR1
GOCC_CYTOPLASMIC_EXOSOME_RNASE_COMPLEX	GOCC_CYTOPLASMIC_EXOSOME_RNASE_COMPLEX	14	-0.624739279527698	-1.58172225388613	0.0329289472604941	0.201215937323155	0.169045955937501	21245	tags=100%, list=38%, signal=62%	EXOSC3/SUPV3L1/EXOSC5/EXOSC9/DIS3/EXOSC6/EXOSC8/GTPBP1/EXOSC2/CARHSP1/DIS3L/EXOSC7/EXOSC4
GOBP_DETOXIFICATION_OF_INORGANIC_COMPOUND	GOBP_DETOXIFICATION_OF_INORGANIC_COMPOUND	17	-0.567742072026636	-1.50539117524579	0.0328747354413795	0.201215937323155	0.169045955937501	6726	tags=53%, list=12%, signal=47%	MT1G/MT1X/SLC30A1/MT1M/MT2A/MT3/MT1H/MT4/ABCC2
GOBP_NEGATIVE_REGULATION_OF_DNA_DAMAGE_RESPONSE_SIGNAL_TRANSDUCTION_BY_P53_CLASS_MEDIATOR	GOBP_NEGATIVE_REGULATION_OF_DNA_DAMAGE_RESPONSE_SIGNAL_TRANSDUCTION_BY_P53_CLASS_MEDIATOR	15	-0.574973927491913	-1.48284174529115	0.0327780304084184	0.201215937323155	0.169045955937501	24061	tags=100%, list=43%, signal=57%	DYRK1A/PSMD10/SNAI1/DYRK3/SIRT1/SNAI2/KDM1A/PTTG1IP/MIF/TWIST1/YJU2/MDM2/CD74/CD44
GOBP_PROTEIN_K63_LINKED_DEUBIQUITINATION	GOBP_PROTEIN_K63_LINKED_DEUBIQUITINATION	35	-0.40018806824685	-1.38538898600177	0.0328610320446521	0.201215937323155	0.169045955937501	27767	tags=97%, list=49%, signal=50%	OTUD1/USP27X/USP13/OTUD7A/USP50/ATXN3/ZRANB1/USP33/BABAM1/OTUD4/USP25/OTUD5/SHMT2/ABRAXAS2/DESI2/USP16/SPATA2/PSMD14/YOD1/UIMC1/STAMBP/CYLD/ABRAXAS1/TNFAIP3/USP7/USP8/BABAM2/OTUD7B/BRCC3/STAMBPL1/USP20/VCP/NOP53/OTUB2
GOBP_BETA_CATENIN_TCF_COMPLEX_ASSEMBLY	GOBP_BETA_CATENIN_TCF_COMPLEX_ASSEMBLY	31	-0.417123371343513	-1.34508207192864	0.0329065874420576	0.201215937323155	0.169045955937501	27482	tags=97%, list=49%, signal=50%	PYGO1/TLE4/MYC/TCF7L2/BCL9/RBBP5/MEN1/KMT2D/PYGO2/BCL9L/CDC73/TRRAP/RUVBL1/CREBBP/ASH2L/HDAC1/TERT/EP300/SMARCA4/KAT5/CTNNB1/TLE1/LEO1/TLE2/TLE3/SOX9/DACT1/LEF1/TCF7/AXIN2
GOBP_NEGATIVE_REGULATION_OF_SIGNALING_RECEPTOR_ACTIVITY	GOBP_NEGATIVE_REGULATION_OF_SIGNALING_RECEPTOR_ACTIVITY	64	-0.317618452573801	-1.18010976659268	0.032967119738726	0.201222081471773	0.169051117772545	3849	tags=17%, list=7%, signal=16%	MTRNR2L12/HFE/GPRC5A/ACE2/CALCR/RAMP3/PCSK9/LY6G6D/SLURP2/DKK4/DKK1
GOMF_G_RICH_STRAND_TELOMERIC_DNA_BINDING	GOMF_G_RICH_STRAND_TELOMERIC_DNA_BINDING	10	-0.610696737247693	-1.55564089947348	0.0331488224516971	0.201662130788197	0.169420812928626	22037	tags=100%, list=39%, signal=61%	POT1/RPA1/HNRNPA2B1/NABP2/RPA2/TERF2IP/TERF2/HNRNPA1/CTC1
GOBP_NEGATIVE_REGULATION_OF_VIRAL_TRANSCRIPTION	GOBP_NEGATIVE_REGULATION_OF_VIRAL_TRANSCRIPTION	15	-0.573418415145034	-1.47883012227142	0.0331323840612599	0.201662130788197	0.169420812928626	24149	tags=100%, list=43%, signal=57%	UBP1/MID2/IFITM3/LARP7/TRIM27/HEXIM1/TRIM11/TRIM21/TRIM13/TRIM14/TRIM8/TRIM32/ZFP36/TRIM31
GOBP_POSITIVE_REGULATION_OF_LIPID_KINASE_ACTIVITY	GOBP_POSITIVE_REGULATION_OF_LIPID_KINASE_ACTIVITY	37	-0.415978497285636	-1.39678995886137	0.0331882080776291	0.201662130788197	0.169420812928626	33065	tags=100%, list=58%, signal=42%	FPR2/CD19/PRKD1/FGFR3/PIK3R4/ATG14/PTK2/PDGFRA/EEF1A2/CDC42/FLT3/CCL19/VAV3/FGF2/IRS1/FLT1/AMBRA1/LYN/PDGFB/DGKZ/SRC/CD81/TGFB1/NOD2/AGAP2/TNFAIP8L3/FGR/VAV2/PDGFRB/TEK/PTK2B/KIT/P2RY12/CCL21/CCR7/F2
GOMF_PEPTIDASE_ACTIVATOR_ACTIVITY	GOMF_PEPTIDASE_ACTIVATOR_ACTIVITY	43	-0.37366699089221	-1.20329035211408	0.0331668329146257	0.201662130788197	0.169420812928626	35460	tags=98%, list=63%, signal=36%	NLRP1/MAL/BEX3/CASP8AP2/NLRC4/EBAG9/APH1A/PSME4/PSENEN/PSMD14/APAF1/ST20/CARD8/APH1B/BAD/CLPX/PSME1/NOD1/ADRM1/NKX3-1/CTSC/TANK/PCOLCE2/PSME2/CASP1/VCP/PSME3/CAV1/APP/PINK1/VSIR/BCL2L13/FN1/RACK1/PCOLCE/RPS27L/PYCARD/PRSS22/ATP2A3/CTSH/FBLN1/SFRP2
GOBP_N_TERMINAL_PROTEIN_AMINO_ACID_MODIFICATION	GOBP_N_TERMINAL_PROTEIN_AMINO_ACID_MODIFICATION	29	-0.437189483548153	-1.36620999979336	0.0333587846871906	0.202018411964709	0.16972013261904	31862	tags=100%, list=56%, signal=44%	NAA11/NMT2/AANAT/KAT2B/NAA50/NAA40/NAA25/HHATL/NAA30/NAA16/NAA15/SOX4/PPM1A/METAP2/CREBBP/NAA20/METAP1D/NAA35/PPM1B/EP300/PDF/NMT1/NAA80/NAA10/NTMT1/METAP1/METTL11B/NAA60
GOBP_REGULATION_OF_MICROTUBULE_DEPOLYMERIZATION	GOBP_REGULATION_OF_MICROTUBULE_DEPOLYMERIZATION	29	-0.437189483548153	-1.36620999979336	0.0333587846871906	0.202018411964709	0.16972013261904	31862	tags=100%, list=56%, signal=44%	STMN2/TPX2/NAV3/APC2/HDAC6/ARHGEF2/HDGFL3/SPAST/CAMSAP2/MAP1B/CLASP1/APC/MAP1S/TAOK1/CLASP2/ATXN7/BMERB1/TTBK2/CAMSAP1/CAMSAP3/MAP1A/MID1IP1/FGF13/KATNB1/TRPV4/SPEF1/CIB1/TRIM54
GOBP_T_CELL_HOMEOSTASIS	GOBP_T_CELL_HOMEOSTASIS	36	-0.361522991916189	-1.23518007378366	0.0333587846871906	0.202018411964709	0.16972013261904	8431	tags=39%, list=15%, signal=33%	IL2RA/RPS6/LGALS9/RIPK3/GPR174/BAX/PMAIP1/SIT1/CORO1A/TCIRG1/SPNS2/IL2/TNFSF14/SLC46A2
GOBP_REGULATION_OF_TRANSLATIONAL_TERMINATION	GOBP_REGULATION_OF_TRANSLATIONAL_TERMINATION	11	-0.624529402407339	-1.58490133530808	0.0335963307434341	0.203229647647991	0.170737718485597	21255	tags=100%, list=38%, signal=62%	ETF1/GSPT1/UPF1/MTRF1/JMJD4/EIF5A/GLE1/EIF5AL1/OGFOD1/EIF5A2
GOBP_POSITIVE_REGULATION_OF_VACUOLE_ORGANIZATION	GOBP_POSITIVE_REGULATION_OF_VACUOLE_ORGANIZATION	13	-0.631003093239063	-1.64941788989287	0.0336405446932822	0.203269987689096	0.170771609045668	20890	tags=100%, list=37%, signal=63%	RAB3GAP1/RAB3GAP2/PIP4K2C/PIP4K2A/PIP4K2B/SH3GLB1/RALB/GRN/LRSAM1/BECN1/ANXA2/ELAPOR1
GOBP_NEGATIVE_REGULATION_OF_T_HELPER_CELL_DIFFERENTIATION	GOBP_NEGATIVE_REGULATION_OF_T_HELPER_CELL_DIFFERENTIATION	18	-0.532473042248542	-1.47419457242819	0.0337820844468794	0.203670607121832	0.171108178285038	26467	tags=100%, list=47%, signal=53%	SOCS5/LOXL3/RC3H1/JAK3/BCL6/IL4/RC3H2/ZBTB7B/TNFSF4/FOXP3/TNFSF18/HLX/TBX21/IL4R/ANXA1/IL2/ZC3H12A
GOBP_MODULATION_BY_VIRUS_OF_HOST_CELLULAR_PROCESS	GOBP_MODULATION_BY_VIRUS_OF_HOST_CELLULAR_PROCESS	18	-0.531730599257557	-1.47213905911426	0.0337820844468794	0.203670607121832	0.171108178285038	26509	tags=100%, list=47%, signal=53%	SCRIB/KPNA5/KPNA4/KPNA1/PABPN1/BCL2L1/KPNA3/PHB2/BCL2L11/CASP8/BAD/CPSF4/EIF2AK4/KPNB1/ATG7/CD4/KPNA7
GOBP_DIACYLGLYCEROL_METABOLIC_PROCESS	GOBP_DIACYLGLYCEROL_METABOLIC_PROCESS	25	-0.458393140151733	-1.37604253926648	0.0338725648101463	0.203762295424591	0.171185207654552	4361	tags=20%, list=8%, signal=18%	DGKA/MOGAT1/ANG/AVIL/APOA2
GOBP_RESPONSE_TO_ANGIOTENSIN	GOBP_RESPONSE_TO_ANGIOTENSIN	24	-0.457585981357388	-1.33177933969965	0.0338725648101463	0.203762295424591	0.171185207654552	2496	tags=17%, list=4%, signal=16%	MIR145/CA2/SLC30A10/AGTR1
GOBP_REGULATION_OF_ICOSANOID_SECRETION	GOBP_REGULATION_OF_ICOSANOID_SECRETION	19	-0.485781615765899	-1.36248382409776	0.0340014763546631	0.204310758029019	0.171645983209883	6697	tags=53%, list=12%, signal=46%	CYP4A11/TNFSF11/SYK/AVPR1B/TNFRSF11A/PTGES/P2RX4/PLA2G4A/PLA2G10/SSTR4
GOMF_MAP_KINASE_SCAFFOLD_ACTIVITY	GOMF_MAP_KINASE_SCAFFOLD_ACTIVITY	11	-0.624140551814341	-1.58391452856735	0.0341253959695636	0.204374882499134	0.171699855594416	21277	tags=100%, list=38%, signal=62%	MAPK8IP2/KSR1/MAPK8IP3/DUSP19/IQGAP1/SH3RF1/SPAG9/MAP2K1/AKAP13/MAP2K2
GOBP_FORMATION_OF_TRANSLATION_PREINITIATION_COMPLEX	GOBP_FORMATION_OF_TRANSLATION_PREINITIATION_COMPLEX	11	-0.623910776463934	-1.58333141549329	0.0341253959695636	0.204374882499134	0.171699855594416	21290	tags=100%, list=38%, signal=62%	EIF2S2/EIF5/DHX29/EIF4H/MCTS1/EIF2S3/EIF4B/RPL13A/EIF2S3B/EIF2D
GOBP_SKIN_MORPHOGENESIS	GOBP_SKIN_MORPHOGENESIS	11	-0.623720984171624	-1.58284976954299	0.0341253959695636	0.204374882499134	0.171699855594416	5588	tags=64%, list=10%, signal=57%	ERRFI1/COL1A2/ITGB4/COL1A1/ITGA6/ITGA2/CDSN
GOBP_MULTI_ORGANISM_CELLULAR_PROCESS	GOBP_MULTI_ORGANISM_CELLULAR_PROCESS	16	-0.567224068443753	-1.48184267252191	0.0341915592751045	0.204544863994934	0.17184266080573	24500	tags=100%, list=43%, signal=57%	GAS6/EPS15/PIKFYVE/NECTIN2/CTSL/FCHSD1/TPCN2/PPIA/PI4KA/CXCR4/CAV1/HYAL2/CD4/CCR5/CAV2
GOBP_REGULATION_OF_DOUBLE_STRAND_BREAK_REPAIR_VIA_HOMOLOGOUS_RECOMBINATION	GOBP_REGULATION_OF_DOUBLE_STRAND_BREAK_REPAIR_VIA_HOMOLOGOUS_RECOMBINATION	47	-0.333653313429271	-1.1570340670339	0.034245405718889	0.20464086817005	0.171923316034994	33051	tags=98%, list=58%, signal=41%	USP51/OOEP/RAD51AP1/FANCB/POLQ/RADX/RMI2/RIF1/SMCHD1/KLHL15/MAGEF1/FIGNL1/ARID2/HELB/PARPBP/TIMELESS/UBQLN4/CHEK1/RECQL5/SHLD3/PARP1/WDR48/ACTR2/FUS/CGAS/PPP4R2/RTEL1/RAD51/SETD2/KDM1A/RPA2/MRNIP/ERCC6/TERF2IP/SPIDR/ZNF365/FBH1/SHLD2/MMS19/PPP4C/MAD2L2/SHLD1/TP53BP1/WRAP53/WAS/SIRT6
GOBP_REGULATION_OF_SKELETAL_MUSCLE_FIBER_DEVELOPMENT	GOBP_REGULATION_OF_SKELETAL_MUSCLE_FIBER_DEVELOPMENT	11	0.733130324466645	1.40912670685214	0.0343347639484979	0.204948635079567	0.172181877817512	8035	tags=27%, list=14%, signal=23%	MYF5/MYOG/MYOD1
GOBP_NUCLEOBASE_CONTAINING_SMALL_MOLECULE_CATABOLIC_PROCESS	GOBP_NUCLEOBASE_CONTAINING_SMALL_MOLECULE_CATABOLIC_PROCESS	50	-0.358074715894112	-1.2613670276373	0.034380394601952	0.204994996007674	0.172220826657819	7770	tags=42%, list=14%, signal=36%	ENTPD6/ENTPD1/ENTPD5/UPP1/DPYD/ENTPD2/ENTPD7/NT5C/ADPRM/APOBEC3D/APOBEC3F/ADA2/ENTPD3/TYMP/APOBEC3C/NUDT18/CDA/ENTPD8/XDH/NT5E/APOBEC1
GOBP_ANION_HOMEOSTASIS	GOBP_ANION_HOMEOSTASIS	34	-0.381127952131254	-1.29877023174323	0.0346295578199491	0.206253493990324	0.1732781186266	3305	tags=35%, list=6%, signal=33%	GRM2/FASLG/SLC12A2/SLC1A1/SFRP4/FGFR4/CA12/SLC7A11/FGF23/TFAP2B/CPS1/ABCC2
GOBP_SPHINGOMYELIN_METABOLIC_PROCESS	GOBP_SPHINGOMYELIN_METABOLIC_PROCESS	15	-0.569405900341152	-1.46848195834554	0.0349041528453611	0.20743258343006	0.174268697723503	24376	tags=100%, list=43%, signal=57%	ORMDL3/SMPD4/ABCA2/SGMS1/SPTLC2/PRKCD/ABCA8/SGMS2/SMPDL3B/SMPD1/SMPD2/PEMT/ENPP7/SMPD3
GOCC_INTRINSIC_COMPONENT_OF_PEROXISOMAL_MEMBRANE	GOCC_INTRINSIC_COMPONENT_OF_PEROXISOMAL_MEMBRANE	15	-0.569105403637778	-1.46770698571673	0.0349041528453611	0.20743258343006	0.174268697723503	24393	tags=100%, list=43%, signal=57%	ABCD1/PEX3/FAR1/PEX2/PEX13/PEX11A/PEX11B/SLC25A17/PEX26/PEX12/FIS1/PEX16/PEX11G/SLC27A2
GOBP_CELL_DEATH_IN_RESPONSE_TO_HYDROGEN_PEROXIDE	GOBP_CELL_DEATH_IN_RESPONSE_TO_HYDROGEN_PEROXIDE	24	-0.456085142493459	-1.32741122906551	0.0349564641208911	0.207515676261518	0.174338505847611	30791	tags=100%, list=54%, signal=46%	GPR37L1/RNF112/HGF/HDAC6/STK26/PDCD10/PAWR/RIPK1/NFE2L2/STK25/PARK7/LRRK2/PINK1/PDE8A/GPR37/MET/SIGMAR1/TXN/TRAP1/RACK1/PYCR1/ENDOG/IL10
GOBP_REGULATION_OF_RAC_PROTEIN_SIGNAL_TRANSDUCTION	GOBP_REGULATION_OF_RAC_PROTEIN_SIGNAL_TRANSDUCTION	18	-0.530457839844441	-1.46861532200468	0.0350105091053372	0.207608867794409	0.174416798113981	26581	tags=100%, list=47%, signal=53%	AUTS2/OGT/SSX2IP/PIK3CB/CADM4/ALS2/ARHGAP24/ARF6/SH3BP1/DNM2/STMN3/CRK/ARHGAP44/ARHGAP17/DYNLT1/PIK3CG/RASGRF1
GOBP_POSITIVE_REGULATION_OF_MONOCYTE_DIFFERENTIATION	GOBP_POSITIVE_REGULATION_OF_MONOCYTE_DIFFERENTIATION	11	-0.621754423175495	-1.57785912356745	0.0351835269073379	0.208097661599048	0.174827444591894	21412	tags=91%, list=38%, signal=57%	CSF1/ACIN1/ZFP36L1/JUN/FES/DCSTAMP/CD4/HLA-DRB1/CTNNBIP1/CD74
GOMF_5S_RRNA_BINDING	GOMF_5S_RRNA_BINDING	11	-0.620358096046096	-1.57431559027121	0.0351835269073379	0.208097661599048	0.174827444591894	21491	tags=55%, list=38%, signal=34%	RPL11/MDM2/NOP53/RPL3/TST/EEF2
GOCC_SMOOTH_ENDOPLASMIC_RETICULUM	GOCC_SMOOTH_ENDOPLASMIC_RETICULUM	30	-0.430292270393141	-1.39021462200514	0.0352082486192701	0.208097661599048	0.174827444591894	144	tags=33%, list=0%, signal=33%	APP/ERP29/SYVN1/RPL10/PRDX4/DNAJC3/MYO1D/PLCB4/GABARAP/APOB
GOBP_PROTEIN_LOCALIZATION_TO_NUCLEOPLASM	GOBP_PROTEIN_LOCALIZATION_TO_NUCLEOPLASM	14	-0.618146144872203	-1.56502967804017	0.0353209167231317	0.208193388747942	0.174907867085307	21618	tags=100%, list=38%, signal=62%	TCP1/MEPCE/CCT2/CCT8/CCT3/TBRG1/CCT5/CCT4/CCT6A/LARP7/CCT7/WRAP53/NOP53
GOBP_REGULATION_OF_SPHINGOLIPID_BIOSYNTHETIC_PROCESS	GOBP_REGULATION_OF_SPHINGOLIPID_BIOSYNTHETIC_PROCESS	18	-0.528725472865476	-1.46381912427219	0.035419984103327	0.208193388747942	0.174907867085307	26679	tags=100%, list=47%, signal=53%	SAMD8/ORMDL3/SPHK1/ORMDL1/SPHK2/NSMAF/PRKAA1/ABCA2/CCN1/PRKCD/SIRT3/TNFRSF1A/SMPD2/RACK1/ORMDL2/ENPP7/SMPD3
GOBP_POSITIVE_REGULATION_OF_INTERLEUKIN_17_PRODUCTION	GOBP_POSITIVE_REGULATION_OF_INTERLEUKIN_17_PRODUCTION	18	-0.528386760473137	-1.46288137168984	0.035419984103327	0.208193388747942	0.174907867085307	7686	tags=56%, list=14%, signal=48%	TGFB1/NOD2/MYD88/IL23R/CCL1/IL23A/IL18/PRKCQ/SLC7A5/IL2
GOMF_NEUROPEPTIDE_RECEPTOR_BINDING	GOMF_NEUROPEPTIDE_RECEPTOR_BINDING	37	-0.413871195811253	-1.38971397402341	0.0353885095743349	0.208193388747942	0.174907867085307	4210	tags=30%, list=7%, signal=28%	MRAP2/GAL/PPY/PRLH/KISS1/ADCYAP1/GHRH/EDN3/CRH/UCN3/PMCH
GOBP_CORTICAL_CYTOSKELETON_ORGANIZATION	GOBP_CORTICAL_CYTOSKELETON_ORGANIZATION	58	-0.350288309502106	-1.30134500050845	0.0354551725943115	0.208193388747942	0.174907867085307	30263	tags=97%, list=53%, signal=45%	ECT2/FMNL3/TNF/RND3/RACGAP1/ANLN/RND2/DLG1/EPB41L1/EPB41/NCKAP1/ROCK1/AKAP11/ROCK2/RHOQ/EPB41L2/IKBKB/RHOBTB2/LLGL1/ARF6/FMNL2/STRIP1/FMNL1/CALR/PLEK/PPP2R3C/TLN1/PDCD6IP/EZR/RHOA/NCKAP1L/RHOF/RAC1/CDK5/VPS4A/EPB41L3/RTKN/RHOD/RHOH/RAB13/RHOC/RHOBTB1/RAC2/WDR1/EHD2/FHOD1/LLGL2/PLS1/RHOG/LCP1/RND1/RHOB/RHOBTB3/TRPV4/FHOD3/VIL1
GOBP_POSITIVE_REGULATION_OF_SMOOTHENED_SIGNALING_PATHWAY	GOBP_POSITIVE_REGULATION_OF_SMOOTHENED_SIGNALING_PATHWAY	34	-0.380297870277739	-1.29594156070185	0.0352649448863267	0.208193388747942	0.174907867085307	24607	tags=94%, list=43%, signal=53%	SFRP1/SMO/CIBAR1/FOXA1/TEDC2/CHSY1/NDST1/EVC/TUBD1/TEDC1/DLG5/STK36/RAB34/ARMC9/DYNC2H1/UCHL5/INTU/ULK3/PDCL/DCDC2/TXNDC15/GORAB/SHOX2/IFT172/TTC23/CTNNA1/GLI1/PRRX1/SCUBE1/GAS8/SHH/IHH
GOCC_GEMINI_OF_COILED_BODIES	GOCC_GEMINI_OF_COILED_BODIES	12	-0.592618778280543	-1.54643869989142	0.0355886571426717	0.20875080148475	0.175376161844653	23061	tags=100%, list=41%, signal=59%	GEMIN2/DDX20/NPAT/GEMIN6/SMN1/ZPR1/SMN2/GEMIN7/GEMIN4/HABP4/GEMIN8
GOBP_PROSTAGLANDIN_TRANSPORT	GOBP_PROSTAGLANDIN_TRANSPORT	17	-0.561750052493892	-1.48950309195773	0.0358062024940948	0.209799545782499	0.176257235107067	4577	tags=53%, list=8%, signal=49%	TNFSF11/TNFRSF11A/PTGES/P2RX4/PLA2G4A/PLA2G10/SLCO2A1/NOS2/ABCC2
GOMF_TAT_PROTEIN_BINDING	GOMF_TAT_PROTEIN_BINDING	10	-0.60604828732016	-1.54379980325441	0.0358921314465882	0.209848811719037	0.17629862450916	22300	tags=100%, list=39%, signal=61%	NPM1/DLL1/CTDP1/SMARCB1/SMARCA4/MDFIC/GABARAPL1/TRIM32/ACTB
GOBP_REGULATION_OF_NEUTROPHIL_CHEMOTAXIS	GOBP_REGULATION_OF_NEUTROPHIL_CHEMOTAXIS	31	-0.410645352725958	-1.32419264855247	0.0358663277420902	0.209848811719037	0.17629862450916	4793	tags=39%, list=8%, signal=35%	NOD2/RAC2/MPP1/DAPK2/IL23A/TIRAP/CCL21/CD74/CCR7/C5AR2/DPP4/LBP
GOBP_NEGATIVE_REGULATION_OF_METAPHASE_ANAPHASE_TRANSITION_OF_CELL_CYCLE	GOBP_NEGATIVE_REGULATION_OF_METAPHASE_ANAPHASE_TRANSITION_OF_CELL_CYCLE	41	-0.383256406175394	-1.24839226409609	0.0359845123723803	0.210161974092844	0.17656171914047	34917	tags=100%, list=62%, signal=38%	TTK/NDC80/TEX14/CENPF/BUB1/RAD21/CDC20/FBXO5/GEN1/SPDL1/BUB1B/TRIP13/MAD2L1/CCNB1/MAD1L1/PLK1/XRCC3/PCID2/AURKB/APC/ZWINT/ATM/KNTC1/ZW10/TPR/MAD2L1BP/CDK5RAP2/PSMG2/DYNC1LI1/IK/LCMT1/ZNF207/MAD2L2/CHFR/BUB3/ANAPC15/CDT1/DUSP1/KLHL22/MOS
GOBP_MITRAL_VALVE_DEVELOPMENT	GOBP_MITRAL_VALVE_DEVELOPMENT	11	-0.618749668593245	-1.57023379875275	0.0362416584452204	0.21075439186082	0.177059422400133	21582	tags=100%, list=38%, signal=62%	DCHS1/SOX4/SMAD6/GJA5/BMPR1A/NOTCH1/EFNA1/TWIST1/ACVR1/ZFPM1
GOCC_NUCLEAR_CYCLIN_DEPENDENT_PROTEIN_KINASE_HOLOENZYME_COMPLEX	GOCC_NUCLEAR_CYCLIN_DEPENDENT_PROTEIN_KINASE_HOLOENZYME_COMPLEX	12	-0.590727516968326	-1.54150345350367	0.0361673218478896	0.21075439186082	0.177059422400133	23168	tags=100%, list=41%, signal=59%	MNAT1/CCNT2/CDK13/CCNK/BCCIP/SNW1/CDK12/CCNH/RB1/CDK9/CDK7
GOBP_CARDIOLIPIN_METABOLIC_PROCESS	GOBP_CARDIOLIPIN_METABOLIC_PROCESS	18	-0.525596605974898	-1.4551566038778	0.0362389342556903	0.21075439186082	0.177059422400133	26856	tags=100%, list=47%, signal=53%	PGS1/LCLAT1/MECP2/CRLS1/PHB2/TAMM41/PLSCR3/TAZ/THEM5/STOML2/SLC27A1/HADHB/PLA2G6/HADHA/PLA2G5/PTPMT1/PLA2G4A
GOCC_MRNA_CLEAVAGE_AND_POLYADENYLATION_SPECIFICITY_FACTOR_COMPLEX	GOCC_MRNA_CLEAVAGE_AND_POLYADENYLATION_SPECIFICITY_FACTOR_COMPLEX	18	-0.525490542690472	-1.45486295911867	0.0362389342556903	0.21075439186082	0.177059422400133	26862	tags=100%, list=47%, signal=53%	CPSF6/CPSF7/ZC3H3/WDR33/FIP1L1/CPSF3/NUDT21/SSU72/SYMPK/CSNK1A1/CPSF2/CSTF2/CPSF1/CPSF4/TUT1/CSTF2T/CPSF4L
GOMF_SPHINGOLIPID_TRANSFER_ACTIVITY	GOMF_SPHINGOLIPID_TRANSFER_ACTIVITY	10	-0.605288274594365	-1.54186380653418	0.0363493499070968	0.211153841627706	0.177395008977372	22343	tags=100%, list=39%, signal=61%	CERT1/PLEKHA8/PLTP/PLEKHA8P1/PITPNB/CPTP/MTTP/GLTP/GLTPD2
GOBP_ANDROGEN_METABOLIC_PROCESS	GOBP_ANDROGEN_METABOLIC_PROCESS	30	-0.428798412160867	-1.38538817333151	0.0365244072036955	0.211781999692293	0.1779227384501	6480	tags=40%, list=11%, signal=35%	ADM/PLEKHA1/CYP17A1/SCARB1/ESR1/SHH/SRD5A3/SPP1/DHRS9/SRD5A2/CYP3A4/AKR1C4
GOBP_PROTEIN_K11_LINKED_UBIQUITINATION	GOBP_PROTEIN_K11_LINKED_UBIQUITINATION	29	-0.434590427694973	-1.35808799267686	0.0365357199321392	0.211781999692293	0.1779227384501	32009	tags=100%, list=57%, signal=43%	UBE2E2/UBE2S/UBE2W/ANAPC1/UBE2T/UBE2L5/UBE2E3/CDC23/RNF26/UBE2B/ANAPC10/CDC27/UBE2H/UBE2D3/CDC16/ANAPC13/UBE2A/UBE2D4/ANAPC7/RNF4/CDC26/PRKN/UBE2L3/ANAPC5/ANAPC11/ANAPC2/FZR1/ANAPC4
GOBP_PANCREATIC_JUICE_SECRETION	GOBP_PANCREATIC_JUICE_SECRETION	11	-0.616696188450552	-1.56502257345633	0.0367707244230143	0.212442176495487	0.178477367572764	8999	tags=82%, list=16%, signal=69%	NR1H2/UCN/WNK4/STK39/NR1H3/AQP1/AQP5/SCT/CEL
GOMF_FK506_BINDING	GOMF_FK506_BINDING	10	-0.604086394004737	-1.53880223032544	0.0368065684434368	0.212442176495487	0.178477367572764	22411	tags=100%, list=40%, signal=60%	FKBP1A/FKBP4/FKBP1B/FKBP3/FKBP7/FKBP5/FKBP10/FKBP6/FKBP2
GOBP_PROTECTION_FROM_NON_HOMOLOGOUS_END_JOINING_AT_TELOMERE	GOBP_PROTECTION_FROM_NON_HOMOLOGOUS_END_JOINING_AT_TELOMERE	10	-0.604033369861077	-1.53866716078682	0.0368065684434368	0.212442176495487	0.178477367572764	22414	tags=100%, list=40%, signal=60%	ERCC4/DCLRE1B/ERCC1/DCLRE1A/TERF2IP/XRCC1/TFIP11/TERF2/ACD
GOBP_FOLIC_ACID_CONTAINING_COMPOUND_BIOSYNTHETIC_PROCESS	GOBP_FOLIC_ACID_CONTAINING_COMPOUND_BIOSYNTHETIC_PROCESS	10	-0.603520803139029	-1.53736148858016	0.0368065684434368	0.212442176495487	0.178477367572764	22443	tags=100%, list=40%, signal=60%	DHFRP1/MTHFD1L/DHFR/GCH1/MTHFD1/DHFR2/FPGS/ATIC/MTHFS
GOBP_POSITIVE_REGULATION_OF_ENDOPLASMIC_RETICULUM_STRESS_INDUCED_INTRINSIC_APOPTOTIC_SIGNALING_PATHWAY	GOBP_POSITIVE_REGULATION_OF_ENDOPLASMIC_RETICULUM_STRESS_INDUCED_INTRINSIC_APOPTOTIC_SIGNALING_PATHWAY	10	-0.603184983562515	-1.53650604816889	0.0372637870528171	0.212935368884109	0.178891709398292	22462	tags=100%, list=40%, signal=60%	NCK1/DDIT3/SIRT1/BCL2L11/SERINC3/NCK2/PMAIP1/BOK/RNF183
GOBP_PEPTIDYL_LYSINE_MONOMETHYLATION	GOBP_PEPTIDYL_LYSINE_MONOMETHYLATION	10	-0.602672416840468	-1.53520037596223	0.0372637870528171	0.212935368884109	0.178891709398292	22491	tags=100%, list=40%, signal=60%	SETD4/KMT5A/SETD3/SETD2/SETD6/CSKMT/EHMT1/SETD7/SMYD2
GOCC_SWR1_COMPLEX	GOCC_SWR1_COMPLEX	12	-0.587846436651584	-1.53398527442701	0.0373246518417102	0.212935368884109	0.178891709398292	23331	tags=100%, list=41%, signal=59%	BRD8/DMAP1/ANP32E/ING3/ACTR6/TRRAP/RUVBL1/EP400/KAT5/ZNHIT1/RUVBL2
GOMF_PHOSPHATIDYLINOSITOL_PHOSPHATE_5_PHOSPHATASE_ACTIVITY	GOMF_PHOSPHATIDYLINOSITOL_PHOSPHATE_5_PHOSPHATASE_ACTIVITY	12	-0.587051046380091	-1.53190970351628	0.0373246518417102	0.212935368884109	0.178891709398292	23376	tags=100%, list=41%, signal=59%	INPP5J/FIG4/PIKFYVE/OCRL/SYNJ1/INPP5F/INPP5B/INPP5E/INPP5K/INPP5D/PTPMT1
GOBP_CYTOPLASMIC_TRANSLATIONAL_ELONGATION	GOBP_CYTOPLASMIC_TRANSLATIONAL_ELONGATION	10	-0.601240764961646	-1.53155349841947	0.0372637870528171	0.212935368884109	0.178891709398292	22572	tags=100%, list=40%, signal=60%	DPH3/DPH2/CPEB2/CPEB3/DPH7/DPH6/DPH5/RPLP2/DPH1
GOMF_ARMADILLO_REPEAT_DOMAIN_BINDING	GOMF_ARMADILLO_REPEAT_DOMAIN_BINDING	10	-0.600675174095938	-1.53011275667418	0.0372637870528171	0.212935368884109	0.178891709398292	22604	tags=100%, list=40%, signal=60%	STRN3/CHD8/CALCOCO1/STRN/STRN4/CNOT1/AXIN1/CTNNBIP1/LEF1
GOBP_REGULATION_OF_INTRINSIC_APOPTOTIC_SIGNALING_PATHWAY_IN_RESPONSE_TO_DNA_DAMAGE	GOBP_REGULATION_OF_INTRINSIC_APOPTOTIC_SIGNALING_PATHWAY_IN_RESPONSE_TO_DNA_DAMAGE	37	-0.411020458721051	-1.3801416500477	0.0372220951029024	0.212935368884109	0.178891709398292	28121	tags=97%, list=50%, signal=49%	SKIL/DDIAS/MARCHF7/CDKN2D/TAF9B/BCL2L12/BCL2L1/SNAI1/USP47/SIRT1/SNAI2/KDM1A/TRIAP1/HNRNPK/ING2/FBH1/TMEM161A/BCL2/PIAS4/BID/MIF/CXCL12/ZNF385A/RPS3/TRIM32/NACC2/MUC1/ELL3/CCAR2/TAF9/TPT1/CLU/CD74/RPL26/CD44/SFRP2
GOBP_POSITIVE_REGULATION_OF_TELOMERASE_ACTIVITY	GOBP_POSITIVE_REGULATION_OF_TELOMERASE_ACTIVITY	33	-0.410925519969222	-1.35817445405289	0.0372220951029024	0.212935368884109	0.178891709398292	27310	tags=94%, list=48%, signal=49%	MYC/MAPK15/TNKS/DKC1/NAF1/PKIB/TCP1/AURKB/HSP90AB1/POT1/HMBOX1/MAPKAPK5/MAPK3/NEK7/PTGES3/CCT2/HSP90AA1/MAP2K7/XRCC5/CCT4/GRHL2/MAP3K4/NVL/PARN/PNKP/MAPK1/WRAP53/ACD/KLF4/PRKCQ/PARM1
GOMF_RNA_POLYMERASE_ACTIVITY	GOMF_RNA_POLYMERASE_ACTIVITY	42	-0.399037951402398	-1.26475719856209	0.0369418406688513	0.212935368884109	0.178891709398292	34025	tags=95%, list=60%, signal=38%	POLR3F/POLR1G/POLR1B/POLR2K/POLR3A/MED20/TRNT1/POLR3C/POLR3B/POLR2B/MED21/POLR1C/POLR2D/POLR2H/POLR1F/POLR2M/CRCP/POLR1E/PRIMPOL/TENT2/PRIM1/POLR1A/POLR2F/TERT/POLR2J/POLR3E/POLR2A/POLR3D/POLR3G/POLR2C/POLR1H/POLR2L/POLR1D/POLR2G/POLR3H/RPAP1/POLR2E/POLR3K/POLRMT/POLR2I
GOBP_REGULATION_OF_INTRACELLULAR_ESTROGEN_RECEPTOR_SIGNALING_PATHWAY	GOBP_REGULATION_OF_INTRACELLULAR_ESTROGEN_RECEPTOR_SIGNALING_PATHWAY	39	-0.38182175689816	-1.26284180659615	0.0372699550625939	0.212935368884109	0.178891709398292	29307	tags=92%, list=52%, signal=45%	AR/KCTD6/YAP1/FOXA1/STRN3/PARP1/KANK2/KMT2D/UBA5/GPAM/LATS1/CNOT2/CNOT9/UFL1/PHB2/CARM1/WBP2/UFM1/MED1/PAK1/DDRGK1/BRCA1/CBFB/PAGR1/CNOT1/VPS11/SRC/AXIN1/UFSP2/VPS18/RUNX1/DNAAF4/ZNF366/ESR1/ISL1/SRARP
GOMF_CALCIUM_DEPENDENT_PHOSPHOLIPID_BINDING	GOMF_CALCIUM_DEPENDENT_PHOSPHOLIPID_BINDING	54	-0.321758279329909	-1.13429790896052	0.0370620102748336	0.212935368884109	0.178891709398292	4222	tags=26%, list=7%, signal=24%	PLA2G4E/ANXA2P2/ANXA1/ANXA4/ANXA2/PLA2G4A/SYT8/CPNE7/ANXA10/SYT1/ANXA8L1/ANXA8/ANXA13/PLA2G4D
GOBP_REGULATION_OF_DNA_TEMPLATED_TRANSCRIPTION_ELONGATION	GOBP_REGULATION_OF_DNA_TEMPLATED_TRANSCRIPTION_ELONGATION	51	-0.344410241377294	-1.2283891311063	0.0376546232158056	0.214591715884601	0.180283243119663	26635	tags=94%, list=47%, signal=50%	THOC1/HMGN1/SCAF8/DDX39B/WDR43/ALYREF/EZH2/CCNT1/HTATSF1/TCERG1/ZNF326/SUPT16H/RNF8/SUPT5H/BRD4/RECQL5/CCNT2/RNF168/CDK13/POU4F1/ELL/SETD5/CCNK/EAPP/TSFM/NELFE/THOC5/HNRNPU/NELFCD/ZMYND11/CDC73/NELFA/LDB1/KAT7/ERCC6/LARP7/CDK12/HEXIM1/EAF1/SUPT6H/EAF2/NELFB/LEO1/GTF2F1/ELL3/CCAR2/SHH/SUPT4H1
GOBP_SMALL_NUCLEOLAR_RIBONUCLEOPROTEIN_COMPLEX_ASSEMBLY	GOBP_SMALL_NUCLEOLAR_RIBONUCLEOPROTEIN_COMPLEX_ASSEMBLY	10	-0.597864894481954	-1.52295407112729	0.037721005732582	0.214743980059095	0.180411163617784	22763	tags=100%, list=40%, signal=60%	ZNHIT6/NAF1/RUVBL1/PIH1D1/ZNHIT3/SHQ1/RUVBL2/TAF9/PIH1D2
GOBP_CD4_POSITIVE_ALPHA_BETA_T_CELL_PROLIFERATION	GOBP_CD4_POSITIVE_ALPHA_BETA_T_CELL_PROLIFERATION	12	-0.586186190827296	-1.52965286295423	0.0379033171125022	0.215555208872991	0.181092694872979	9098	tags=75%, list=16%, signal=63%	XCL1/CD81/LGALS9/VSIR/LGALS9C/CD274/ARG2/LGALS9B/LGALS7B
GOBP_NEGATIVE_REGULATION_OF_TRANSLATIONAL_INITIATION	GOBP_NEGATIVE_REGULATION_OF_TRANSLATIONAL_INITIATION	19	-0.479679683218724	-1.34536958156276	0.0383887062364719	0.218086522103105	0.183219307061131	29454	tags=100%, list=52%, signal=48%	PAIP2B/AGO2/FMR1/BANK1/RBM4/EIF3E/LARP1/EIF2S1/EIF2AK3/TPR/EIF4EBP2/EIF4EBP1/EIF2AK1/EIF2AK4/ATF4/PAIP2/RPL13A/EIF4EBP3
GOBP_CELLULAR_COMPONENT_DISASSEMBLY_INVOLVED_IN_EXECUTION_PHASE_OF_APOPTOSIS	GOBP_CELLULAR_COMPONENT_DISASSEMBLY_INVOLVED_IN_EXECUTION_PHASE_OF_APOPTOSIS	34	-0.377368881413178	-1.28596044143435	0.0384418845571639	0.218159709635729	0.183280793524777	28241	tags=97%, list=50%, signal=49%	ACVR1C/TOP2A/HMGB2/CECR2/HMGB1/KPNA1/DICER1/DNASE1L3/DNASE2/BLCAP/EXOG/APAF1/IL6/ST20/ACIN1/CAPN10/HSF1/DFFA/H1-0/SHARPIN/KPNB1/DEDD2/CASP3/NMNAT1/CDK5RAP3/BAX/DNASE2B/DFFB/BOK/FOXL2/ENDOG/ERN2/GPER1
GOBP_REGULATION_OF_MITOCHONDRIAL_MEMBRANE_POTENTIAL	GOBP_REGULATION_OF_MITOCHONDRIAL_MEMBRANE_POTENTIAL	71	-0.299378947927172	-1.17059277703177	0.0385824899382739	0.218728377513942	0.183758543977163	39669	tags=100%, list=70%, signal=30%	MAPT/TCL1A/CCN6/PIP5KL1/IFI6/PID1/ADORA2A/MFN1/AKT2/SLC25A27/SLC25A33/BAK1/ABCD1/CCK/MLLT11/PANK2/PARP1/BCL2L1/NNT/MIR181B1/TUSC2/SOD1/SLC25A36/FZD9/STOX1/BAD/HEBP2/PPP2R3C/STOML2/CTNS/RTL10/BNIP3L/PRKN/OPRD1/MUL1/NDUFS1/SPART/AKT1/BCL2/BNIP3/PRELID1/BCO2/GOT1/KDR/PARK7/CASP1/PRDX3/DCN/ABL1/LRRK2/GCLM/SRC/VCP/PPA2/BID/ATP5IF1/CLIC1/RNF122/PINK1/UCP2/BAX/PMAIP1/ARL6IP5/BOK/MTLN/RACK1/TSPO/ALOX12/P…
GOBP_IMMATURE_T_CELL_PROLIFERATION	GOBP_IMMATURE_T_CELL_PROLIFERATION	11	-0.610026996018426	-1.54809781066637	0.0388869895939526	0.220224018474539	0.185015065002719	3152	tags=36%, list=6%, signal=34%	SHH/RIPK2/BMP4/IHH
GOBP_DETECTION_OF_BIOTIC_STIMULUS	GOBP_DETECTION_OF_BIOTIC_STIMULUS	35	-0.389323122711943	-1.34777623072021	0.0390031162943013	0.220650858534323	0.185373662770363	5033	tags=26%, list=9%, signal=23%	HLA-DRB1/SCARB1/TSPO/HLA-A/LBP/PGLYRP3/CDHR2/TLR4/DMBT1
GOBP_RESPONSE_TO_INTERLEUKIN_18	GOBP_RESPONSE_TO_INTERLEUKIN_18	11	-0.60888700355268	-1.54520479141982	0.0394160561762665	0.222047778184761	0.186547245841455	22140	tags=82%, list=39%, signal=50%	ALOX5/IL18RAP/PDGFB/AKT1/OCLN/IL18BP/IL18R1/RIPK2/IL18
GOBP_HISTAMINE_SECRETION	GOBP_HISTAMINE_SECRETION	10	-0.593799710134681	-1.51259873983304	0.0395498811066699	0.222047778184761	0.186547245841455	22993	tags=100%, list=41%, signal=59%	SNX4/EDN1/BTK/CSF2/LYN/PLA2G3/VAMP8/SNAP23/ADCYAP1
GOBP_PURINE_NUCLEOSIDE_CATABOLIC_PROCESS	GOBP_PURINE_NUCLEOSIDE_CATABOLIC_PROCESS	10	-0.593799710134681	-1.51259873983304	0.0395498811066699	0.222047778184761	0.186547245841455	22993	tags=100%, list=41%, signal=59%	ADAL/HPRT1/PNP/AHCY/ENTPD4/ENPP4/ADA2/NUDT18/XDH
GOBP_MICROVILLUS_ASSEMBLY	GOBP_MICROVILLUS_ASSEMBLY	16	-0.558032242098565	-1.45782951568588	0.0395147367125929	0.222047778184761	0.186547245841455	25020	tags=100%, list=44%, signal=56%	TNIK/RAP2A/FSCN1/RAPGEF6/PLD1/ESPN/KLF5/EZR/RAPGEF2/SLC9A3R1/ATP8B1/PODXL/RAP1GAP/FXYD5/MYO1A
GOBP_VIRAL_TRANSLATION	GOBP_VIRAL_TRANSLATION	16	-0.557855476207311	-1.45736772420827	0.0395147367125929	0.222047778184761	0.186547245841455	25030	tags=100%, list=44%, signal=56%	DENR/SHFL/CSDE1/DHX9/PCBP2/MCTS1/EIF3B/EIF3G/PTBP1/EIF2AK4/EIF3A/EIF3F/EIF2D/EIF3D/EIF3L
GOBP_2_OXOGLUTARATE_METABOLIC_PROCESS	GOBP_2_OXOGLUTARATE_METABOLIC_PROCESS	16	-0.557714063494308	-1.45699829102617	0.0395147367125929	0.222047778184761	0.186547245841455	25038	tags=100%, list=44%, signal=56%	ADHFE1/L2HGDH/KYAT3/DLST/DLD/OGDH/GPT2/MRPS36/GOT1/TAT/AADAT/IDH2/D2HGDH/GOT2/IDH1
GOMF_DNA_DIRECTED_DNA_POLYMERASE_ACTIVITY	GOMF_DNA_DIRECTED_DNA_POLYMERASE_ACTIVITY	24	-0.449084223180822	-1.30703543068153	0.0392920675436471	0.222047778184761	0.186547245841455	31187	tags=96%, list=55%, signal=43%	POLB/CHRAC1/REV3L/POLA1/POLE2/POLH/POLD3/POLG2/POLD1/POLE4/TENT4B/PRIMPOL/POLE/REV1/POLM/POLK/POLE3/POLN/POLI/POLD4/POLG/POLL/DNTT
GOMF_POLYUBIQUITIN_MODIFICATION_DEPENDENT_PROTEIN_BINDING	GOMF_POLYUBIQUITIN_MODIFICATION_DEPENDENT_PROTEIN_BINDING	51	-0.340264120572727	-1.21360138927779	0.0396191639686885	0.222047778184761	0.186547245841455	25829	tags=96%, list=46%, signal=52%	HDAC6/RAD18/OPTN/TAB2/OTUD7A/RAD23A/UBQLN4/ZRANB1/RNF168/AGL/RNF169/ZFAND6/FAAP20/IKBKG/ABRAXAS2/ZBTB1/EPS15/BAG6/SPRTN/UBQLN2/ZRANB3/PSMD4/MINDY2/UIMC1/UBQLNL/ABRAXAS1/RAD23B/TNFAIP3/AGAP3/UBQLN1/UBXN1/BABAM2/IKBKE/ZFAND2B/UFD1/OTUD7B/BRCC3/PARP10/SHARPIN/UBL7/ATRIP/SQSTM1/VCP/PRPF8/WDR81/TNIP2/DZIP3/MINDY1/TNIP1
GOBP_LUNG_MORPHOGENESIS	GOBP_LUNG_MORPHOGENESIS	48	-0.36185670082829	-1.20366921741714	0.0396191639686885	0.222047778184761	0.186547245841455	5208	tags=29%, list=9%, signal=27%	TNC/PLOD3/LIF/RDH10/SOX9/SHH/NOG/FOXF1/CTSH/WNT7B/NODAL/BMP4/TCF21/FGF8
GOCC_GTPASE_COMPLEX	GOCC_GTPASE_COMPLEX	34	-0.376944859771366	-1.28451550231897	0.039712662191206	0.222341626787166	0.186794114546564	6193	tags=26%, list=11%, signal=24%	GNG12/GNAI1/GNG10/GNA14/GNB5/GNA15/GNG2/GNG13/GNAT3
GOMF_NADPLUS_ADP_RIBOSYLTRANSFERASE_ACTIVITY	GOMF_NADPLUS_ADP_RIBOSYLTRANSFERASE_ACTIVITY	24	-0.448041156919596	-1.30399964253846	0.039834018562682	0.222790678200786	0.18717137256345	31246	tags=100%, list=55%, signal=45%	ART4/PARP14/PARP2/PARP11/SIRT2/SIRT4/TNKS/PARP1/TIPARP/PARP9/TNKS2/PARP6/PARP12/PARP4/PARP8/PARP10/PARP16/ART1/TRPT1/PARP3/SIRT6/PARP15/ART3
GOBP_REGULATION_OF_TRANSLATION_IN_RESPONSE_TO_ENDOPLASMIC_RETICULUM_STRESS	GOBP_REGULATION_OF_TRANSLATION_IN_RESPONSE_TO_ENDOPLASMIC_RETICULUM_STRESS	11	-0.60844512787882	-1.54408342012354	0.0399451228652079	0.223181522386208	0.187499729401513	22165	tags=100%, list=39%, signal=61%	EIF4G1/NCK1/DDX3X/EIF2AK3/EIF2AK4/PPP1R15A/TMED2/NCK2/SESN2/DNAJC3
GOBP_PROTEIN_LOCALIZATION_TO_NUCLEOLUS	GOBP_PROTEIN_LOCALIZATION_TO_NUCLEOLUS	14	-0.61174744582317	-1.54882937654892	0.0401216762233311	0.223368396225423	0.187656726243862	21980	tags=100%, list=39%, signal=61%	RPF2/BYSL/WRN/NOL8/NVL/RRS1/MCRS1/POLR1A/RAN/TERT/PINX1/GLUL/NOP53
GOBP_EMBRYONIC_SKELETAL_JOINT_DEVELOPMENT	GOBP_EMBRYONIC_SKELETAL_JOINT_DEVELOPMENT	14	-0.611624489217854	-1.5485180735698	0.0401216762233311	0.223368396225423	0.187656726243862	4480	tags=43%, list=8%, signal=39%	HOXA11/NOG/HYAL1/COL2A1/BMP4/IHH
GOBP_REGULATION_OF_PROTEIN_LOCALIZATION_TO_CHROMOSOME_TELOMERIC_REGION	GOBP_REGULATION_OF_PROTEIN_LOCALIZATION_TO_CHROMOSOME_TELOMERIC_REGION	14	-0.61073991586241	-1.54627850034726	0.0401216762233311	0.223368396225423	0.187656726243862	22037	tags=100%, list=39%, signal=61%	DKC1/GNL3/TCP1/GNL3L/CCT2/CCT8/CCT3/CCT5/CCT4/CCT6A/MACROH2A1/CCT7/WRAP53
GOBP_DNA_STRAND_ELONGATION_INVOLVED_IN_DNA_REPLICATION	GOBP_DNA_STRAND_ELONGATION_INVOLVED_IN_DNA_REPLICATION	19	-0.47695734412841	-1.33773416915957	0.0401435998388136	0.223368396225423	0.187656726243862	29608	tags=100%, list=52%, signal=48%	RFC3/GINS4/GINS1/DNA2/MCM3/POLA1/MCMDC2/POLD3/MCM4/MCM7/LIG1/PCNA/POLE/POLD2/POLE3/GINS3/GINS2/LIG3
GOBP_POSITIVE_REGULATION_OF_PROTEIN_DEACETYLATION	GOBP_POSITIVE_REGULATION_OF_PROTEIN_DEACETYLATION	22	-0.508574055086094	-1.48675279694464	0.0403081415482954	0.223736255515683	0.187965772963519	27821	tags=100%, list=49%, signal=51%	PRKD1/NIPBL/JDP2/VEGFA/AKAP8/DYRK1A/BCL6/FNTA/C6orf89/ZBTB7B/BRMS1/ING2/PRKD2/CTBP1/LRRK2/NDN/TP53/SREBF1/PINK1/IFNG/SDR16C5
GOCC_LAMELLIPODIUM_MEMBRANE	GOCC_LAMELLIPODIUM_MEMBRANE	22	-0.507690131881342	-1.48416875773972	0.0403081415482954	0.223736255515683	0.187965772963519	27871	tags=100%, list=49%, signal=51%	PDPN/FAP/ITGAV/FERMT2/NCKAP1/VASP/ITGB3/ANTXR1/CFL1/PDXP/DOCK8/PLXND1/SYNE2/PIEZO1/EPHA2/SLC39A6/CSPG4/KCNA2/PLEK2/CD44/DPP4
GOBP_POSITIVE_REGULATION_OF_MITOCHONDRIAL_TRANSLATION	GOBP_POSITIVE_REGULATION_OF_MITOCHONDRIAL_TRANSLATION	16	-0.556618114968536	-1.45413518386496	0.0403336877324173	0.223736255515683	0.187965772963519	25100	tags=100%, list=44%, signal=56%	FASTKD3/UQCC2/UQCC1/MPV17L2/CDK5RAP1/FASTKD2/NGRN/RPUSD3/RCC1L/RMND1/RPUSD4/C1QBP/TRUB2/MRPS27/COA3
GOBP_KILLING_OF_CELLS_OF_OTHER_ORGANISM	GOBP_KILLING_OF_CELLS_OF_OTHER_ORGANISM	64	-0.30974297533417	-1.15084847043134	0.0404312839361822	0.224048077001525	0.188227741085216	2326	tags=28%, list=4%, signal=27%	IFNG/LYZ/APOL1/AZU1/KRT6A/HAMP/HRG/DEFB4A/PGLYRP3/LTF/NOS2/F2/CFHR1/HTN3/CFHR5/CFHR2/DEFA5/DEFA6
GOBP_LYMPH_VESSEL_DEVELOPMENT	GOBP_LYMPH_VESSEL_DEVELOPMENT	26	-0.449634094802664	-1.35512201566874	0.0407169354824185	0.225400295196128	0.189363769475331	26362	tags=96%, list=47%, signal=51%	ACVR2B/TBX1/PDPN/VEGFA/PTPN14/BMPR2/HEG1/PKD1/SOX18/PPP3CB/VASH1/VEGFC/LGALS12/LGALS8/TIE1/EPHA2/ACVRL1/NR2F2/CLEC14A/FLT4/SYK/TMEM204/CCBE1/FOXC2/PROX1
GOBP_NEGATIVE_REGULATION_OF_ENDOPLASMIC_RETICULUM_UNFOLDED_PROTEIN_RESPONSE	GOBP_NEGATIVE_REGULATION_OF_ENDOPLASMIC_RETICULUM_UNFOLDED_PROTEIN_RESPONSE	14	-0.608477392441758	-1.54055021694704	0.0408075002840134	0.225440618915968	0.189397646323547	22165	tags=100%, list=39%, signal=61%	NCK1/ATF6B/UFL1/PTPN1/BFAR/DDRGK1/PPP1R15A/HSPA5/NCK2/DNAJB9/RACK1/ABCA7/WFS1
GOCC_PROTEASOME_REGULATORY_PARTICLE_BASE_SUBCOMPLEX	GOCC_PROTEASOME_REGULATORY_PARTICLE_BASE_SUBCOMPLEX	12	-0.581341911764706	-1.517011716757	0.0407966458945331	0.225440618915968	0.189397646323547	23699	tags=100%, list=42%, signal=58%	PSMD10/PSMC1/PSMC4/PSMC6/PSMD4/PSMC2/PSMD1/PSMC3/PSMD5/PSMC5/PSMD9
GOMF_ATPASE_COUPLED_INTRAMEMBRANE_LIPID_TRANSPORTER_ACTIVITY	GOMF_ATPASE_COUPLED_INTRAMEMBRANE_LIPID_TRANSPORTER_ACTIVITY	25	-0.45082474409066	-1.35332310037914	0.0409179209374631	0.225820207905632	0.189716547422907	31089	tags=100%, list=55%, signal=45%	ATP8A2/ATP8B2/ATP11B/ATP11C/ATP10B/ABCA1/ABCA4/TMEM30A/ABCA2/ATP10D/ABCG1/ATP9A/ATP8A1/ATP10A/ATP8B4/TMEM30B/ATP8B1/ABCB1/ATP9B/MFSD2A/ABCA7/ATP11A/ABCB4/ATP8B3
GOMF_CALCIUM_DEPENDENT_PHOSPHOLIPASE_A2_ACTIVITY	GOMF_CALCIUM_DEPENDENT_PHOSPHOLIPASE_A2_ACTIVITY	16	-0.553146037566932	-1.44506456655122	0.0411526388951105	0.226884304458379	0.190610518454038	4222	tags=38%, list=7%, signal=35%	PLA2G4E/PLA2G2D/PLA2G4A/PLA2G10/PLA2G2C/PLA2G4D
GOBP_NEGATIVE_REGULATION_OF_TRANSCRIPTION_FROM_RNA_POLYMERASE_II_PROMOTER_IN_RESPONSE_TO_STRESS	GOBP_NEGATIVE_REGULATION_OF_TRANSCRIPTION_FROM_RNA_POLYMERASE_II_PROMOTER_IN_RESPONSE_TO_STRESS	12	-0.580758625565611	-1.51548963142247	0.0413753120890168	0.227879897914483	0.191446938519721	23732	tags=100%, list=42%, signal=58%	SIRT2/NCK1/IMPACT/VHL/HIF1AN/BAG3/DNAJB1/JUN/TMBIM6/NCK2/HSPA1A
GOMF_PROTEIN_ADP_RIBOSYLASE_ACTIVITY	GOMF_PROTEIN_ADP_RIBOSYLASE_ACTIVITY	16	-0.548981828466379	-1.43418579203195	0.0415621145273938	0.228676105743202	0.192115850313296	25532	tags=100%, list=45%, signal=55%	PARP2/PARP11/TNKS/PARP1/TIPARP/PARP9/TNKS2/PARP6/PARP12/PARP4/PARP8/PARP10/PARP16/PARP3/PARP15
GOBP_NEGATIVE_REGULATION_OF_HUMORAL_IMMUNE_RESPONSE	GOBP_NEGATIVE_REGULATION_OF_HUMORAL_IMMUNE_RESPONSE	13	-0.615562314446286	-1.60905628620571	0.0416646913720323	0.228776189225077	0.192199932658324	6456	tags=46%, list=11%, signal=41%	PTPN6/CR1/FOXJ1/C4BPB/SPINK5/C4BPA
GOBP_NEGATIVE_REGULATION_OF_LYMPHOCYTE_MIGRATION	GOBP_NEGATIVE_REGULATION_OF_LYMPHOCYTE_MIGRATION	15	-0.558570342743005	-1.44053735708314	0.0416648176165361	0.228776189225077	0.192199932658324	24989	tags=100%, list=44%, signal=56%	IL27RA/RIPOR2/CD200R1/MIA3/KLRC4-KLRK1/WASL/GCSAM/AKT1/LRCH1/CCL2/CD200/PADI2/KLRK1/APOD
GOBP_NEGATIVE_REGULATION_OF_VIRAL_INDUCED_CYTOPLASMIC_PATTERN_RECOGNITION_RECEPTOR_SIGNALING_PATHWAY	GOBP_NEGATIVE_REGULATION_OF_VIRAL_INDUCED_CYTOPLASMIC_PATTERN_RECOGNITION_RECEPTOR_SIGNALING_PATHWAY	11	-0.605033847676618	-1.53542643371627	0.0420613906067834	0.228890994988669	0.192296383517594	22358	tags=100%, list=40%, signal=61%	TSPAN6/RIOK3/GPATCH3/RNF125/UFD1/C1QBP/DHX58/SEC14L1/TKFC/NLRX1
GOBP_REGULATION_OF_DEOXYRIBONUCLEASE_ACTIVITY	GOBP_REGULATION_OF_DEOXYRIBONUCLEASE_ACTIVITY	10	-0.590494538513203	-1.50417940525902	0.0418359766370335	0.228890994988669	0.192296383517594	23180	tags=100%, list=41%, signal=59%	DDX11/SIRT1/NPM1/PCNA/DFFA/PRKCD/AKT1/RPS3/GZMA
GOBP_POSITIVE_REGULATION_OF_LEUKOCYTE_DEGRANULATION	GOBP_POSITIVE_REGULATION_OF_LEUKOCYTE_DEGRANULATION	22	-0.504013011349574	-1.47341915464724	0.0421507798307542	0.228890994988669	0.192296383517594	28079	tags=41%, list=50%, signal=21%	PTAFR/ITGB2/HLA-F/FGR/SYK/KLRC2/IL4R/F2RL1/CD177
GOMF_HEXOSE_TRANSMEMBRANE_TRANSPORTER_ACTIVITY	GOMF_HEXOSE_TRANSMEMBRANE_TRANSPORTER_ACTIVITY	21	-0.491333407899411	-1.42394285035028	0.0421507798307542	0.228890994988669	0.192296383517594	1593	tags=24%, list=3%, signal=23%	SLC2A8/MFSD4A/SLC5A1/SLC2A2/PPBP
GOBP_NEGATIVE_REGULATION_OF_TELOMERE_MAINTENANCE_VIA_TELOMERASE	GOBP_NEGATIVE_REGULATION_OF_TELOMERE_MAINTENANCE_VIA_TELOMERASE	20	-0.495156272097299	-1.42136153909682	0.0418984942061371	0.228890994988669	0.192296383517594	28579	tags=100%, list=51%, signal=50%	XRN1/TEN1/TERF1/DCP2/HNRNPC/POT1/EXOSC10/HNRNPU/GNL3L/NAT10/TENT4B/TINF2/TERF2/PINX1/HNRNPA1/SRC/ACD/CTC1/STN1
GOBP_REGULATION_OF_HYDROGEN_PEROXIDE_METABOLIC_PROCESS	GOBP_REGULATION_OF_HYDROGEN_PEROXIDE_METABOLIC_PROCESS	20	-0.495138594258238	-1.42131079430785	0.0418984942061371	0.228890994988669	0.192296383517594	28580	tags=45%, list=51%, signal=22%	PINK1/RAC2/MT-CO2/MTCO2P12/SOD2/NOXO1/DUOXA1/DUOXA2/HP
GOBP_RENAL_SYSTEM_PROCESS_INVOLVED_IN_REGULATION_OF_SYSTEMIC_ARTERIAL_BLOOD_PRESSURE	GOBP_RENAL_SYSTEM_PROCESS_INVOLVED_IN_REGULATION_OF_SYSTEMIC_ARTERIAL_BLOOD_PRESSURE	23	-0.478507477943294	-1.39169539646875	0.0420823388456058	0.228890994988669	0.192296383517594	5570	tags=43%, list=10%, signal=39%	PTPRO/CYP4F12/CORO2B/F2RL1/OR51E2/SERPINF2/AGT/PCSK5/SUCNR1/AGTR1
GOBP_BRANCHED_CHAIN_AMINO_ACID_METABOLIC_PROCESS	GOBP_BRANCHED_CHAIN_AMINO_ACID_METABOLIC_PROCESS	23	-0.478246265358437	-1.39093568346822	0.0420823388456058	0.228890994988669	0.192296383517594	29537	tags=100%, list=52%, signal=48%	PPM1K/MCCC1/ILVBL/HIBCH/DBT/SLC25A44/SDS/HSD17B10/BCKDHB/BCAT2/ACADSB/DLD/HIBADH/AUH/BCKDHA/ACAD8/IVD/ACAT1/BCKDK/SDSL/ALDH6A1/MCCC2
GOBP_REGULATION_OF_TRANSCRIPTION_ELONGATION_FROM_RNA_POLYMERASE_II_PROMOTER	GOBP_REGULATION_OF_TRANSCRIPTION_ELONGATION_FROM_RNA_POLYMERASE_II_PROMOTER	30	-0.422168419624102	-1.36396758736566	0.0417890531724657	0.228890994988669	0.192296383517594	24021	tags=97%, list=42%, signal=56%	WDR43/EZH2/TCERG1/SUPT16H/RNF8/BRD4/RECQL5/RNF168/CDK13/ELL/EAPP/NELFE/HNRNPU/NELFCD/ZMYND11/CDC73/NELFA/LDB1/LARP7/CDK12/HEXIM1/EAF1/SUPT6H/EAF2/NELFB/LEO1/GTF2F1/SHH/SUPT4H1
GOCC_DESMOSOME	GOCC_DESMOSOME	25	-0.449017285287367	-1.3478973206642	0.0420018237322309	0.228890994988669	0.192296383517594	6826	tags=44%, list=12%, signal=39%	EVPL/DSC2/PKP3/PERP/PKP4/DSG3/PKP1/B4GALT1/POF1B/CDSN/DSG4
GOBP_RESPONSE_TO_ANTIBIOTIC	GOBP_RESPONSE_TO_ANTIBIOTIC	43	-0.363308601291772	-1.16993404670459	0.0417954319759698	0.228890994988669	0.192296383517594	25750	tags=95%, list=46%, signal=52%	ZC3H8/CBL/EZH2/SRD5A1/KDM5B/ATP7A/ACTR2/PLA2G4F/JAK1/CPT1A/CRIP1/KDM1A/HSP90AA1/KAT7/SOD1/MEF2C/PPP2CB/ALPL/CASP8/CCR4/JAK2/CASP3/STAR/HYAL3/HSPA5/EHMT1/CIITA/KDM6B/CYB5R4/AOC1/TP53/SLC9A1/VKORC1/HYAL2/MDM2/GJB2/RPL23/AOC3/ENDOG/PLA2G4A/HYAL1
GOBP_ESTABLISHMENT_OF_EPITHELIAL_CELL_APICAL_BASAL_POLARITY	GOBP_ESTABLISHMENT_OF_EPITHELIAL_CELL_APICAL_BASAL_POLARITY	15	-0.557403708482845	-1.43752863981834	0.0423770195257062	0.229658842554728	0.192941469227729	25055	tags=100%, list=44%, signal=56%	TCF15/OPHN1/MYO9A/CDC42/MSN/SH3BP1/SYNE4/RHOA/IFT20/PTK7/WNT5A/SLC9A3R1/CAMSAP3/FOXF1
GOBP_HYPOTHALAMUS_DEVELOPMENT	GOBP_HYPOTHALAMUS_DEVELOPMENT	20	-0.491511428332717	-1.41089890126927	0.0423372179063495	0.229658842554728	0.192941469227729	3076	tags=25%, list=5%, signal=24%	UBB/FOXB1/NR0B1/CRH/GSX1
GOBP_CERAMIDE_TRANSPORT	GOBP_CERAMIDE_TRANSPORT	14	-0.605331070809913	-1.53258432284361	0.0428649740419433	0.230018267650795	0.193243430194444	22343	tags=100%, list=39%, signal=61%	CERT1/PLEKHA8/ABCA2/PLTP/PLEKHA8P1/CPTP/MTTP/SGPP1/PSAP/GLTP/ABCB1/ABCA12/GLTPD2
GOMF_ABC_TYPE_XENOBIOTIC_TRANSPORTER_ACTIVITY	GOMF_ABC_TYPE_XENOBIOTIC_TRANSPORTER_ACTIVITY	11	-0.60359951443504	-1.53178645029661	0.0431195250182598	0.230018267650795	0.193243430194444	1452	tags=36%, list=3%, signal=35%	ABCG2/ABCB1/ABCC3/ABCC2
GOBP_REGULATION_OF_PERK_MEDIATED_UNFOLDED_PROTEIN_RESPONSE	GOBP_REGULATION_OF_PERK_MEDIATED_UNFOLDED_PROTEIN_RESPONSE	11	-0.603195644873358	-1.53076152912375	0.0431195250182598	0.230018267650795	0.193243430194444	22462	tags=100%, list=40%, signal=60%	PPP1R15B/NCK1/TMEM33/PTPN1/PPP1R15A/HSPA5/NCK2/BOK/ABCA7/AGR2
GOCC_AUTOLYSOSOME	GOCC_AUTOLYSOSOME	10	-0.589893598218389	-1.50264861715465	0.0427504152095464	0.230018267650795	0.193243430194444	23214	tags=100%, list=41%, signal=59%	CLN3/LAMP1/LAMP2/NCOA4/FTL/SQSTM1/LRRK2/MAP1LC3A/FTH1
GOBP_HISTONE_H3_K36_DEMETHYLATION	GOBP_HISTONE_H3_K36_DEMETHYLATION	10	-0.589363356781788	-1.50129792176844	0.0432076345664876	0.230018267650795	0.193243430194444	23244	tags=100%, list=41%, signal=59%	KDM4A/RIOX2/RIOX1/PHF8/KDM8/KDM4C/KDM2B/KDM7A/KDM4B
GOMF_HISTONE_DEMETHYLASE_ACTIVITY_H3_K36_SPECIFIC	GOMF_HISTONE_DEMETHYLASE_ACTIVITY_H3_K36_SPECIFIC	10	-0.589363356781788	-1.50129792176844	0.0432076345664876	0.230018267650795	0.193243430194444	23244	tags=100%, list=41%, signal=59%	KDM4A/RIOX2/RIOX1/PHF8/KDM8/KDM4C/KDM2B/KDM7A/KDM4B
GOBP_COENZYME_A_BIOSYNTHETIC_PROCESS	GOBP_COENZYME_A_BIOSYNTHETIC_PROCESS	10	-0.588833115345187	-1.49994722638224	0.0432076345664876	0.230018267650795	0.193243430194444	23274	tags=100%, list=41%, signal=59%	PANK2/PPCS/PANK4/ACOT7/PANK1/ACAT1/PPCDC/COASY/DCAKD
GOMF_RNA_POLYMERASE_II_CORE_PROMOTER_SEQUENCE_SPECIFIC_DNA_BINDING	GOMF_RNA_POLYMERASE_II_CORE_PROMOTER_SEQUENCE_SPECIFIC_DNA_BINDING	18	-0.518755524129397	-1.4362165169138	0.0432080861102435	0.230018267650795	0.193243430194444	27243	tags=100%, list=48%, signal=52%	TBPL1/STAT1/EZH2/POU2F1/GTF2A1/TAF1/CEBPB/TBP/H3-3B/GBX2/GTF2B/H2AZ1/RELA/MACROH2A1/HDAC1/FOS/RUVBL2
GOBP_LABYRINTHINE_LAYER_BLOOD_VESSEL_DEVELOPMENT	GOBP_LABYRINTHINE_LAYER_BLOOD_VESSEL_DEVELOPMENT	18	-0.518684815273113	-1.43602075374105	0.0432080861102435	0.230018267650795	0.193243430194444	27247	tags=100%, list=48%, signal=52%	VASH2/FZD5/VASH1/JUNB/HES1/CCN1/FBXW8/NSDHL/GGNBP2/MAPK1/RBPJ/HEY1/AKT1/TMED2/OVOL2/WNT2/HEY2
GOBP_RNA_SURVEILLANCE	GOBP_RNA_SURVEILLANCE	15	-0.555317907835893	-1.43214941804189	0.0430892217166403	0.230018267650795	0.193243430194444	25173	tags=100%, list=44%, signal=56%	PRPF18/EXOSC3/PCID2/DXO/EXOSC10/SUPV3L1/EXOSC5/EXOSC9/EXOSC6/EXOSC8/EXOSC2/PELO/EXOSC7/EXOSC4
GOMF_PROTEASOME_BINDING	GOMF_PROTEASOME_BINDING	16	-0.54680760800396	-1.42850575685727	0.0432080861102435	0.230018267650795	0.193243430194444	25655	tags=100%, list=45%, signal=55%	RAD23A/USP14/PSME4/ZFAND1/BAG6/SACS/PSMD14/PSMG1/UCHL5/RAD23B/PSMF1/ADRM1/ECPAS/ID1/UBD
GOBP_NUCLEOTIDE_EXCISION_REPAIR_DNA_GAP_FILLING	GOBP_NUCLEOTIDE_EXCISION_REPAIR_DNA_GAP_FILLING	23	-0.476991072217803	-1.38728506859589	0.0430783590445869	0.230018267650795	0.193243430194444	29608	tags=100%, list=52%, signal=48%	RFC3/RFC1/POLD3/RFC5/RPA1/POLD1/LIG4/LIG1/RPA2/RFC2/PCNA/POLE/RPA3/POLD2/POLK/XRCC1/RPS27A/UBA52/POLD4/LIG3/UBC/UBB
GOMF_INTRAMOLECULAR_TRANSFERASE_ACTIVITY	GOMF_INTRAMOLECULAR_TRANSFERASE_ACTIVITY	26	-0.445811675683321	-1.34360188327307	0.042500127931172	0.230018267650795	0.193243430194444	31373	tags=96%, list=55%, signal=43%	PGAM4/PUS10/DKC1/TRUB1/PGM2L1/LSS/PUS7L/PUS7/RPUSD1/MMUT/BPGM/RPUSD3/PUS3/PUSL1/PGM2/PGAM1/PMM2/PGM3/PGM1/RPUSD2/RPUSD4/PUS1/TRUB2/CYP2J2/PMM1
GOBP_MATURE_B_CELL_DIFFERENTIATION_INVOLVED_IN_IMMUNE_RESPONSE	GOBP_MATURE_B_CELL_DIFFERENTIATION_INVOLVED_IN_IMMUNE_RESPONSE	26	-0.445263006092529	-1.34194828482401	0.0430945256930323	0.230018267650795	0.193243430194444	6516	tags=42%, list=12%, signal=37%	POU2AF1/CR1/LGALS1/BCL3/PTK2B/MFNG/XBP1/LFNG/IL2/IL10/CDH17
GOBP_RESPONSE_TO_NITRIC_OXIDE	GOBP_RESPONSE_TO_NITRIC_OXIDE	19	-0.473466012285051	-1.32794194358588	0.0427759416472468	0.230018267650795	0.193243430194444	2898	tags=26%, list=5%, signal=25%	AQP1/TXN/CCR7/MT3/DPEP1
GOBP_MATURE_B_CELL_DIFFERENTIATION	GOBP_MATURE_B_CELL_DIFFERENTIATION	31	-0.401012171918657	-1.29312889214435	0.0431052170397896	0.230018267650795	0.193243430194444	6516	tags=39%, list=12%, signal=34%	POU2AF1/SLAMF8/CR1/LGALS1/BCL3/PTK2B/MFNG/XBP1/LFNG/IL2/IL10/CDH17
GOBP_POSITIVE_REGULATION_OF_PATTERN_RECOGNITION_RECEPTOR_SIGNALING_PATHWAY	GOBP_POSITIVE_REGULATION_OF_PATTERN_RECOGNITION_RECEPTOR_SIGNALING_PATHWAY	41	-0.376968929546778	-1.22791188318823	0.042860448321983	0.230018267650795	0.193243430194444	5891	tags=27%, list=10%, signal=24%	TLR3/PTPN22/TLR5/TIRAP/F2RL1/CYBA/TRIM15/LBP/LTF/TLR4/SLC46A2
GOBP_NEGATIVE_REGULATION_OF_LEUKOCYTE_APOPTOTIC_PROCESS	GOBP_NEGATIVE_REGULATION_OF_LEUKOCYTE_APOPTOTIC_PROCESS	46	-0.352156220581289	-1.2086282394047	0.0430387612105023	0.230018267650795	0.193243430194444	6331	tags=28%, list=11%, signal=25%	KITLG/PIP/IDO1/CCL5/CD27/ARG2/CCL21/CD74/CCR7/PRKCQ/IL2/BMP4/SLC46A2
GOMF_T_CELL_RECEPTOR_BINDING	GOMF_T_CELL_RECEPTOR_BINDING	11	-0.600988852840833	-1.52516123612615	0.043648592347702	0.230543412881586	0.193684616308855	6411	tags=82%, list=11%, signal=73%	DOCK2/MR1/HLA-E/CD3G/HLA-DRA/HLA-DRB1/HLA-A/CD3E/LCK
GOBP_REGULATION_OF_ANGIOTENSIN_LEVELS_IN_BLOOD	GOBP_REGULATION_OF_ANGIOTENSIN_LEVELS_IN_BLOOD	12	-0.57907410261774	-1.51109386879577	0.0436899781338211	0.230543412881586	0.193684616308855	4881	tags=42%, list=9%, signal=38%	ACE/CTSZ/ACE2/CPA3/CES1
GOBP_LEFT_RIGHT_AXIS_SPECIFICATION	GOBP_LEFT_RIGHT_AXIS_SPECIFICATION	12	-0.578213376696833	-1.50884780450811	0.0436899781338211	0.230543412881586	0.193684616308855	23876	tags=100%, list=42%, signal=58%	PKD1L1/CITED2/NOTCH2/EPB41L5/AHI1/NOTCH1/DLL1/SETDB2/IFT172/MNS1/PITX2
GOBP_PHOSPHORYLATION_OF_RNA_POLYMERASE_II_C_TERMINAL_DOMAIN	GOBP_PHOSPHORYLATION_OF_RNA_POLYMERASE_II_C_TERMINAL_DOMAIN	12	-0.57771846719457	-1.50755633816366	0.0436899781338211	0.230543412881586	0.193684616308855	23904	tags=100%, list=42%, signal=58%	BRD4/GTF2H4/CDK13/CCNK/GTF2H5/GTF2H3/CDK12/GTF2H1/CCNH/CDK9/CDK7
GOBP_NEGATIVE_REGULATION_OF_PROTEIN_EXIT_FROM_ENDOPLASMIC_RETICULUM	GOBP_NEGATIVE_REGULATION_OF_PROTEIN_EXIT_FROM_ENDOPLASMIC_RETICULUM	10	-0.586128884018523	-1.49305867991259	0.0436648539685783	0.230543412881586	0.193684616308855	23427	tags=100%, list=41%, signal=59%	YOD1/DERL2/OS9/SVIP/UBAC2/UBE2J1/INSIG1/ERLEC1/DERL3
GOBP_BASE_EXCISION_REPAIR_AP_SITE_FORMATION	GOBP_BASE_EXCISION_REPAIR_AP_SITE_FORMATION	10	-0.585457244865495	-1.49134779909006	0.0436648539685783	0.230543412881586	0.193684616308855	23465	tags=100%, list=41%, signal=59%	MBD4/MUTYH/SMUG1/TDG/OGG1/NTHL1/NEIL2/MPG/NEIL1
GOBP_TETRAHYDROFOLATE_INTERCONVERSION	GOBP_TETRAHYDROFOLATE_INTERCONVERSION	10	-0.584591183852381	-1.48914166329259	0.0436648539685783	0.230543412881586	0.193684616308855	23514	tags=100%, list=42%, signal=58%	MTHFD2L/SHMT2/SHMT1/MTHFD1L/TYMS/MTHFR/MTHFD1/FTCD/MTHFS
GOBP_UMP_BIOSYNTHETIC_PROCESS	GOBP_UMP_BIOSYNTHETIC_PROCESS	10	-0.584184665417653	-1.48810613016316	0.0436648539685783	0.230543412881586	0.193684616308855	23537	tags=100%, list=42%, signal=58%	UMPS/CAD/UPRT/UCKL1/UCK1/DHODH/CMPK1/UPP1/UCK2
GOBP_NEGATIVE_REGULATION_OF_MRNA_PROCESSING	GOBP_NEGATIVE_REGULATION_OF_MRNA_PROCESSING	29	-0.420799519086264	-1.31499162838524	0.0435249999984473	0.230543412881586	0.193684616308855	32789	tags=100%, list=58%, signal=42%	CELF4/RBM42/CCNT1/PCBP4/BARD1/SUPT5H/DYRK1A/SRSF6/NELFE/SRSF10/RBMX/SFSWAP/SRSF7/RNPS1/U2AF2/HNRNPA2B1/RNF40/SRSF4/RBM10/HNRNPK/RNF20/ZC3H14/SAP18/CTR9/PTBP1/SRSF9/C1QBP/CDK9
GOBP_MITOCHONDRIAL_PROTEIN_PROCESSING	GOBP_MITOCHONDRIAL_PROTEIN_PROCESSING	13	-0.613150684931507	-1.60275237912809	0.0441336662282846	0.231342127112341	0.194355633786173	21900	tags=100%, list=39%, signal=61%	AFG3L2/IMMP1L/YME1L1/IMMP2L/STOML2/ATP23/PMPCA/LRRK2/PMPCB/SPG7/OMA1/MIPEP
GOBP_RESPONSE_TO_INTERLEUKIN_2	GOBP_RESPONSE_TO_INTERLEUKIN_2	14	-0.603227631067275	-1.52725880936996	0.0442366244049899	0.231342127112341	0.194355633786173	22462	tags=100%, list=40%, signal=60%	CDC5L/SHC1/JAK3/JAK1/STAT5B/IL2RA/STAT5A/SYK/IL2RG/IL2RB/PTK2B/IL2/CITED1
GOBP_IRON_IMPORT_INTO_CELL	GOBP_IRON_IMPORT_INTO_CELL	11	-0.599575711167321	-1.52157503167094	0.0441776597556634	0.231342127112341	0.194355633786173	6893	tags=64%, list=12%, signal=56%	MIR210/SLC11A2/NOX5/HFE/IFNG/TFR2/LTF
GOBP_POSITIVE_REGULATION_OF_MACROPHAGE_DIFFERENTIATION	GOBP_POSITIVE_REGULATION_OF_MACROPHAGE_DIFFERENTIATION	14	-0.600965107646622	-1.52153052596974	0.0442366244049899	0.231342127112341	0.194355633786173	22590	tags=100%, list=40%, signal=60%	IL34/RIPK1/CSF1/CASP8/TRIB1/RB1/FADD/TGFB1/PF4/ROR2/LIF/PRKCA/MIR145
GOBP_HISTONE_H2B_UBIQUITINATION	GOBP_HISTONE_H2B_UBIQUITINATION	12	-0.575084841628959	-1.50068389225922	0.0442686449369016	0.231342127112341	0.194355633786173	24053	tags=100%, list=43%, signal=58%	RNF8/DTX3L/UBE2E1/PAF1/WAC/CDC73/RNF40/RNF20/CTR9/CDK9/LEO1
GOBP_DRUG_TRANSMEMBRANE_TRANSPORT	GOBP_DRUG_TRANSMEMBRANE_TRANSPORT	10	-0.583834824385153	-1.48721497259627	0.0441220734144151	0.231342127112341	0.194355633786173	1452	tags=30%, list=3%, signal=29%	ATP8B1/ABCC3/ABCC2
GOBP_POSITIVE_REGULATION_OF_KILLING_OF_CELLS_OF_OTHER_ORGANISM	GOBP_POSITIVE_REGULATION_OF_KILLING_OF_CELLS_OF_OTHER_ORGANISM	10	-0.583353953833646	-1.48599004072477	0.0441220734144151	0.231342127112341	0.194355633786173	23584	tags=50%, list=42%, signal=29%	SYK/PRF1/F2RL1/IFNG/NOS2
GOBP_POSITIVE_REGULATION_OF_TRANSCRIPTION_OF_NUCLEOLAR_LARGE_RRNA_BY_RNA_POLYMERASE_I	GOBP_POSITIVE_REGULATION_OF_TRANSCRIPTION_OF_NUCLEOLAR_LARGE_RRNA_BY_RNA_POLYMERASE_I	10	-0.581975326098483	-1.48247823272063	0.0441220734144151	0.231342127112341	0.194355633786173	23662	tags=100%, list=42%, signal=58%	DDX11/NCL/MARS1/PIH1D1/PWP1/SMARCB1/SMARCA4/IPPK/MTOR
GOBP_CERAMIDE_CATABOLIC_PROCESS	GOBP_CERAMIDE_CATABOLIC_PROCESS	21	-0.490466353114593	-1.42143002211216	0.043993418916444	0.231342127112341	0.194355633786173	5534	tags=86%, list=10%, signal=77%	GBA3/ASAH1/ACER3/GALC/GBA2/PRKCD/ASAH2/GBA/GLA/NEU1/ASAH2B/GM2A/NAGA/ACER2/HEXB/HEXA/CEL/NEU2
GOBP_PROSTANOID_METABOLIC_PROCESS	GOBP_PROSTANOID_METABOLIC_PROCESS	48	-0.357167923261535	-1.18807260911474	0.0442031005241067	0.231342127112341	0.194355633786173	4515	tags=29%, list=8%, signal=27%	CES2/TBXAS1/PTGES/GSTM1/CD74/ANXA1/HPGDS/PLA2G4A/AKR1C3/GSTA1/PTGS2/AKR1C4/AKR1C1/AKR1C2
GOBP_INTERLEUKIN_17_PRODUCTION	GOBP_INTERLEUKIN_17_PRODUCTION	39	-0.372630050358403	-1.23244104738676	0.044464495726238	0.232060705428329	0.194959327310444	4844	tags=28%, list=9%, signal=26%	CCL1/IL23A/ARG2/IFNG/IL18/PRKCQ/SLC7A5/IL2/TLR4/IL36RN/NR1H4
GOCC_CILIARY_TIP	GOCC_CILIARY_TIP	47	-0.326630232928317	-1.13267961566758	0.0444918751818628	0.232060705428329	0.194959327310444	38121	tags=94%, list=67%, signal=31%	CDKL5/HSPB11/SMO/IFT80/TTC21B/IFT52/GLI2/IFT81/IFT57/KIF3A/ARMC9/DYNC2H1/WDR19/CYLD/DYNLL2/DYNLRB1/ULK3/DYNLL1/KIF3B/IFT20/WDR35/DYNC2LI1/TRAF3IP1/IFT74/IFT172/TTC30B/SUFU/KIFAP3/DYNC2I1/IFT88/GLI1/IFT43/IFT122/IFT22/TTC26/IFT27/CLUAP1/IFT46/CILK1/IFT140/DYNC2I2/RP1/SPEF1/DYNLRB2
GOBP_POSITIVE_REGULATION_OF_INTRACELLULAR_ESTROGEN_RECEPTOR_SIGNALING_PATHWAY	GOBP_POSITIVE_REGULATION_OF_INTRACELLULAR_ESTROGEN_RECEPTOR_SIGNALING_PATHWAY	10	-0.581179963943582	-1.48045218964132	0.0445792929026521	0.232292869850778	0.195154373772716	23707	tags=100%, list=42%, signal=58%	YAP1/FOXA1/PARP1/KMT2D/WBP2/MED1/PAK1/PAGR1/SRARP
GOBP_REGULATION_OF_PROTEIN_TARGETING_TO_MEMBRANE	GOBP_REGULATION_OF_PROTEIN_TARGETING_TO_MEMBRANE	36	-0.347859274936231	-1.18849659493212	0.0447957806706769	0.233196496683697	0.195913530645744	6098	tags=31%, list=11%, signal=27%	CDK5R1/CHP1/MYO1C/DMTN/SLC51B/CIB1/SLC1A1/MTCL1/KCNE1/PDZK1/CEMIP
GOMF_RETINOIC_ACID_BINDING	GOMF_RETINOIC_ACID_BINDING	20	-0.487089282341831	-1.39820499313176	0.0454126072154551	0.235965113073192	0.198239506462633	2502	tags=20%, list=4%, signal=19%	CYP27C1/SERPINA5/UGT1A1/UGT1A8
GOBP_DIENCEPHALON_DEVELOPMENT	GOBP_DIENCEPHALON_DEVELOPMENT	71	-0.292854005730313	-1.14507979337317	0.045458369585397	0.235965113073192	0.198239506462633	3152	tags=18%, list=6%, signal=17%	SHH/UBB/NOG/PITX2/MSX1/FOXB1/ADCYAP1/GHRH/NR0B1/BMP4/CRH/FGF8/GSX1
GOMF_PROTEIN_KINASE_C_BINDING	GOMF_PROTEIN_KINASE_C_BINDING	54	-0.313704945063183	-1.1059074033986	0.045458369585397	0.235965113073192	0.198239506462633	33638	tags=26%, list=59%, signal=11%	TWF2/HINT1/ADCY6/HSPB1/PARD6A/ADCY4/ADAM9/RACK1/AVPR1B/TIRAP/TRPV4/DACT1/DACT2/UGT1A10
GOBP_MEMBRANE_LIPID_CATABOLIC_PROCESS	GOBP_MEMBRANE_LIPID_CATABOLIC_PROCESS	38	-0.399674512491575	-1.33742819009711	0.0456828494458011	0.236903205842497	0.199027618930537	7411	tags=39%, list=13%, signal=34%	SMPDL3B/MGST2/SMPD1/GM2A/NAGA/ACER2/SMPD2/HEXB/FUCA1/HEXA/ENPP7/CYP1B1/CEL/SMPD3/NEU2
GOCC_MICROTUBULE_END	GOCC_MICROTUBULE_END	32	-0.400381922342457	-1.32630758473595	0.0457375470505432	0.236959884910661	0.199075236268343	33945	tags=100%, list=60%, signal=40%	DST/ASPM/KIF2C/NAV3/CLIP4/KIF18B/SPAG5/KNSTRN/MAPRE1/CAMSAP2/SVIL/CLIP2/CLASP1/NCKAP5L/ABRAXAS2/CKAP5/NCKAP5/CDK5RAP2/GAS2L1/MISP/RNF4/CLIP1/NUMA1/DCTN1/CAMSAP1/SLAIN2/CAMSAP3/SPRY2/MAPRE2/MAPRE3/GAS2L2
GOBP_SYNAPTIC_VESICLE_ENDOSOMAL_PROCESSING	GOBP_SYNAPTIC_VESICLE_ENDOSOMAL_PROCESSING	10	-0.580207854643148	-1.47797591476661	0.0459509516091075	0.237157723557396	0.199241444887817	23762	tags=100%, list=42%, signal=58%	EEA1/DNM1L/GRIPAP1/ITSN2/VAMP4/BTBD8/AP3B1/STX6/AP3D1
GOBP_STEROID_ESTERIFICATION	GOBP_STEROID_ESTERIFICATION	17	-0.552219046763504	-1.46423124295326	0.0458734700362939	0.237157723557396	0.199241444887817	3663	tags=35%, list=6%, signal=33%	SOAT1/APOA5/AGT/APOA4/AGTR1/APOA2
GOBP_FORMATION_OF_EXTRACHROMOSOMAL_CIRCULAR_DNA	GOBP_FORMATION_OF_EXTRACHROMOSOMAL_CIRCULAR_DNA	15	-0.552418998462164	-1.42467321150513	0.045938033035951	0.237157723557396	0.199241444887817	25337	tags=100%, list=45%, signal=55%	SLX1B/BLM/SLX1A/DNA2/TERF1/XRCC3/RTEL1/XRCC5/WRN/ERCC1/NBN/SMARCAL1/SLX4/TERF2
GOBP_POSITIVE_REGULATION_OF_AMYLOID_BETA_FORMATION	GOBP_POSITIVE_REGULATION_OF_AMYLOID_BETA_FORMATION	20	0.65509680520533	1.35405972939432	0.0458333333333333	0.237157723557396	0.199241444887817	7221	tags=15%, list=13%, signal=13%	MIR346/MIR206/LRRTM3
GOBP_PROTEIN_LOCALIZATION_TO_CELL_CORTEX	GOBP_PROTEIN_LOCALIZATION_TO_CELL_CORTEX	11	-0.597221485762766	-1.51560058919807	0.0462939301188626	0.238700321584307	0.200537415582562	22800	tags=100%, list=40%, signal=60%	PLK1/GPSM2/EPB41L2/MISP/EZR/NUMA1/PPP1R9B/SAPCD2/NUBP1/GNAI1
GOBP_EPITHELIAL_CILIUM_MOVEMENT_INVOLVED_IN_DETERMINATION_OF_LEFT_RIGHT_ASYMMETRY	GOBP_EPITHELIAL_CILIUM_MOVEMENT_INVOLVED_IN_DETERMINATION_OF_LEFT_RIGHT_ASYMMETRY	10	-0.577883269237436	-1.47205444849558	0.0464081712545383	0.238825835975866	0.200642862996853	4464	tags=50%, list=8%, signal=46%	LRRC6/CCDC40/TTC25/CFAP53/DNAAF1
GOMF_SINGLE_STRANDED_DNA_ENDODEOXYRIBONUCLEASE_ACTIVITY	GOMF_SINGLE_STRANDED_DNA_ENDODEOXYRIBONUCLEASE_ACTIVITY	10	-0.57775106932023	-1.47171769281052	0.0464081712545383	0.238825835975866	0.200642862996853	23901	tags=100%, list=42%, signal=58%	DCLRE1C/ERCC4/RBBP8/EXOG/ERCC1/XRCC1/SETMAR/RAD50/ENDOG
GOMF_CCR_CHEMOKINE_RECEPTOR_BINDING	GOMF_CCR_CHEMOKINE_RECEPTOR_BINDING	38	-0.398566412275661	-1.33372016163921	0.0464506105065731	0.238825835975866	0.200642862996853	4937	tags=32%, list=9%, signal=29%	CXCL13/CCL1/CCL5/CCL21/CCL18/CCL14/CX3CL1/DEFB1/DEFB4A/CCL20/CCL15/DEFB106B
GOBP_BLOOD_VESSEL_REMODELING	GOBP_BLOOD_VESSEL_REMODELING	41	-0.3730216745428	-1.21505437439782	0.0465276188786279	0.238994808926842	0.200784820907372	7821	tags=51%, list=14%, signal=44%	DLL4/TGFB1/CCR2/ACVRL1/ACE/BAX/FLT4/JAG1/NOL3/BGN/EPAS1/LIF/NOS3/TGM2/CST3/AGT/CEACAM1/HRG/FOXC2/DBH/FGF8
GOBP_SPERM_CAPACITATION	GOBP_SPERM_CAPACITATION	29	-0.416656423299986	-1.30204452168136	0.0467019527976272	0.239209434670155	0.200965132737686	2647	tags=31%, list=5%, signal=30%	ABHD2/ROPN1/ROPN1L/DEFB1/CATSPERD/SEMG2/BSPH1/ELSPBP1/SPINK1
GOBP_SPECIFICATION_OF_ANIMAL_ORGAN_IDENTITY	GOBP_SPECIFICATION_OF_ANIMAL_ORGAN_IDENTITY	34	-0.371719443929084	-1.26670884577099	0.0467019527976272	0.239209434670155	0.200965132737686	1300	tags=26%, list=2%, signal=26%	BMP2/GATA5/HOXA11/ISL1/AXIN2/WNT3A/BMP4/FGF8/DKK1
GOCC_MITOTIC_SPINDLE_POLE	GOCC_MITOTIC_SPINDLE_POLE	34	-0.37106128655798	-1.26446604201805	0.0467019527976272	0.239209434670155	0.200965132737686	35604	tags=97%, list=63%, signal=36%	ASPM/FAM83D/FAM161A/AURKA/SPAG5/RAE1/KIF20B/SMC6/EML1/STAG2/MAD1L1/PLK1/STAG1/GPSM2/KATNA1/TNKS/SMC3/YPEL5/AURKB/BCCIP/KATNBL1/SMC1A/CDK5RAP2/RMDN2/HSF1/RMDN1/IK/NUMA1/MAPKBP1/NIN/CNTRL/RMDN3/OR2A4
GOBP_POSITIVE_REGULATION_OF_T_HELPER_CELL_DIFFERENTIATION	GOBP_POSITIVE_REGULATION_OF_T_HELPER_CELL_DIFFERENTIATION	21	-0.487079683515871	-1.41161504946005	0.0467573788433181	0.239266965082915	0.201013465308902	7159	tags=52%, list=13%, signal=46%	MYB/IL23R/PRKCZ/RARA/IL12RB1/IL23A/IL4R/NFKBIZ/RIPK2/ANXA1/IL18
GOBP_DETECTION_OF_EXTERNAL_BIOTIC_STIMULUS	GOBP_DETECTION_OF_EXTERNAL_BIOTIC_STIMULUS	24	-0.439552954913142	-1.27929518802292	0.0468793907249916	0.239664798286218	0.201347693775348	5033	tags=29%, list=9%, signal=27%	HLA-DRB1/SCARB1/HLA-A/LBP/PGLYRP3/TLR4/DMBT1
GOBP_REGULATION_OF_PLASMINOGEN_ACTIVATION	GOBP_REGULATION_OF_PLASMINOGEN_ACTIVATION	13	-0.607928090711279	-1.58910071809696	0.047219887932695	0.240093867533545	0.201708164332714	4881	tags=54%, list=9%, signal=49%	HPN/CPB2/CTSZ/RUNX1/CLEC3B/SERPINF2/F12
GOCC_NPBAF_COMPLEX	GOCC_NPBAF_COMPLEX	12	-0.570736708144796	-1.48933743794721	0.0471619804887217	0.240093867533545	0.201708164332714	24299	tags=100%, list=43%, signal=57%	PHF10/ACTL6A/SS18/SMARCD1/ARID1A/SMARCC1/SMARCA2/SMARCC2/SMARCB1/SMARCA4/SMARCE1
GOBP_PEROXISOME_FISSION	GOBP_PEROXISOME_FISSION	10	-0.574021704549472	-1.46221780192754	0.0473271152094244	0.240093867533545	0.201708164332714	24112	tags=100%, list=43%, signal=57%	DNM1L/MFF/PEX11A/PEX11B/ACOT8/FIS1/SEC16B/CRYZL2P-SEC16B/PEX11G
GOMF_PROFILIN_BINDING	GOMF_PROFILIN_BINDING	10	-0.573862632118491	-1.46181259331168	0.0473271152094244	0.240093867533545	0.201708164332714	24121	tags=100%, list=43%, signal=57%	RHOQ/ENAH/VASP/PCLO/EVL/HTT/WIPF1/ACTG1/CTTN
GOCC_PROTON_TRANSPORTING_V_TYPE_ATPASE_V0_DOMAIN	GOCC_PROTON_TRANSPORTING_V_TYPE_ATPASE_V0_DOMAIN	10	-0.573438438969211	-1.46073203700271	0.0473271152094244	0.240093867533545	0.201708164332714	24145	tags=100%, list=43%, signal=57%	ATP6V0D2/ATP6V0C/ATP6V0B/ATP6V0E1/ATP6V0A4/ATP6V0E2/ATP6V0A1/ATP6V0D1/TCIRG1
GOMF_CARBON_NITROGEN_LIGASE_ACTIVITY_WITH_GLUTAMINE_AS_AMIDO_N_DONOR	GOMF_CARBON_NITROGEN_LIGASE_ACTIVITY_WITH_GLUTAMINE_AS_AMIDO_N_DONOR	10	-0.573420764254657	-1.46068701382317	0.0473271152094244	0.240093867533545	0.201708164332714	24146	tags=100%, list=43%, signal=57%	GMPS/CAD/ASNSD1/GATC/GATB/QRSL1/PFAS/NADSYN1/CPS1
GOBP_EMBRYONIC_SKELETAL_JOINT_MORPHOGENESIS	GOBP_EMBRYONIC_SKELETAL_JOINT_MORPHOGENESIS	10	-0.572115931333077	-1.45736318493072	0.0473271152094244	0.240093867533545	0.201708164332714	4480	tags=50%, list=8%, signal=46%	HOXA11/NOG/HYAL1/COL2A1/BMP4
GOBP_REGULATION_OF_DNA_DAMAGE_CHECKPOINT	GOBP_REGULATION_OF_DNA_DAMAGE_CHECKPOINT	15	-0.551128630265321	-1.42134538786377	0.0473624400675703	0.240093867533545	0.201708164332714	25410	tags=100%, list=45%, signal=55%	THOC1/CHEK2/DDX39B/CUL4A/THOC5/WDR76/ETAA1/FEM1B/RPA2/RFWD3/FBXO4/MAP3K20/PPP1R10/CCAR2
GOCC_CYCLIN_DEPENDENT_PROTEIN_KINASE_HOLOENZYME_COMPLEX	GOCC_CYCLIN_DEPENDENT_PROTEIN_KINASE_HOLOENZYME_COMPLEX	43	-0.357454001124999	-1.15108093934464	0.0471883203957378	0.240093867533545	0.201708164332714	30727	tags=98%, list=54%, signal=45%	CCNB3/CCNE2/CKS1B/CDK6/CCNJL/CCNG2/CDK1/CDK2/CCNY/CCNI2/CCNF/CDKN2D/CCNB1/CDK14/CCNT1/CCNA2/CCNB2/MNAT1/CCND3/CCNT2/CDK13/CKS2/CCND2/CCNK/BCCIP/SNW1/CDK4/CDK12/PCNA/CCNP/CCNI/CCNJ/CCNH/RB1/CDK9/CNPPD1/CDK7/CCNO/CCNA1/CCNG1/CCND1/CDKN1A
GOBP_POSITIVE_REGULATION_OF_NEUTROPHIL_MIGRATION	GOBP_POSITIVE_REGULATION_OF_NEUTROPHIL_MIGRATION	28	-0.455055311079066	-1.41843371324657	0.0474315302746374	0.240219181390914	0.201813443273801	21439	tags=36%, list=38%, signal=22%	RAC2/IL1R1/DAPK2/IL23A/TIRAP/CCL21/CD74/CCR7/LBP/XG
GOBP_NEGATIVE_REGULATION_OF_OSTEOBLAST_DIFFERENTIATION	GOBP_NEGATIVE_REGULATION_OF_OSTEOBLAST_DIFFERENTIATION	49	0.578713663544338	1.28572809867642	0.0476190476190476	0.240943480195817	0.202421942707235	5201	tags=12%, list=9%, signal=11%	MIR9-1/MIR208A/UCMA/MIR665/MIR138-1/OSTN
GOMF_1_PHOSPHATIDYLINOSITOL_BINDING	GOMF_1_PHOSPHATIDYLINOSITOL_BINDING	14	-0.597253155159614	-1.51213256101625	0.0476657538816853	0.240954613926652	0.202431296400572	22800	tags=100%, list=40%, signal=60%	EEA1/ZFYVE9/SNAP91/WDFY3/PICALM/WDFY1/ZFYVE16/SNX9/ZFYVE1/SNX10/SCARB1/SCIN/FRMPD2
GOBP_SIGNAL_PEPTIDE_PROCESSING	GOBP_SIGNAL_PEPTIDE_PROCESSING	12	-0.570542279411765	-1.48883007616903	0.0477406478802991	0.241108085470093	0.202560231236029	24310	tags=100%, list=43%, signal=57%	SPPL3/IMMP2L/SPCS2/HM13/SPCS1/SEC11C/SPCS3/FURIN/SEC11A/SEC11B/PCSK5
GOMF_PSEUDOURIDINE_SYNTHASE_ACTIVITY	GOMF_PSEUDOURIDINE_SYNTHASE_ACTIVITY	13	-0.605373398144057	-1.58242284968601	0.0478371326375424	0.24120888370158	0.202644914058003	22340	tags=100%, list=39%, signal=61%	DKC1/TRUB1/PUS7L/PUS7/RPUSD1/RPUSD3/PUS3/PUSL1/RPUSD2/RPUSD4/PUS1/TRUB2
GOMF_MHC_PROTEIN_COMPLEX_BINDING	GOMF_MHC_PROTEIN_COMPLEX_BINDING	26	-0.441276688480835	-1.32993418976428	0.0478497120604908	0.24120888370158	0.202644914058003	19340	tags=54%, list=34%, signal=35%	TAPBPL/LILRB1/CD81/KLRD1/ATP1B1/CD4/HLA-DRA/HLA-DRB1/KLRC2/HLA-DOB/CD8A/HLA-DMB/HLA-DMA/CD74
GOMF_HIGH_DENSITY_LIPOPROTEIN_PARTICLE_BINDING	GOMF_HIGH_DENSITY_LIPOPROTEIN_PARTICLE_BINDING	12	0.704055730823243	1.37239204409594	0.0479744136460554	0.241387988364074	0.202795383843285	2279	tags=25%, list=4%, signal=24%	MIR9-1/MIR30C1/APOA1
GOBP_REGULATION_OF_ANDROGEN_RECEPTOR_SIGNALING_PATHWAY	GOBP_REGULATION_OF_ANDROGEN_RECEPTOR_SIGNALING_PATHWAY	25	-0.439743190262321	-1.32005757318578	0.0479632953384136	0.241387988364074	0.202795383843285	5248	tags=24%, list=9%, signal=22%	ZBTB7A/DAB2/TRIM68/HEYL/NODAL/TCF21
GOCC_SWI_SNF_COMPLEX	GOCC_SWI_SNF_COMPLEX	19	-0.468684261698103	-1.31453044834986	0.0480579209904031	0.241583643678777	0.202959758197265	30076	tags=95%, list=53%, signal=44%	SMARCD3/NCR1/ACTL6A/SS18/SMARCD1/ARID1B/ARID1A/BRD9/BICRA/SMARCC1/SMARCA2/BICRAL/SMARCC2/SMARCD2/SMARCB1/SMARCA4/RB1/SMARCE1
GOBP_RETINA_VASCULATURE_DEVELOPMENT_IN_CAMERA_TYPE_EYE	GOBP_RETINA_VASCULATURE_DEVELOPMENT_IN_CAMERA_TYPE_EYE	18	-0.515414530669966	-1.42696670700115	0.0481460114679973	0.2418019536992	0.203143165270204	27432	tags=100%, list=48%, signal=52%	ACVR2B/CLIC4/LAMA1/BMPR2/PDGFRA/ROM1/RHOJ/COL4A1/HIF1A/NRP1/NDP/ACVRL1/PDGFRB/LRP5/ARHGEF15/LRP5L/CYP1B1
GOBP_DRUG_TRANSPORT	GOBP_DRUG_TRANSPORT	12	-0.567843192517047	-1.48178680892652	0.0483193153577568	0.241998865260773	0.203308595024945	1452	tags=25%, list=3%, signal=24%	ATP8B1/ABCC3/ABCC2
GOBP_MULTI_ORGANISM_MEMBRANE_ORGANIZATION	GOBP_MULTI_ORGANISM_MEMBRANE_ORGANIZATION	10	-0.571105376648167	-1.4547889773034	0.048246059724978	0.241998865260773	0.203308595024945	24277	tags=100%, list=43%, signal=57%	NECTIN2/CTSL/FCHSD1/PPIA/PI4KA/CXCR4/HYAL2/CD4/CCR5
GOMF_CHEMOKINE_BINDING	GOMF_CHEMOKINE_BINDING	33	-0.396410573777738	-1.31020023935651	0.0482778430845643	0.241998865260773	0.203308595024945	34170	tags=42%, list=60%, signal=17%	CXCR2/CCR5/CCRL2/CCR10/ZFP36/CX3CR1/XCR1/ACKR1/CXCR3/CXCR6/ACKR4/CCR7/ITGA4/CXCR5
GOMF_ORGANIC_HYDROXY_COMPOUND_TRANSMEMBRANE_TRANSPORTER_ACTIVITY	GOMF_ORGANIC_HYDROXY_COMPOUND_TRANSMEMBRANE_TRANSPORTER_ACTIVITY	49	-0.341428153561691	-1.18670487830297	0.0485905435255407	0.243132349951273	0.204260860564122	3530	tags=24%, list=6%, signal=23%	SLC51B/AQP7/AQP3/CEACAM1/AQP10/SLC5A1/ABCC3/SLC18A1/SLC18A2/SLC6A2/AKR1C4/SLC10A2
GOBP_HEMIDESMOSOME_ASSEMBLY	GOBP_HEMIDESMOSOME_ASSEMBLY	12	-0.566653635906889	-1.47868266095639	0.048897982918046	0.244444764098154	0.205363448694054	6698	tags=58%, list=12%, signal=51%	LAMB3/ITGB4/CD151/ITGA6/LAMC2/KRT14/COL17A1
GOBP_POSITIVE_REGULATION_OF_NEUROINFLAMMATORY_RESPONSE	GOBP_POSITIVE_REGULATION_OF_NEUROINFLAMMATORY_RESPONSE	16	0.678416936388466	1.36984216684358	0.0491118077324974	0.245287202088322	0.206071199467976	4139	tags=19%, list=7%, signal=17%	MIR206/MIR128-1/MMP8
GOBP_CENTROSOME_DUPLICATION	GOBP_CENTROSOME_DUPLICATION	72	-0.278745370523134	-1.09972186771634	0.0492783142171591	0.245891975273456	0.206579282786655	28897	tags=94%, list=51%, signal=46%	BRSK1/GEN1/BRCA2/CEP72/CEP295/ARHGEF10/SASS6/SPICE1/CDK2/CEP192/RTTN/CCNF/KAT2B/PLK4/CHORDC1/CEP135/CENATAC/TMEM67/STIL/ALMS1/USP33/XRCC3/WDR62/CEP76/CENPJ/ROCK2/CHMP2B/CEP63/CKAP5/CHMP5/CNTROB/CEP44/MDM1/SIRT1/CEP131/C2CD3/KIAA0753/CHMP4B/NAT10/CCP110/VPS4B/NPM1/NUP62/CDK5RAP2/TRIM37/RBM14/PKD2/CHMP1B/KAT2A/SAC3D1/CHMP4C/PDCD6IP/RAB6C/CEP120/BRCA1/NDE1/CHMP3/CETN2/CCDC57/PKHD1/CEP152/NUBP1/CHMP2…
GOBP_PROTEIN_AUTO_ADP_RIBOSYLATION	GOBP_PROTEIN_AUTO_ADP_RIBOSYLATION	11	-0.594057655937925	-1.50757157071671	0.0494683375996179	0.246200906362522	0.206838822622141	22979	tags=100%, list=41%, signal=59%	TNKS/PARP1/TIPARP/TNKS2/PARP6/PARP12/PARP8/PARP10/PARP16/PARP3
GOBP_NEGATIVE_REGULATION_OF_PATHWAY_RESTRICTED_SMAD_PROTEIN_PHOSPHORYLATION	GOBP_NEGATIVE_REGULATION_OF_PATHWAY_RESTRICTED_SMAD_PROTEIN_PHOSPHORYLATION	12	-0.562134051641769	-1.46688880583205	0.0494766505582607	0.246200906362522	0.206838822622141	4370	tags=42%, list=8%, signal=38%	SNX25/PBLD/NOG/PMEPA1/DKK1
GOMF_CHOLESTEROL_BINDING	GOMF_CHOLESTEROL_BINDING	50	-0.345825353062103	-1.21821697626526	0.0494418957763147	0.246200906362522	0.206838822622141	6210	tags=34%, list=11%, signal=30%	PROM1/SCARB2/TSPO2/STARD5/SIDT1/ERLIN1/SOAT1/TSPO/APOA5/PTCH1/APOF/SULT2B1/APOA4/OSBPL6/APOD/APOC3/APOA2
GOMF_OXIDOREDUCTASE_ACTIVITY_ACTING_ON_A_SULFUR_GROUP_OF_DONORS	GOMF_OXIDOREDUCTASE_ACTIVITY_ACTING_ON_A_SULFUR_GROUP_OF_DONORS	58	-0.336925223418435	-1.2517002227793	0.0495909486386149	0.246316876999505	0.206936252117291	20510	tags=93%, list=36%, signal=59%	GLRX5/ENOX2/TXNRD3/IFI30/SELENOT/QSOX1/TMX2/GLRX3/PCYOX1/QSOX2/CCS/PGK1/TMX1/MSRB3/NXN/CHCHD4/PDIA6/TXNL1/TMX3/GLRX2/DLD/SUOX/PRDX3/PDIA4/STAB1/TXNRD2/SESN2/PCYOX1L/GFER/SH3BGRL3/PDIA3/SUMF1/TXNDC12/TXN2/GSTO1/PTGES2/TXNDC17/GSTO2/GLRX/MSRB1/TXNRD1/MSRA/GSR/TXN/P4HB/SELENBP1/MSRB2/SRXN1/ERO1A/PDIA5/DNAJC10/SCO2/SQOR/PDIA2
GOBP_MESODERM_MORPHOGENESIS	GOBP_MESODERM_MORPHOGENESIS	69	-0.280769009347688	-1.08493520918864	0.0495909486386149	0.246316876999505	0.206936252117291	6642	tags=35%, list=12%, signal=31%	ACVR1/ITGA8/WNT11/TXNRD1/EOMES/ITGB4/TBX3/EYA2/ITGA3/HOXA11/KLF4/TRIM15/NOG/ITGA2/LEF1/FOXF1/MIR145/MSGN1/SFRP2/NODAL/WNT3A/FOXC2/BMP4/DKK1
GOCC_MKS_COMPLEX	GOCC_MKS_COMPLEX	13	-0.603605832965091	-1.57780250208554	0.0496888673986397	0.246577019336604	0.207154803443989	22440	tags=69%, list=40%, signal=42%	MKS1/TMEM17/TCTN2/TCTN1/TMEM107/CC2D2A/B9D2/B9D1/TMEM231
GOBP_MRNA_METHYLATION	GOBP_MRNA_METHYLATION	16	-0.53144665205402	-1.38837607745244	0.0497919895392288	0.246636625219931	0.207204879663897	26524	tags=100%, list=47%, signal=53%	TRMT10C/TRMT6/VIRMA/NSUN2/WTAP/ZC3H13/TRMT61B/PCIF1/CBLL1/METTL8/METTL14/TRMT61A/CMTR2/METTL3/METTL16
GOBP_POSITIVE_REGULATION_BY_HOST_OF_VIRAL_TRANSCRIPTION	GOBP_POSITIVE_REGULATION_BY_HOST_OF_VIRAL_TRANSCRIPTION	16	-0.52999717174574	-1.38458938733599	0.0497919895392288	0.246636625219931	0.207204879663897	26606	tags=100%, list=47%, signal=53%	ZNF639/TAF11/RRP1B/TFAP4/CCNT1/CHD1/SNW1/SP1/CTDP1/EP300/SMARCB1/SMARCA4/JUN/HPN/LEF1
