# Supplementary material for: Calcium-dependent adhesion protein CDH18, a potential biomarker for prognosis in uterine corpus endometrial carcinoma
Source: Front Mol Biosci. 2025 Feb 13;12:1530253. doi: 10.3389/fmolb.2025.1530253 (PMC11864935; doi:10.3389/fmolb.2025.1530253)
Supplement: Supplementary file 1 [file DataSheet1.zip › suppmental file/KEGG.GSEA.result.txt]

ID	Description	setSize	enrichmentScore	NES	pvalue	p.adjust	qvalue	rank	leading_edge	core_enrichment
KEGG_OLFACTORY_TRANSDUCTION	KEGG_OLFACTORY_TRANSDUCTION	385	0.618737970627385	1.4789533242279	1e-10	1.25e-08	9.36842105263158e-09	14493	tags=68%, list=26%, signal=51%	OR4C45/OR4F3/OR13C9/OR2M5/OR7D4/OR13H1/OR4S2/OR51B6/OR10AG1/OR2W1/OR8D2/OR8B8/OR5M10/OR52E2/OR4E2/OR4F4/OR8U1/OR5F1/OR4C46/OR4X1/OR8K3/OR8D1/OR6K2/OR4X2/OR7G3/OR8K5/OR52E6/OR4C3/OR52E4/OR2T27/OR2M7/OR10G8/OR5AK2/OR4D11/OR51B2/OR4K5/OR8B4/OR2M2/OR13C3/OR10Z1/OR5T1/OR8I2/OR8H1/OR9A2/OR4N5/OR5B3/OR4K15/OR5AR1/OR5D18/OR2T12/OR9Q2/OR2Z1/OR10X1/OR51V1/OR8H2/OR6X1/OR4F6/OR10P1/OR4K1/OR5D14/OR2T29/OR7G1/…
KEGG_STEROID_HORMONE_BIOSYNTHESIS	KEGG_STEROID_HORMONE_BIOSYNTHESIS	55	-0.639673758760181	-2.44632936571493	2.43560961800877e-08	1.52225601125548e-06	1.14089082106727e-06	3292	tags=42%, list=6%, signal=39%	HSD17B2/COMT/CYP1B1/UGT2B28/HSD11B1/UGT2B15/SRD5A3/SULT2B1/AKR1C3/SRD5A2/CYP3A5/CYP3A4/AKR1C4/UGT2A3/AKR1C1/AKR1C2/CYP3A7/UGT2B4/UGT2B10/UGT1A6/UGT1A1/UGT1A10/UGT1A8
KEGG_DRUG_METABOLISM_OTHER_ENZYMES	KEGG_DRUG_METABOLISM_OTHER_ENZYMES	51	-0.59987110912115	-2.32706583388905	1.53510356194041e-07	4.79719863106377e-06	3.59537413191306e-06	2827	tags=31%, list=5%, signal=30%	UGT2B28/CDA/UGT2B15/XDH/CES5A/CYP3A5/CYP3A4/CES1/UGT2A3/CYP3A7/UGT2B4/UGT2B10/UGT1A6/UGT1A1/UGT1A10/UGT1A8
KEGG_PORPHYRIN_AND_CHLOROPHYLL_METABOLISM	KEGG_PORPHYRIN_AND_CHLOROPHYLL_METABOLISM	41	-0.66052184471284	-2.3187156485834	1.39377246742894e-07	4.79719863106377e-06	3.59537413191306e-06	2827	tags=24%, list=5%, signal=23%	UGT2B28/UGT2B15/HMOX1/UGT2A3/UGT2B4/UGT2B10/UGT1A6/UGT1A1/UGT1A10/UGT1A8
KEGG_ASCORBATE_AND_ALDARATE_METABOLISM	KEGG_ASCORBATE_AND_ALDARATE_METABOLISM	25	-0.748632282700055	-2.26912355455824	3.66580769533304e-06	9.16451923833259e-05	6.86856599757138e-05	3945	tags=48%, list=7%, signal=45%	UGDH/MIOX/ALDH3A2/UGT2B28/UGT2B15/UGT2A3/UGT2B4/UGT2B10/UGT1A6/UGT1A1/UGT1A10/UGT1A8
KEGG_PENTOSE_AND_GLUCURONATE_INTERCONVERSIONS	KEGG_PENTOSE_AND_GLUCURONATE_INTERCONVERSIONS	28	-0.712471950738105	-2.2441476671251	1.13264717634145e-05	0.000235968161737802	0.000176851927534016	535	tags=39%, list=1%, signal=39%	UGDH/CRYL1/UGT2B28/UGT2B15/UGT2A3/UGT2B4/UGT2B10/UGT1A6/UGT1A1/UGT1A10/UGT1A8
KEGG_AMINOACYL_TRNA_BIOSYNTHESIS	KEGG_AMINOACYL_TRNA_BIOSYNTHESIS	41	-0.517763983942561	-1.81757418236854	0.000142240358977308	0.00254000641030908	0.0019036679622527	27311	tags=100%, list=48%, signal=52%	VARS2/TARS2/AARS2/TARS1/NARS2/SARS2/PARS2/FARSA/YARS2/RARS2/MARS1/TARS3/EPRS1/MARS2/YARS1/DARS1/CARS1/NARS1/RARS1/GARS1/IARS2/FARS2/AARS1/DARS2/SEPSECS/LARS1/SARS1/VARS1/HARS2/FARSB/MTFMT/IARS1/WARS2/LARS2/HARS1/KARS1/EARS2/CARS2/WARS1/QARS1
KEGG_STARCH_AND_SUCROSE_METABOLISM	KEGG_STARCH_AND_SUCROSE_METABOLISM	52	-0.505811096382908	-1.98107737457347	0.000385945457383586	0.00603039777161854	0.00451962443514989	821	tags=23%, list=1%, signal=23%	UGT2B28/UGT2B15/TREH/ENPP3/UGT2A3/UGT2B4/UGT2B10/UGT1A6/SI/UGT1A1/UGT1A10/UGT1A8
KEGG_FRUCTOSE_AND_MANNOSE_METABOLISM	KEGG_FRUCTOSE_AND_MANNOSE_METABOLISM	34	-0.597347121846776	-1.90140191015044	0.000437423284371649	0.00607532339405068	0.00455329500690956	8167	tags=50%, list=14%, signal=43%	HK2/HK1/PHPT1/PFKFB1/SORD/FCSK/GMPPA/MPI/PFKFB3/PFKFB2/PFKP/GMPPB/PMM1/FBP2/FBP1/ALDOB/AKR1B10
KEGG_ALLOGRAFT_REJECTION	KEGG_ALLOGRAFT_REJECTION	35	-0.526372173988892	-1.71892817928118	0.000956859864600685	0.00927706962952917	0.00695291955392081	7384	tags=69%, list=13%, signal=60%	HLA-DQA2/HLA-B/HLA-F/HLA-C/HLA-E/HLA-DRA/HLA-DRB1/HLA-DQB1/HLA-DQA1/PRF1/HLA-DPA1/HLA-DPB1/HLA-A/HLA-DOB/HLA-DMB/HLA-DMA/CD40LG/HLA-DRB5/IFNG/FASLG/HLA-G/GZMB/IL2/IL10
KEGG_AMINO_SUGAR_AND_NUCLEOTIDE_SUGAR_METABOLISM	KEGG_AMINO_SUGAR_AND_NUCLEOTIDE_SUGAR_METABOLISM	44	-0.478627437752464	-1.71858383393181	0.00102673509008977	0.00927706962952917	0.00695291955392081	8780	tags=59%, list=16%, signal=50%	GFUS/GMDS/GALK1/UAP1/GFPT2/HK2/GFPT1/HK1/CYB5R3/AMDHD2/FCSK/GMPPA/MPI/GALE/GNPNAT1/CHIA/HEXB/HEXA/UGDH/GMPPB/GNE/GALK2/NANS/CYB5R1/PMM1/CHIT1
KEGG_VALINE_LEUCINE_AND_ISOLEUCINE_DEGRADATION	KEGG_VALINE_LEUCINE_AND_ISOLEUCINE_DEGRADATION	44	-0.478423882286361	-1.71785293740195	0.00103748614514311	0.00927706962952917	0.00695291955392081	29537	tags=98%, list=52%, signal=47%	MCCC1/OXCT2/HIBCH/OXCT1/ACADM/IL4I1/ALDH7A1/DBT/EHHADH/HSD17B10/ACAA2/HMGCS1/ACAT2/BCKDHB/MMUT/BCAT2/ALDH1B1/ACADSB/PCCB/DLD/ECHS1/HIBADH/AOX1/AUH/BCKDHA/HADHB/ACAD8/IVD/ABAT/ACAT1/HADH/ACAA1/MCEE/HADHA/ALDH6A1/ALDH2/MCCC2/ALDH9A1/PCCA/HMGCL/ACADS/ALDH3A2/HMGCS2
KEGG_FATTY_ACID_METABOLISM	KEGG_FATTY_ACID_METABOLISM	42	-0.478086426128674	-1.71394892262293	0.0011132483555435	0.00927706962952917	0.00695291955392081	8145	tags=50%, list=14%, signal=43%	ACAT1/HADH/ACAA1/CPT2/HADHA/ALDH2/ACOX3/ALDH9A1/CYP4A11/ECI1/ADH5/CPT1B/ECI2/ACSL4/ACADS/ALDH3A2/ADH1C/ADH1B/ADH4/ADH6/ACSL5
KEGG_ARACHIDONIC_ACID_METABOLISM	KEGG_ARACHIDONIC_ACID_METABOLISM	58	-0.429744912451761	-1.66161514453096	0.000989595170277585	0.00927706962952917	0.00695291955392081	4579	tags=34%, list=8%, signal=32%	GGT5/ALOX12/TBXAS1/PTGES/PLA2G4E/CYP2C18/PLA2G2D/CYP2J2/CYP2C9/HPGDS/PLA2G4A/GPX5/AKR1C3/PLA2G10/GGT1/CYP2B6/PLA2G2C/PTGS2/CYP4F3/GPX2
KEGG_GLUTATHIONE_METABOLISM	KEGG_GLUTATHIONE_METABOLISM	49	-0.439097572892403	-1.660615451767	0.00108900239836054	0.00927706962952917	0.00695291955392081	7634	tags=47%, list=13%, signal=41%	PGD/TXNDC12/GSTO1/MGST2/IDH2/GPX1/GSTO2/GSS/GSTM5/GSR/GPX4/IDH1/G6PD/GSTK1/GGT5/GSTZ1/GCLC/GSTM1/GPX5/GGT1/GSTA1/GSTA3/GPX2
KEGG_GRAFT_VERSUS_HOST_DISEASE	KEGG_GRAFT_VERSUS_HOST_DISEASE	37	-0.469027637848947	-1.53585584609846	0.00290085875471476	0.0226629590212091	0.0169852913927378	7409	tags=62%, list=13%, signal=54%	KLRD1/HLA-DQA2/HLA-B/HLA-F/HLA-C/HLA-E/HLA-DRA/HLA-DRB1/HLA-DQB1/HLA-DQA1/PRF1/HLA-DPA1/HLA-DPB1/HLA-A/HLA-DOB/HLA-DMB/HLA-DMA/HLA-DRB5/IFNG/FASLG/HLA-G/GZMB/IL2
KEGG_TYROSINE_METABOLISM	KEGG_TYROSINE_METABOLISM	42	-0.438910031197867	-1.57350080233717	0.00424491582337629	0.031212616348355	0.0233930345684514	4276	tags=31%, list=8%, signal=29%	AOC3/GSTZ1/DDC/COMT/ADH1C/MAOB/HGD/ALDH1A3/ADH1B/ADH4/ADH6/DBH/ALDH3A1
KEGG_TYPE_I_DIABETES_MELLITUS	KEGG_TYPE_I_DIABETES_MELLITUS	41	-0.411232567704073	-1.44360311104792	0.00575791218646605	0.0399855012949032	0.0299680809704958	7384	tags=61%, list=13%, signal=53%	HLA-DQA2/HLA-B/HLA-F/HLA-C/HLA-E/HLA-DRA/HLA-DRB1/HLA-DQB1/HLA-DQA1/PRF1/HLA-DPA1/ICA1/HLA-DPB1/HLA-A/HLA-DOB/HLA-DMB/HLA-DMA/HLA-DRB5/IFNG/FASLG/HLA-G/PTPRN2/GZMB/IL2/GAD1
KEGG_LINOLEIC_ACID_METABOLISM	KEGG_LINOLEIC_ACID_METABOLISM	29	-0.490848616936883	-1.5657351458054	0.00618207335040821	0.040671535200054	0.0304822453288826	4222	tags=41%, list=7%, signal=38%	PLA2G4E/CYP2C18/PLA2G2D/CYP2J2/CYP2C9/PLA2G4A/PLA2G10/PLA2G2C/CYP3A5/CYP3A4/AKR1B10/CYP3A7
KEGG_SPHINGOLIPID_METABOLISM	KEGG_SPHINGOLIPID_METABOLISM	39	-0.423703336929035	-1.45797738417943	0.0108335652824294	0.0677097830151839	0.0507467005334852	32629	tags=31%, list=58%, signal=13%	UGCG/PLPP1/GLB1/ACER2/SMPD2/UGT8/ENPP7/GAL3ST1/ARSA/PLPP2/SMPD3/NEU2
KEGG_NUCLEOTIDE_EXCISION_REPAIR	KEGG_NUCLEOTIDE_EXCISION_REPAIR	44	-0.403809422750424	-1.44993849326108	0.0120177946484269	0.0715344919549221	0.0536132192335838	33756	tags=98%, list=60%, signal=39%	RFC4/RFC3/CUL4B/RAD23A/MNAT1/RFC1/GTF2H4/ERCC4/POLE2/CUL4A/POLD3/ERCC3/RFC5/GTF2H5/RPA1/POLD1/GTF2H3/POLE4/ERCC1/LIG1/RPA2/ERCC8/RFC2/ERCC6/DDB1/PCNA/POLE/RPA3/POLD2/GTF2H1/GTF2H2/POLE3/RAD23B/RBX1/ERCC5/ERCC2/CCNH/POLD4/CETN2/XPA/CDK7/XPC/DDB2
KEGG_ONE_CARBON_POOL_BY_FOLATE	KEGG_ONE_CARBON_POOL_BY_FOLATE	17	-0.584663520178183	-1.6776090543355	0.0150089093156864	0.0822621023316798	0.0616532809054274	23514	tags=100%, list=42%, signal=58%	MTHFD2L/GART/SHMT2/SHMT1/MTHFD1L/TYMS/AMT/MTHFR/MTR/DHFR/MTFMT/MTHFD1/FTCD/ATIC/MTHFS/ALDH1L1
KEGG_GLYOXYLATE_AND_DICARBOXYLATE_METABOLISM	KEGG_GLYOXYLATE_AND_DICARBOXYLATE_METABOLISM	15	-0.605092487420598	-1.66559196742736	0.0151362268290291	0.0822621023316798	0.0616532809054274	3149	tags=33%, list=6%, signal=31%	GRHPR/ACO2/GLYCTK/HAO2/HAO1
KEGG_ARGININE_AND_PROLINE_METABOLISM	KEGG_ARGININE_AND_PROLINE_METABOLISM	54	-0.372458968586076	-1.45157121861943	0.0160919771297366	0.0838123808840446	0.0628151738836208	8340	tags=50%, list=15%, signal=43%	AOC1/GLUD2/GAMT/GLS2/NOS1/ALDH2/ALDH9A1/SAT2/GLUL/AGMAT/ALDH18A1/GOT2/ASL/P4HA2/NOS3/PYCR1/PRODH2/ARG2/NAGS/ACY1/ALDH3A2/GATM/SAT1/MAOB/PRODH/CPS1/NOS2
KEGG_HISTIDINE_METABOLISM	KEGG_HISTIDINE_METABOLISM	29	-0.448876772325525	-1.43185111318372	0.0167678730994852	0.083839365497426	0.0628353981412288	22114	tags=45%, list=39%, signal=27%	AOC1/ALDH3B2/AMDHD1/ALDH2/ALDH9A1/ALDH3B1/ACY3/DDC/HNMT/ALDH3A2/MAOB/ALDH1A3/ALDH3A1
KEGG_N_GLYCAN_BIOSYNTHESIS	KEGG_N_GLYCAN_BIOSYNTHESIS	46	-0.397686675391744	-1.45934244319623	0.020055230184472	0.0964193758868846	0.072263784875223	34103	tags=96%, list=60%, signal=38%	ALG10/ALG11/DPM1/MGAT3/ALG10B/ST6GAL1/MGAT1/ALG8/TUSC3/ALG6/ALG3/GANAB/MAN1A2/B4GALT2/RFT1/MGAT5B/RPN1/MGAT5/ALG13/RPN2/STT3B/B4GALT3/MGAT4B/DAD1/ALG9/MAN2A2/MOGS/ALG14/DOLPP1/DDOST/ALG5/MAN1B1/ALG2/STT3A/DPAGT1/DPM2/ALG1/MGAT2/MAN2A1/DPM3/MAN1A1/B4GALT1/MAN1C1/ALG12
KEGG_TRYPTOPHAN_METABOLISM	KEGG_TRYPTOPHAN_METABOLISM	39	-0.398821212631364	-1.37235716046517	0.0227563992064442	0.105353700029834	0.0789598257065705	6105	tags=54%, list=11%, signal=48%	AOC1/ACAT1/HADH/WARS1/HADHA/ALDH2/ALDH9A1/ACMSD/INMT/IDO1/OGDHL/IDO2/DDC/HAAO/ALDH3A2/CYP1B1/MAOB/KYNU/KMO/TDO2/TPH1
KEGG_PHENYLALANINE_METABOLISM	KEGG_PHENYLALANINE_METABOLISM	18	-0.573253429398022	-1.58810658735571	0.0261591913414271	0.116782104202799	0.0875251138867296	6533	tags=56%, list=12%, signal=49%	MIF/ALDH3B2/ALDH3B1/GOT2/AOC3/DDC/MAOB/ALDH1A3/ALDH3A1/PAH
KEGG_PRION_DISEASES	KEGG_PRION_DISEASES	35	-0.407384250295315	-1.3303595863005	0.0273607754426744	0.117934376908079	0.0883887119563709	2717	tags=26%, list=5%, signal=24%	HSPA1A/BAX/MAP2K2/CCL5/C5/C6/C9/C8A/C8B
KEGG_INTESTINAL_IMMUNE_NETWORK_FOR_IGA_PRODUCTION	KEGG_INTESTINAL_IMMUNE_NETWORK_FOR_IGA_PRODUCTION	45	-0.386198067827471	-1.40261925915115	0.0290908414650641	0.121211839437767	0.0908450838733582	6414	tags=44%, list=11%, signal=39%	LTBR/IL15RA/CCR10/HLA-DRA/HLA-DRB1/HLA-DQB1/HLA-DQA1/HLA-DPA1/HLA-DPB1/HLA-DOB/HLA-DMB/ITGB7/HLA-DMA/CD40LG/HLA-DRB5/TNFSF13/ITGA4/IL2/IL10/PIGR
KEGG_ACUTE_MYELOID_LEUKEMIA	KEGG_ACUTE_MYELOID_LEUKEMIA	57	-0.377562753179671	-1.44348581926722	0.0335093267484897	0.135118253018103	0.101267574893568	35245	tags=96%, list=62%, signal=36%	PIK3CA/PIK3R2/KRAS/PIM1/AKT2/NRAS/ZBTB16/MYC/SOS1/TCF7L2/SOS2/BRAF/PIK3CB/RPS6KB1/IKBKB/IKBKG/GRB2/ARAF/PIK3CD/RAF1/FLT3/PIK3R1/MAPK3/RPS6KB2/PPARD/PIK3R3/AKT3/RUNX1T1/PIM2/JUP/RELA/BAD/CHUK/EIF4EBP1/MAPK1/AKT1/HRAS/MAP2K1/PML/STAT5B/NFKB1/SPI1/MTOR/STAT3/CCNA1/STAT5A/MAP2K2/RARA/RUNX1/KIT/CCND1/PIK3R5/LEF1/PIK3CG/TCF7
KEGG_OTHER_GLYCAN_DEGRADATION	KEGG_OTHER_GLYCAN_DEGRADATION	16	-0.565624277908622	-1.58229471832623	0.0361393472462144	0.141169325180525	0.105802694240562	6931	tags=44%, list=12%, signal=38%	AGA/MAN2B2/GLB1/HEXB/FUCA1/HEXA/NEU2
KEGG_PENTOSE_PHOSPHATE_PATHWAY	KEGG_PENTOSE_PHOSPHATE_PATHWAY	27	-0.427670477077071	-1.34523718849262	0.0418141549104118	0.158386950418227	0.118706851260818	5684	tags=30%, list=10%, signal=27%	TALDO1/G6PD/RBKS/TKT/PFKP/FBP2/FBP1/ALDOB
KEGG_PROTEIN_EXPORT	KEGG_PROTEIN_EXPORT	24	-0.464093769888975	-1.38573211780697	0.0479562859931467	0.169213153351606	0.126820805459309	30338	tags=96%, list=54%, signal=44%	SEC62/IMMP1L/SEC63/SRP9P1/SRP9/IMMP2L/SRP72/SPCS2/SRP54/SRP19/SRP68/SEC61G/SPCS1/SRP14/SEC11C/OXA1L/HSPA5/SPCS3/SEC61A1/SRPRB/SRPRA/SEC61B/SEC11A
KEGG_RNA_POLYMERASE	KEGG_RNA_POLYMERASE	29	-0.398946233137078	-1.27258001134333	0.0487333881652624	0.169213153351606	0.126820805459309	34025	tags=100%, list=60%, signal=40%	POLR2J3/POLR3F/POLR1B/POLR2K/POLR3A/POLR3C/POLR3B/POLR2B/POLR1C/POLR2D/POLR2H/POLR1E/POLR1A/POLR2F/POLR2J/POLR2A/POLR3D/POLR3G/POLR2C/POLR1H/POLR2L/POLR1D/POLR2G/POLR3H/POLR3GL/POLR2E/POLR3K/POLR2I
KEGG_BASE_EXCISION_REPAIR	KEGG_BASE_EXCISION_REPAIR	35	-0.385125457535409	-1.25767096786189	0.0463544085586004	0.169213153351606	0.126820805459309	34809	tags=100%, list=62%, signal=39%	HMGB1P1/NEIL3/PARP2/UNG/POLB/HMGB1/POLE2/MBD4/PARP1/MUTYH/SMUG1/POLD3/POLD1/POLE4/TDG/APEX2/LIG1/PCNA/POLE/POLD2/OGG1/FEN1/XRCC1/POLE3/APEX1/PARP4/NTHL1/POLD4/LIG3/POLL/NEIL2/PARP3/MPG/NEIL1
